# Supplementary material for: Single-Cell RNA Sequencing of Visceral Adipose Tissue Leukocytes Reveals that Caloric Restriction Following Obesity Promotes the Accumulation of a Distinct Macrophage Population with Features of Phagocytic Cells
Source: Immunometabolism. Author manuscript; Available in PMC 2019 Aug 8. (PMC6687332; doi:10.20900/immunometab20190008)
Supplement: Table S4b [file NIHMS1042974-supplement-Table_S4b.csv]

	status	family	pval	qval	gene_short_name	num_cells_expressed	use_for_ordering
Phlda3	OK	negbinomial.size	0	0	Phlda3	1042	TRUE
Sh2d1b1	OK	negbinomial.size	0	0	Sh2d1b1	1651	TRUE
Dusp12	OK	negbinomial.size	0	0	Dusp12	1456	TRUE
Fcgr4	OK	negbinomial.size	0	0	Fcgr4	3121	TRUE
Fcgr3	OK	negbinomial.size	0	0	Fcgr3	4031	TRUE
Fcer1g	OK	negbinomial.size	0	0	Fcer1g	5860	TRUE
Cfp	OK	negbinomial.size	0	0	Cfp	3801	TRUE
Fabp4	OK	negbinomial.size	0	0	Fabp4	4895	TRUE
Sirpb1a	OK	negbinomial.size	0	0	Sirpb1a	1723	TRUE
Sirpb1b	OK	negbinomial.size	0	0	Sirpb1b	1753	TRUE
Sirpb1c	OK	negbinomial.size	0	0	Sirpb1c	2429	TRUE
Cd72	OK	negbinomial.size	0	0	Cd72	2425	TRUE
Cdkn2a	OK	negbinomial.size	0	0	Cdkn2a	674	TRUE
Cd52	OK	negbinomial.size	0	0	Cd52	5545	TRUE
Cd36	OK	negbinomial.size	0	0	Cd36	4354	TRUE
Jchain	OK	negbinomial.size	0	0	Jchain	690	TRUE
Pf4	OK	negbinomial.size	0	0	Pf4	3672	TRUE
Cxcl13	OK	negbinomial.size	0	0	Cxcl13	201	TRUE
Pilra	OK	negbinomial.size	0	0	Pilra	2235	TRUE
Gpnmb	OK	negbinomial.size	0	0	Gpnmb	1536	TRUE
Capg	OK	negbinomial.size	0	0	Capg	4388	TRUE
Tmsb10	OK	negbinomial.size	0	0	Tmsb10	5008	TRUE
Clec4a1	OK	negbinomial.size	0	0	Clec4a1	3843	TRUE
Clec4a3	OK	negbinomial.size	0	0	Clec4a3	4501	TRUE
Cd9	OK	negbinomial.size	0	0	Cd9	2742	TRUE
Ccnd2	OK	negbinomial.size	0	0	Ccnd2	1500	TRUE
Klra17	OK	negbinomial.size	0	0	Klra17	713	TRUE
Klra2	OK	negbinomial.size	0	0	Klra2	1223	TRUE
C5ar1	OK	negbinomial.size	0	0	C5ar1	3481	TRUE
Apoe	OK	negbinomial.size	0	0	Apoe	5636	TRUE
Pou2f2	OK	negbinomial.size	0	0	Pou2f2	2580	TRUE
Folr2	OK	negbinomial.size	0	0	Folr2	2122	TRUE
Pycard	OK	negbinomial.size	0	0	Pycard	4727	TRUE
Itgad	OK	negbinomial.size	0	0	Itgad	812	TRUE
Ifitm3	OK	negbinomial.size	0	0	Ifitm3	5035	TRUE
Igf1	OK	negbinomial.size	0	0	Igf1	2265	TRUE
Lyz2	OK	negbinomial.size	0	0	Lyz2	5731	TRUE
Cd63	OK	negbinomial.size	0	0	Cd63	4381	TRUE
Ear2	OK	negbinomial.size	0	0	Ear2	2565	TRUE
Ctsb	OK	negbinomial.size	0	0	Ctsb	5632	TRUE
Acp5	OK	negbinomial.size	0	0	Acp5	2134	TRUE
BC049352	OK	negbinomial.size	0	0	BC049352	973	TRUE
Bcl2a1d	OK	negbinomial.size	0	0	Bcl2a1d	3184	TRUE
Bcl2a1a	OK	negbinomial.size	0	0	Bcl2a1a	1612	TRUE
Trf	OK	negbinomial.size	0	0	Trf	3552	TRUE
Ccl2	OK	negbinomial.size	0	0	Ccl2	2150	TRUE
Ccl7	OK	negbinomial.size	0	0	Ccl7	1407	TRUE
Ccl8	OK	negbinomial.size	0	0	Ccl8	1067	TRUE
Ccl9	OK	negbinomial.size	0	0	Ccl9	5085	TRUE
Ccl6	OK	negbinomial.size	0	0	Ccl6	5407	TRUE
Gngt2	OK	negbinomial.size	0	0	Gngt2	3438	TRUE
Cd79b	OK	negbinomial.size	0	0	Cd79b	1375	TRUE
Cd300e	OK	negbinomial.size	0	0	Cd300e	1416	TRUE
Timp2	OK	negbinomial.size	0	0	Timp2	3880	TRUE
Ctsl	OK	negbinomial.size	0	0	Ctsl	3775	TRUE
Psma6	OK	negbinomial.size	0	0	Psma6	4113	TRUE
Tmed10	OK	negbinomial.size	0	0	Tmed10	4820	TRUE
Lgmn	OK	negbinomial.size	0	0	Lgmn	4842	TRUE
Ifi27l2a	OK	negbinomial.size	0	0	Ifi27l2a	4420	TRUE
Sepp1	OK	negbinomial.size	0	0	Sepp1	4786	TRUE
Dab2	OK	negbinomial.size	0	0	Dab2	2836	TRUE
Ly6e	OK	negbinomial.size	0	0	Ly6e	3632	TRUE
Lgals1	OK	negbinomial.size	0	0	Lgals1	5203	TRUE
Retnla	OK	negbinomial.size	0	0	Retnla	2221	TRUE
H2-DMa	OK	negbinomial.size	0	0	H2-DMa	4364	TRUE
H2-Ab1	OK	negbinomial.size	0	0	H2-Ab1	5519	TRUE
H2-Aa	OK	negbinomial.size	0	0	H2-Aa	5323	TRUE
H2-Eb1	OK	negbinomial.size	0	0	H2-Eb1	5093	TRUE
Trem2	OK	negbinomial.size	0	0	Trem2	3327	TRUE
Cd74	OK	negbinomial.size	0	0	Cd74	5756	TRUE
Lipg	OK	negbinomial.size	0	0	Lipg	590	TRUE
Cdk2ap2	OK	negbinomial.size	0	0	Cdk2ap2	4520	TRUE
AW112010	OK	negbinomial.size	0	0	AW112010	2375	TRUE
Tcf7l2	OK	negbinomial.size	0	0	Tcf7l2	1442	TRUE
Fcrl5	OK	negbinomial.size	0	0	Fcrl5	794	TRUE
Ninj1	OK	negbinomial.size	4.88798541778312e-310	1.18006258480901e-307	Ninj1	2966	TRUE
Mt1	OK	negbinomial.size	4.51035404695445e-307	1.07475293576e-304	Mt1	5152	TRUE
Ptprc	OK	negbinomial.size	1.5541546201359e-303	3.65584986798121e-301	Ptprc	4608	TRUE
H2-DMb1	OK	negbinomial.size	3.47226616216325e-302	8.06444804346471e-300	H2-DMb1	4128	TRUE
Mgl2	OK	negbinomial.size	7.64064660228874e-301	1.75238229823492e-298	Mgl2	1580	TRUE
Abi3	OK	negbinomial.size	9.85541022343047e-296	2.23243292320373e-293	Abi3	1318	TRUE
Mafb	OK	negbinomial.size	1.18968920641539e-292	2.66200214137922e-290	Mafb	3698	TRUE
Clec10a	OK	negbinomial.size	1.39095696787087e-290	3.07485282487888e-288	Clec10a	2823	TRUE
Fabp5	OK	negbinomial.size	1.10799227259481e-287	2.42017169256781e-285	Fabp5	2631	TRUE
F13a1	OK	negbinomial.size	1.3021527149808e-280	2.81081153111384e-278	F13a1	1799	TRUE
Mrc1	OK	negbinomial.size	4.13369536913717e-280	8.81919100382893e-278	Mrc1	2918	TRUE
Bin2	OK	negbinomial.size	4.72588611033125e-278	9.96673084509861e-276	Bin2	2605	TRUE
Asb2	OK	negbinomial.size	3.12380981411416e-275	6.51314346242803e-273	Asb2	506	TRUE
Sdc4	OK	negbinomial.size	5.70759719891842e-270	1.17666284725568e-267	Sdc4	2154	TRUE
Clec4b1	OK	negbinomial.size	1.47002933375103e-266	2.99689980174043e-264	Clec4b1	4336	TRUE
Psap	OK	negbinomial.size	1.7774627524593e-266	3.58383369034321e-264	Psap	5839	TRUE
Atp6v0d2	OK	negbinomial.size	8.00758200048945e-265	1.59699037548892e-262	Atp6v0d2	1284	TRUE
Ptpn6	OK	negbinomial.size	4.15807242287861e-264	8.20347449623405e-262	Ptpn6	4010	TRUE
C3ar1	OK	negbinomial.size	8.10481719095321e-264	1.58199133850648e-261	C3ar1	2758	TRUE
Cytip	OK	negbinomial.size	1.30897006868866e-261	2.52810345476836e-259	Cytip	2968	TRUE
Mt2	OK	negbinomial.size	6.24980309056487e-261	1.19449361568421e-258	Mt2	1981	TRUE
Emp3	OK	negbinomial.size	8.40408569444539e-261	1.58967179713076e-258	Emp3	5088	TRUE
Fgr	OK	negbinomial.size	1.34788915816709e-259	2.52357859939283e-257	Fgr	1721	TRUE
Cd84	OK	negbinomial.size	2.99337372834677e-256	5.54771930986935e-254	Cd84	2691	TRUE
Gas7	OK	negbinomial.size	8.10927779824653e-256	1.48789029042227e-253	Gas7	2444	TRUE
Cstb	OK	negbinomial.size	1.76173199212273e-254	3.2004216427196e-252	Cstb	5045	TRUE
Csf1r	OK	negbinomial.size	3.60173780846449e-243	6.47889071663789e-241	Csf1r	4383	TRUE
Pmp22	OK	negbinomial.size	3.28108832008883e-242	5.84479694145533e-240	Pmp22	2387	TRUE
Cbr2	OK	negbinomial.size	4.41172486500464e-241	7.78330075222165e-239	Cbr2	1089	TRUE
Vim	OK	negbinomial.size	7.78281324451228e-240	1.35999102295535e-237	Vim	5415	TRUE
Adrbk2	OK	negbinomial.size	3.54115073337441e-238	6.12953147697676e-236	Adrbk2	1497	TRUE
Ptafr	OK	negbinomial.size	6.12276437677247e-231	1.04991103537403e-228	Ptafr	2516	TRUE
Abcg1	OK	negbinomial.size	1.8993467591109e-225	3.22677910520063e-223	Abcg1	2263	TRUE
Cxcl2	OK	negbinomial.size	2.426979796308e-225	4.08534177088616e-223	Cxcl2	5052	TRUE
Cd14	OK	negbinomial.size	1.44683518992368e-224	2.4133210967927e-222	Cd14	4113	TRUE
Fxyd2	OK	negbinomial.size	2.45035146787408e-223	4.05036475068051e-221	Fxyd2	1363	TRUE
Pld4	OK	negbinomial.size	3.11870800825533e-220	5.10911201209543e-218	Pld4	4646	TRUE
Gk	OK	negbinomial.size	3.35592838025095e-217	5.44907733812783e-215	Gk	815	TRUE
Anp32a	OK	negbinomial.size	6.4178399522537e-216	1.03293445126273e-213	Anp32a	4331	TRUE
Samsn1	OK	negbinomial.size	1.16576699523718e-213	1.85995589814015e-211	Samsn1	2117	TRUE
Emp1	OK	negbinomial.size	3.9843552107977e-213	6.30215081101002e-211	Emp1	2453	TRUE
Cd81	OK	negbinomial.size	1.12367794173738e-212	1.76215751068354e-210	Cd81	3236	TRUE
Mmp12	OK	negbinomial.size	2.66749887727853e-211	4.14773469494123e-209	Mmp12	1291	TRUE
Cxcl16	OK	negbinomial.size	2.43268407906094e-210	3.75083088089161e-208	Cxcl16	2390	TRUE
Ccl4	OK	negbinomial.size	8.32999130164866e-210	1.27365567002208e-207	Ccl4	2578	TRUE
Selplg	OK	negbinomial.size	9.25288984582159e-209	1.40307456934822e-206	Selplg	3977	TRUE
Cd47	OK	negbinomial.size	1.32906403502052e-208	1.99882515693086e-206	Cd47	4987	TRUE
Gm42418	OK	negbinomial.size	2.86733361119899e-205	4.27722252831537e-203	Gm42418	4772	TRUE
Rac2	OK	negbinomial.size	1.19540047427177e-204	1.768807088866e-202	Rac2	4492	TRUE
Tmem37	OK	negbinomial.size	6.23653562238909e-202	9.1542364479676e-200	Tmem37	1864	TRUE
Dok2	OK	negbinomial.size	3.39846685466609e-198	4.94881506741376e-196	Dok2	2870	TRUE
Aplp2	OK	negbinomial.size	5.51428639327455e-197	7.96662415305523e-195	Aplp2	3390	TRUE
Pla2g7	OK	negbinomial.size	2.61845858416133e-195	3.75339672673375e-193	Pla2g7	2356	TRUE
Hck	OK	negbinomial.size	2.5432108343983e-194	3.61727382864652e-192	Hck	2669	TRUE
Ctsc	OK	negbinomial.size	5.30432875662566e-192	7.48644800204366e-190	Ctsc	4558	TRUE
Nrp1	OK	negbinomial.size	1.12152512544329e-190	1.57082007646058e-188	Nrp1	2628	TRUE
Siglece	OK	negbinomial.size	7.99883760138816e-188	1.11183842659295e-185	Siglece	1189	TRUE
Lyz1	OK	negbinomial.size	1.79313305398462e-187	2.47371468229397e-185	Lyz1	1249	TRUE
F11r	OK	negbinomial.size	7.97586749039838e-187	1.09209863219276e-184	F11r	636	TRUE
Igfbp4	OK	negbinomial.size	7.67119575564991e-185	1.04260073870122e-182	Igfbp4	1756	TRUE
Nxpe4	OK	negbinomial.size	7.63446807719086e-181	1.02997956088454e-178	Nxpe4	724	TRUE
Gas6	OK	negbinomial.size	1.25847977109659e-180	1.68544429489636e-178	Gas6	1263	TRUE
Aif1	OK	negbinomial.size	2.09896330777825e-178	2.79070860660256e-176	Aif1	3627	TRUE
Malat1	OK	negbinomial.size	1.34810186958538e-177	1.7794944678527e-175	Malat1	5904	TRUE
Fcrls	OK	negbinomial.size	1.38088996094416e-175	1.80975492881453e-173	Fcrls	1704	TRUE
Pecam1	OK	negbinomial.size	4.80596479265158e-175	6.25388950465044e-173	Pecam1	847	TRUE
Cst3	OK	negbinomial.size	5.73992815329577e-175	7.41663392652612e-173	Cst3	5886	TRUE
Ifit1bl1	OK	negbinomial.size	4.08136483922035e-173	5.23670503986118e-171	Ifit1bl1	350	TRUE
Batf3	OK	negbinomial.size	2.34778885585009e-172	2.99147430049565e-170	Batf3	2672	TRUE
Maf	OK	negbinomial.size	3.92937055101834e-172	4.97214419793687e-170	Maf	2203	TRUE
Prdx1	OK	negbinomial.size	4.63116804129613e-171	5.82004597408914e-169	Prdx1	5541	TRUE
Rcbtb2	OK	negbinomial.size	4.51758140250962e-169	5.63867915464261e-167	Rcbtb2	2039	TRUE
Npc2	OK	negbinomial.size	3.59201594173164e-168	4.45312895262784e-166	Npc2	5460	TRUE
Ezr	OK	negbinomial.size	1.77927936601265e-167	2.19102132936914e-165	Ezr	2230	TRUE
Ms4a6b	OK	negbinomial.size	4.13978319935482e-167	5.06378280945082e-165	Ms4a6b	2276	TRUE
Pld3	OK	negbinomial.size	9.54916594493408e-167	1.16031852157384e-164	Pld3	3010	TRUE
Spp1	OK	negbinomial.size	4.18144944280747e-165	5.04744963004154e-163	Spp1	958	TRUE
Cxcl1	OK	negbinomial.size	6.7681041043273e-164	8.11641660824819e-162	Cxcl1	1740	TRUE
Smpdl3b	OK	negbinomial.size	1.78249355710283e-163	2.12371375231965e-161	Smpdl3b	1119	TRUE
Tnip3	OK	negbinomial.size	1.28718757304431e-162	1.52369790904626e-160	Tnip3	2240	TRUE
Itgb2	OK	negbinomial.size	3.84955263121107e-162	4.52766613317055e-160	Itgb2	4093	TRUE
Hmox1	OK	negbinomial.size	1.65805293459462e-158	1.93770415566511e-156	Hmox1	2907	TRUE
Negr1	OK	negbinomial.size	1.93513928388522e-157	2.24721111270418e-155	Negr1	548	TRUE
Lcp2	OK	negbinomial.size	5.02334053328969e-157	5.79674541539618e-155	Lcp2	2339	TRUE
Cma1	OK	negbinomial.size	1.49336685521823e-156	1.71251844122151e-154	Cma1	661	TRUE
Map3k8	OK	negbinomial.size	3.07122908349691e-156	3.50005659776406e-154	Map3k8	2808	TRUE
Cd53	OK	negbinomial.size	7.48982349553204e-155	8.48291861086555e-153	Cd53	5202	TRUE
Glul	OK	negbinomial.size	3.02624852696052e-154	3.40647901672832e-152	Glul	3914	TRUE
Vat1	OK	negbinomial.size	9.4451243185817e-154	1.05670207925205e-151	Vat1	2292	TRUE
Myl12b	OK	negbinomial.size	5.43547906787914e-153	6.0442527234816e-151	Myl12b	4133	TRUE
Ftl1	OK	negbinomial.size	9.4367807666732e-153	1.04304851510193e-150	Ftl1	5908	TRUE
Lmna	OK	negbinomial.size	2.84910871352036e-152	3.13026626800429e-150	Lmna	3559	TRUE
Klf6	OK	negbinomial.size	1.88799734002014e-151	2.06196280920771e-149	Klf6	4770	TRUE
Ccl12	OK	negbinomial.size	3.69505983782962e-150	4.01165431387562e-148	Ccl12	500	TRUE
Spn	OK	negbinomial.size	2.74266290279771e-149	2.96013993767838e-147	Spn	1138	TRUE
Slc25a5	OK	negbinomial.size	7.14873100712971e-148	7.67046295431672e-146	Slc25a5	5345	TRUE
Fpr2	OK	negbinomial.size	4.39989462748636e-147	4.69356201308835e-145	Fpr2	627	TRUE
Plin2	OK	negbinomial.size	1.61359157812986e-145	1.71133978471252e-143	Plin2	5122	TRUE
Tspan13	OK	negbinomial.size	2.27817991568197e-145	2.40230144212258e-143	Tspan13	1525	TRUE
Stab1	OK	negbinomial.size	2.51436644593201e-145	2.63620545999775e-143	Stab1	1408	TRUE
Cd244	OK	negbinomial.size	2.53705057960881e-142	2.64487522924219e-140	Cd244	691	TRUE
Marcks	OK	negbinomial.size	4.60331991539372e-142	4.77184823772e-140	Marcks	4002	TRUE
Adgre4	OK	negbinomial.size	7.26411376753089e-142	7.48775052846386e-140	Adgre4	1319	TRUE
Lbh	OK	negbinomial.size	3.12976632342164e-141	3.2080979051475e-139	Lbh	1997	TRUE
Pdcd1	OK	negbinomial.size	3.60372699289729e-141	3.6733990480933e-139	Pdcd1	401	TRUE
P2ry6	OK	negbinomial.size	1.18112513065671e-140	1.19730850261267e-138	P2ry6	2351	TRUE
Tbxas1	OK	negbinomial.size	1.29566041808282e-138	1.30619655774635e-136	Tbxas1	2198	TRUE
Bcl2a1b	OK	negbinomial.size	5.9496465520506e-138	5.96525218235106e-136	Bcl2a1b	4285	TRUE
Cadm1	OK	negbinomial.size	6.99767474581919e-138	6.97789870849404e-136	Cadm1	1774	TRUE
Tmem106a	OK	negbinomial.size	1.46968466936293e-137	1.45760942234979e-135	Tmem106a	3260	TRUE
Dusp2	OK	negbinomial.size	2.19746443681218e-137	2.16769233799085e-135	Dusp2	2210	TRUE
Ly86	OK	negbinomial.size	1.54175776234328e-136	1.512736439758e-134	Ly86	4080	TRUE
Batf	OK	negbinomial.size	4.7784708746864e-133	4.66358423450777e-131	Batf	1482	TRUE
Hbb-bs	OK	negbinomial.size	1.10974926422073e-131	1.07733753967841e-129	Hbb-bs	4176	TRUE
Gm15987	OK	negbinomial.size	1.59449597932121e-131	1.53977959097819e-129	Gm15987	654	TRUE
Rnf144a	OK	negbinomial.size	2.12498796224404e-130	2.04132351472532e-128	Rnf144a	449	TRUE
Fcgr2b	OK	negbinomial.size	7.35368009428279e-130	7.02736054009899e-128	Fcgr2b	3189	TRUE
Tmem51	OK	negbinomial.size	1.08740120605542e-129	1.03376359216087e-127	Tmem51	1797	TRUE
Crip1	OK	negbinomial.size	3.46640910402143e-129	3.27843681652501e-127	Crip1	5820	TRUE
Ltc4s	OK	negbinomial.size	9.90010717823074e-129	9.31523930800911e-127	Ltc4s	1156	TRUE
Aldh2	OK	negbinomial.size	3.20435834872878e-128	2.99967178482019e-126	Aldh2	3303	TRUE
Fam89a	OK	negbinomial.size	4.49393649369131e-128	4.18552014143392e-126	Fam89a	329	TRUE
Fxyd5	OK	negbinomial.size	6.85725758469213e-128	6.35439202848137e-126	Fxyd5	5381	TRUE
Cyth3	OK	negbinomial.size	9.12542527656708e-128	8.4137338178117e-126	Cyth3	1079	TRUE
Mpc2	OK	negbinomial.size	2.69449297401074e-127	2.47192785435745e-125	Mpc2	3669	TRUE
Magohb	OK	negbinomial.size	1.055849076124e-123	9.63816858145428e-122	Magohb	1211	TRUE
Anxa1	OK	negbinomial.size	2.50226101192568e-123	2.27284579439665e-121	Anxa1	4346	TRUE
Grap2	OK	negbinomial.size	9.5145625846801e-123	8.59966474402515e-121	Grap2	449	TRUE
Rps19	OK	negbinomial.size	2.06511697206251e-122	1.85739050016681e-120	Rps19	5895	TRUE
AY036118	OK	negbinomial.size	8.44732125912484e-122	7.56055855914256e-120	AY036118	3789	TRUE
Cd68	OK	negbinomial.size	1.17306579677388e-121	1.04482578831103e-119	Cd68	4956	TRUE
Rpl22l1	OK	negbinomial.size	3.16952334416754e-121	2.80939199607662e-119	Rpl22l1	5405	TRUE
Vasp	OK	negbinomial.size	3.59086238880137e-121	3.16755495719844e-119	Vasp	2660	TRUE
Akr1a1	OK	negbinomial.size	7.48852767652351e-121	6.57413903391643e-119	Akr1a1	5112	TRUE
Hacd4	OK	negbinomial.size	1.72987952013355e-120	1.51142044930525e-118	Hacd4	2099	TRUE
Ctsh	OK	negbinomial.size	2.49930972167138e-120	2.17333340157472e-118	Ctsh	5121	TRUE
Sh3bp5	OK	negbinomial.size	3.7006160401875e-120	3.20277844836605e-118	Sh3bp5	941	TRUE
Ccl24	OK	negbinomial.size	7.19920741711547e-120	6.2014581074758e-118	Ccl24	710	TRUE
Haao	OK	negbinomial.size	7.69879412028057e-120	6.60081656630411e-118	Haao	473	TRUE
Ppt2	OK	negbinomial.size	1.363760195881e-119	1.16382660809417e-117	Ppt2	2273	TRUE
Ptms	OK	negbinomial.size	3.10364675320114e-118	2.63637549202475e-116	Ptms	2835	TRUE
Coro1a	OK	negbinomial.size	8.66282264408799e-118	7.3246760310473e-116	Coro1a	5155	TRUE
Cotl1	OK	negbinomial.size	8.35124207035253e-117	7.02883438104716e-115	Cotl1	5042	TRUE
Zfp36l2	OK	negbinomial.size	1.44588655685337e-116	1.21137564133085e-114	Zfp36l2	4533	TRUE
Marcksl1	OK	negbinomial.size	1.76953566665666e-116	1.47579274599166e-114	Marcksl1	2232	TRUE
Zfp36l1	OK	negbinomial.size	1.84936305412549e-115	1.53538974285495e-113	Zfp36l1	3059	TRUE
Dpep2	OK	negbinomial.size	1.87832836846813e-115	1.55241301372312e-113	Dpep2	2615	TRUE
Anpep	OK	negbinomial.size	2.14869168060156e-114	1.76790111908867e-112	Anpep	1063	TRUE
Gatm	OK	negbinomial.size	6.08177981800074e-113	4.98162929020882e-111	Gatm	1397	TRUE
Cks2	OK	negbinomial.size	6.3180199924919e-113	5.15213470321072e-111	Cks2	1709	TRUE
Cox5a	OK	negbinomial.size	7.54950359144464e-113	6.12912795999231e-111	Cox5a	5159	TRUE
Ywhab	OK	negbinomial.size	7.70982089598269e-112	6.23170897795112e-110	Ywhab	4125	TRUE
Fkbp1a	OK	negbinomial.size	1.11902432461483e-111	9.00520101229515e-110	Fkbp1a	3826	TRUE
Clip1	OK	negbinomial.size	2.32104281543931e-110	1.85967220863233e-108	Clip1	1510	TRUE
Traf1	OK	negbinomial.size	3.02822529376672e-110	2.41573381261007e-108	Traf1	1431	TRUE
Wwp1	OK	negbinomial.size	5.73601255050903e-110	4.55603282583289e-108	Wwp1	2653	TRUE
Lst1	OK	negbinomial.size	9.91716027692438e-110	7.84310589487106e-108	Lst1	4400	TRUE
Klrb1b	OK	negbinomial.size	1.08439593166651e-109	8.53926890738931e-108	Klrb1b	346	TRUE
Sptssa	OK	negbinomial.size	1.85868002109206e-109	1.4573957703845e-107	Sptssa	3316	TRUE
Blvrb	OK	negbinomial.size	4.25364501274206e-109	3.32110122101239e-107	Blvrb	3374	TRUE
Axl	OK	negbinomial.size	4.31805807870112e-109	3.35710718762746e-107	Axl	2985	TRUE
Ppdpf	OK	negbinomial.size	2.02283080685941e-108	1.5660295208547e-106	Ppdpf	2388	TRUE
C1qa	OK	negbinomial.size	2.88421850488136e-108	2.22351433309089e-106	C1qa	4868	TRUE
Mef2c	OK	negbinomial.size	1.00397995169017e-107	7.70754148686665e-106	Mef2c	2245	TRUE
Ptpn22	OK	negbinomial.size	1.12789665817143e-107	8.62276995172056e-106	Ptpn22	1719	TRUE
Lrp1	OK	negbinomial.size	6.32556700030353e-107	4.81583001334311e-105	Lrp1	2756	TRUE
Adam8	OK	negbinomial.size	1.05726305643822e-106	8.01597626426799e-105	Adam8	1512	TRUE
Hexa	OK	negbinomial.size	1.56048279864547e-106	1.17826083907601e-104	Hexa	4912	TRUE
Ptk2b	OK	negbinomial.size	3.85788604472942e-104	2.90100381756948e-102	Ptk2b	1693	TRUE
Lrrfip1	OK	negbinomial.size	1.29384357332652e-103	9.68956811567144e-102	Lrrfip1	2377	TRUE
Snx5	OK	negbinomial.size	1.55494548206862e-103	1.15976177662582e-101	Snx5	4454	TRUE
Cxcl14	OK	negbinomial.size	6.5342859378161e-103	4.85388981324088e-101	Cxcl14	552	TRUE
Lamp1	OK	negbinomial.size	8.53618833570022e-103	6.31540256384789e-101	Lamp1	5350	TRUE
Card11	OK	negbinomial.size	1.05310562156961e-102	7.75999274881894e-101	Card11	1028	TRUE
Pepd	OK	negbinomial.size	1.18554173397084e-102	8.70092789395879e-101	Pepd	2914	TRUE
Tln1	OK	negbinomial.size	1.76098864645634e-101	1.28727568466856e-99	Tln1	4190	TRUE
Nfkb1	OK	negbinomial.size	3.37109026223448e-101	2.45447476712215e-99	Nfkb1	2415	TRUE
Lamp2	OK	negbinomial.size	6.38903952767107e-101	4.63344257919798e-99	Lamp2	4240	TRUE
Hes1	OK	negbinomial.size	9.67179929701898e-101	6.98654226384663e-99	Hes1	641	TRUE
Mgst1	OK	negbinomial.size	5.40327558564789e-100	3.88781570374382e-98	Mgst1	1838	TRUE
Rhob	OK	negbinomial.size	2.10059526898118e-99	1.5055360154401e-97	Rhob	2493	TRUE
Atox1	OK	negbinomial.size	6.97245803273392e-99	4.97784669200786e-97	Atox1	5567	TRUE
Bcl2a1c	OK	negbinomial.size	1.15441880364549e-98	8.20979698034396e-97	Bcl2a1c	712	TRUE
Uba52	OK	negbinomial.size	1.25060855573667e-98	8.85952346743493e-97	Uba52	4876	TRUE
Slc35c2	OK	negbinomial.size	8.98473998301325e-98	6.34046189262797e-96	Slc35c2	1371	TRUE
Rnase4	OK	negbinomial.size	1.13050477541124e-96	7.9473186280634e-95	Rnase4	1143	TRUE
Pparg	OK	negbinomial.size	1.13537333663162e-96	7.95108014523549e-95	Pparg	1451	TRUE
Hist1h2ap	OK	negbinomial.size	1.80513491987974e-96	1.25933899277389e-94	Hist1h2ap	777	TRUE
Lyn	OK	negbinomial.size	9.68862312219119e-96	6.72353496785088e-94	Lyn	3406	TRUE
Ddx5	OK	negbinomial.size	9.71079554436714e-96	6.72353496785088e-94	Ddx5	5653	TRUE
Cdk6	OK	negbinomial.size	2.46153919221391e-95	1.69790680822334e-93	Cdk6	1729	TRUE
Jund	OK	negbinomial.size	2.43792630267791e-94	1.67532104125597e-92	Jund	5422	TRUE
Cfh	OK	negbinomial.size	1.15562010650326e-92	7.91168571422458e-91	Cfh	1239	TRUE
C1qc	OK	negbinomial.size	1.42469883973944e-92	9.71761126823021e-91	C1qc	4761	TRUE
Cd5l	OK	negbinomial.size	2.64209704071036e-92	1.79545172233162e-90	Cd5l	319	TRUE
Emb	OK	negbinomial.size	2.97141185002943e-92	2.01178836252177e-90	Emb	2064	TRUE
Akr1b3	OK	negbinomial.size	3.54412153357988e-92	2.3907184521369e-90	Akr1b3	4241	TRUE
Rgs18	OK	negbinomial.size	5.28888341420294e-92	3.55459461112804e-90	Rgs18	1305	TRUE
AF251705	OK	negbinomial.size	5.37239170982084e-92	3.59754171867857e-90	AF251705	4013	TRUE
Ahnak	OK	negbinomial.size	1.5847635086705e-91	1.05735421298495e-89	Ahnak	4207	TRUE
Sla	OK	negbinomial.size	2.11351309389086e-91	1.40502674806919e-89	Sla	1937	TRUE
Gm5150	OK	negbinomial.size	2.62548499417607e-91	1.73907576437338e-89	Gm5150	1567	TRUE
Wfdc17	OK	negbinomial.size	3.44871837473883e-91	2.27615412732763e-89	Wfdc17	5062	TRUE
Syngr1	OK	negbinomial.size	6.98340283086306e-91	4.59252599070521e-89	Syngr1	794	TRUE
Fyn	OK	negbinomial.size	7.46922287634918e-91	4.89447504768767e-89	Fyn	1421	TRUE
Tep1	OK	negbinomial.size	2.34940920075707e-90	1.53405551656551e-88	Tep1	2796	TRUE
Rab11fip5	OK	negbinomial.size	3.24666535702133e-90	2.11240482165346e-88	Rab11fip5	1220	TRUE
Gpr137b-ps	OK	negbinomial.size	8.60262041228512e-90	5.5774162305515e-88	Gpr137b-ps	1376	TRUE
Ctsk	OK	negbinomial.size	1.10501629499925e-89	7.1390278100867e-88	Ctsk	574	TRUE
Irf8	OK	negbinomial.size	1.13547604250787e-89	7.31007523787169e-88	Irf8	2707	TRUE
Hsp90aa1	OK	negbinomial.size	1.67004768301443e-89	1.07139982125695e-87	Hsp90aa1	4759	FALSE
Adgre1	OK	negbinomial.size	4.95858610390084e-89	3.17003964579695e-87	Adgre1	4190	TRUE
Gsto1	OK	negbinomial.size	1.02577743242607e-88	6.53505705908112e-87	Gsto1	2616	TRUE
Plekho1	OK	negbinomial.size	1.04828786633509e-88	6.65535839844855e-87	Plekho1	2519	TRUE
Mpp1	OK	negbinomial.size	3.32950455904475e-88	2.106543091357e-86	Mpp1	2658	TRUE
Tubb2a	OK	negbinomial.size	3.36290000688312e-88	2.12036045794816e-86	Tubb2a	2468	TRUE
Hmgb2	OK	negbinomial.size	3.84764071963331e-87	2.41768876451479e-85	Hmgb2	3403	TRUE
Hba-a1	OK	negbinomial.size	3.88049623258241e-86	2.43001177049222e-84	Hba-a1	1806	TRUE
Slamf9	OK	negbinomial.size	4.19899800655956e-86	2.62051753144064e-84	Slamf9	2982	TRUE
Itgax	OK	negbinomial.size	4.49765148148965e-86	2.79738675872448e-84	Itgax	1103	TRUE
Dusp1	OK	negbinomial.size	8.05253324692971e-86	4.99148243292791e-84	Dusp1	5474	TRUE
Gdf15	OK	negbinomial.size	1.04628822326103e-85	6.46373613481261e-84	Gdf15	1381	TRUE
Nrip1	OK	negbinomial.size	1.55426962429608e-85	9.56971109616931e-84	Nrip1	1241	TRUE
Frmd4b	OK	negbinomial.size	1.62993135334078e-85	1.00020001575574e-83	Frmd4b	1808	TRUE
Rrad	OK	negbinomial.size	1.95157837678091e-85	1.19358533523921e-83	Rrad	551	TRUE
Taldo1	OK	negbinomial.size	6.44107898282574e-85	3.926276318169e-83	Taldo1	4435	TRUE
Hebp1	OK	negbinomial.size	6.47350527410359e-85	3.93297598573685e-83	Hebp1	1811	TRUE
Qpct	OK	negbinomial.size	9.05521483802135e-85	5.48333603458798e-83	Qpct	1204	TRUE
Tk1	OK	negbinomial.size	4.57293447690087e-84	2.76000663757162e-82	Tk1	804	TRUE
Pitpnm1	OK	negbinomial.size	9.21420166024425e-84	5.54302203482497e-82	Pitpnm1	931	TRUE
Vamp5	OK	negbinomial.size	3.30254894938102e-83	1.98023425239356e-81	Vamp5	886	TRUE
Zbtb32	OK	negbinomial.size	3.88191781480651e-82	2.32004651681009e-80	Zbtb32	299	TRUE
Rbpms	OK	negbinomial.size	6.1617694417878e-82	3.67065408175073e-80	Rbpms	609	TRUE
Nr4a1	OK	negbinomial.size	1.13077714125449e-81	6.71440096690533e-80	Nr4a1	3030	TRUE
Tmem14c	OK	negbinomial.size	2.34400633889441e-81	1.38734930019467e-79	Tmem14c	4098	TRUE
Ms4a4c	OK	negbinomial.size	2.79579068314846e-81	1.64942660625106e-79	Ms4a4c	1000	TRUE
Tgfb1	OK	negbinomial.size	3.00097385455199e-81	1.76480347061923e-79	Tgfb1	4360	TRUE
Trim47	OK	negbinomial.size	4.39133789338892e-81	2.57419385520447e-79	Trim47	1393	TRUE
Bzw2	OK	negbinomial.size	5.26521308494666e-81	3.07662833384081e-79	Bzw2	997	TRUE
Akr1b8	OK	negbinomial.size	1.83256177530361e-80	1.06742360169113e-78	Akr1b8	940	TRUE
Itgam	OK	negbinomial.size	3.50810238793927e-80	2.03691970297183e-78	Itgam	3054	TRUE
Abca1	OK	negbinomial.size	3.90226791824826e-80	2.25863759507947e-78	Abca1	1246	TRUE
Saa3	OK	negbinomial.size	4.59010240158095e-80	2.64840248000652e-78	Saa3	488	TRUE
Rps27	OK	negbinomial.size	2.08400699967704e-79	1.19866333636597e-77	Rps27	5195	TRUE
Pilrb1	OK	negbinomial.size	5.82997360730566e-79	3.34276111708888e-77	Pilrb1	1130	TRUE
Ccdc88a	OK	negbinomial.size	7.60520213742422e-79	4.3470482497651e-77	Ccdc88a	2167	TRUE
Apbb1ip	OK	negbinomial.size	1.41103915343145e-78	8.04029390905599e-77	Apbb1ip	3221	TRUE
AU020206	OK	negbinomial.size	1.82510727903935e-78	1.03675134228526e-76	AU020206	707	TRUE
Rilpl2	OK	negbinomial.size	1.89928581893378e-78	1.07555852487028e-76	Rilpl2	2660	TRUE
Msr1	OK	negbinomial.size	2.46460791545839e-78	1.39140387793325e-76	Msr1	1086	TRUE
Anxa3	OK	negbinomial.size	1.56831146737974e-77	8.826803313952e-76	Anxa3	2163	TRUE
Cx3cr1	OK	negbinomial.size	1.68255247885119e-77	9.44081739509529e-76	Cx3cr1	1149	TRUE
Il1rn	OK	negbinomial.size	1.69687157117882e-77	9.49213402072834e-76	Il1rn	872	TRUE
Bmyc	OK	negbinomial.size	1.942109686166e-77	1.08309509184723e-75	Bmyc	1303	TRUE
Cmtm7	OK	negbinomial.size	7.89502276565116e-77	4.38963265770204e-75	Cmtm7	3914	TRUE
Rps9	OK	negbinomial.size	9.57681904951548e-77	5.30862465016647e-75	Rps9	5901	TRUE
Rps6	OK	negbinomial.size	2.2611061869021e-76	1.24960169630361e-74	Rps6	5860	TRUE
Slk	OK	negbinomial.size	2.30849110778648e-76	1.27195780317316e-74	Slk	1563	TRUE
Grn	OK	negbinomial.size	3.28413716716495e-76	1.80411223781864e-74	Grn	5161	TRUE
Pianp	OK	negbinomial.size	6.40011863493865e-76	3.50535452877177e-74	Pianp	759	TRUE
Gng12	OK	negbinomial.size	6.64314211311023e-75	3.62763010390912e-73	Gng12	1942	FALSE
Cnbp	OK	negbinomial.size	7.1917648136393e-75	3.91556382197786e-73	Cnbp	4392	TRUE
Fmnl1	OK	negbinomial.size	1.27819671267231e-74	6.93856606038805e-73	Fmnl1	1981	TRUE
Lpl	OK	negbinomial.size	1.37308173526018e-74	7.43165300252322e-73	Lpl	4418	TRUE
Pltp	OK	negbinomial.size	1.47017481471715e-74	7.93375514718538e-73	Pltp	5098	TRUE
Gltp	OK	negbinomial.size	1.97257036132403e-74	1.06137011699629e-72	Gltp	4375	TRUE
Gpr34	OK	negbinomial.size	2.95702284343841e-74	1.58641681670783e-72	Gpr34	766	TRUE
Cpa3	OK	negbinomial.size	5.58541116651662e-74	2.98778787414714e-72	Cpa3	238	TRUE
Pilrb2	OK	negbinomial.size	7.40850275967778e-74	3.9514886230979e-72	Pilrb2	1378	TRUE
Polr2a	OK	negbinomial.size	8.32066606073845e-74	4.42514727195447e-72	Polr2a	1721	TRUE
Txn1	OK	negbinomial.size	3.09460313600562e-73	1.64103405605292e-71	Txn1	5218	TRUE
Stk24	OK	negbinomial.size	3.76605494310486e-73	1.99134225060772e-71	Stk24	2255	TRUE
Itm2b	OK	negbinomial.size	4.62040651994016e-73	2.43606950654776e-71	Itm2b	5844	TRUE
Vcam1	OK	negbinomial.size	4.97089535365101e-73	2.61335209022317e-71	Vcam1	559	TRUE
Coro1b	OK	negbinomial.size	9.25919045488592e-73	4.85393218474991e-71	Coro1b	3680	TRUE
Gapdh	OK	negbinomial.size	1.27225455914271e-72	6.65052041343317e-71	Gapdh	5052	TRUE
Lyve1	OK	negbinomial.size	3.514224703688e-72	1.83178962679737e-70	Lyve1	309	TRUE
Myadm	OK	negbinomial.size	3.67344402234125e-72	1.90935838305714e-70	Myadm	1939	TRUE
Stard8	OK	negbinomial.size	3.84915203461645e-72	1.99503507150121e-70	Stard8	1193	TRUE
Lfng	OK	negbinomial.size	2.01925071084388e-71	1.04363977584686e-69	Lfng	2168	TRUE
Ecm1	OK	negbinomial.size	3.22483633634143e-71	1.66205890728069e-69	Ecm1	1901	TRUE
Gstp1	OK	negbinomial.size	7.22117830487973e-71	3.71132155568441e-69	Gstp1	2707	TRUE
Rap1b	OK	negbinomial.size	2.02728018416997e-70	1.03900940835616e-68	Rap1b	5340	TRUE
Tnfaip2	OK	negbinomial.size	2.83785263151039e-70	1.45038774604325e-68	Tnfaip2	1285	TRUE
Cd86	OK	negbinomial.size	3.48640128074884e-70	1.77690251942166e-68	Cd86	1599	TRUE
Tpsb2	OK	negbinomial.size	4.19026012271474e-70	2.1297200202651e-68	Tpsb2	406	FALSE
Hcls1	OK	negbinomial.size	7.66322325548677e-70	3.88411105778097e-68	Hcls1	3957	TRUE
Skil	OK	negbinomial.size	3.50308692182051e-69	1.77065120775655e-67	Skil	1705	FALSE
Rarres1	OK	negbinomial.size	7.2964707379294e-69	3.67790233789914e-67	Rarres1	185	TRUE
Man1a	OK	negbinomial.size	1.56049215491724e-68	7.84435892011551e-67	Man1a	1899	TRUE
Ncf4	OK	negbinomial.size	3.78266532658769e-68	1.8962935358533e-66	Ncf4	2503	TRUE
Fam69a	OK	negbinomial.size	4.08468626863795e-68	2.04212053561224e-66	Fam69a	1386	TRUE
Slpi	OK	negbinomial.size	4.11118405290904e-68	2.04978274464063e-66	Slpi	765	TRUE
Rpsa	OK	negbinomial.size	6.13710480522249e-68	3.0515880478651e-66	Rpsa	5733	TRUE
Napsa	OK	negbinomial.size	9.66849659604167e-68	4.79452906876142e-66	Napsa	1666	TRUE
Hexb	OK	negbinomial.size	1.30024974519809e-67	6.43045345684492e-66	Hexb	3397	TRUE
Prkcb	OK	negbinomial.size	2.3830089584562e-67	1.17536151531598e-65	Prkcb	1421	TRUE
Gsn	OK	negbinomial.size	6.58417274243872e-67	3.23877751952455e-65	Gsn	4119	TRUE
Snx8	OK	negbinomial.size	4.04496805487248e-66	1.98441373986097e-64	Snx8	1421	TRUE
Lgals9	OK	negbinomial.size	4.11087193511977e-66	2.0113674204154e-64	Lgals9	1265	FALSE
Btg1	OK	negbinomial.size	4.75985908794806e-66	2.31991739056256e-64	Btg1	4980	TRUE
Ptma	OK	negbinomial.size	4.76678033705083e-66	2.31991739056256e-64	Ptma	5817	TRUE
Adap2	OK	negbinomial.size	5.68528714809463e-66	2.75962033315451e-64	Adap2	1457	TRUE
Pkib	OK	negbinomial.size	6.12603582223158e-66	2.96571254000805e-64	Pkib	1107	FALSE
Tpp1	OK	negbinomial.size	6.66959424089704e-66	3.22036092452576e-64	Tpp1	2351	TRUE
Dpysl3	OK	negbinomial.size	1.15135600371817e-65	5.54464040845697e-64	Dpysl3	398	TRUE
Ccr2	OK	negbinomial.size	2.31413778172644e-65	1.11151308950567e-63	Ccr2	2429	TRUE
Ier3	OK	negbinomial.size	2.7145250234221e-65	1.30042049947125e-63	Ier3	2042	TRUE
Tpd52	OK	negbinomial.size	2.9453233340748e-65	1.40731230556261e-63	Tpd52	4565	TRUE
Snx3	OK	negbinomial.size	8.56163013951525e-65	4.08022830648898e-63	Snx3	4584	TRUE
Rpl35	OK	negbinomial.size	1.61005972322079e-64	7.65320616623187e-63	Rpl35	5787	TRUE
C1qb	OK	negbinomial.size	2.00194737858895e-64	9.4914032305814e-63	C1qb	5073	TRUE
Arhgap10	OK	negbinomial.size	3.19870930128696e-64	1.51262675927869e-62	Arhgap10	1004	TRUE
Txndc17	OK	negbinomial.size	6.32699380001279e-64	2.98425918361528e-62	Txndc17	4177	TRUE
Myo5a	OK	negbinomial.size	7.37973899089466e-64	3.4718833591009e-62	Myo5a	1307	TRUE
Laptm5	OK	negbinomial.size	1.70145623366004e-63	7.98422480184e-62	Laptm5	5512	TRUE
Csk	OK	negbinomial.size	3.0046683359617e-63	1.40636874051595e-61	Csk	3078	TRUE
Furin	OK	negbinomial.size	3.76781774898559e-63	1.75908193532793e-61	Furin	2021	TRUE
Pea15a	OK	negbinomial.size	6.08075921476422e-63	2.83172005260137e-61	Pea15a	2063	TRUE
Fcna	OK	negbinomial.size	6.92294020838856e-63	3.21574954287375e-61	Fcna	523	TRUE
Cycs	OK	negbinomial.size	7.03457722486423e-63	3.25935411418709e-61	Cycs	3819	FALSE
Cd300lf	OK	negbinomial.size	1.01380260037827e-62	4.68545342865002e-61	Cd300lf	298	TRUE
Lysmd2	OK	negbinomial.size	1.3894005421646e-62	6.40520631850155e-61	Lysmd2	267	TRUE
S100a10	OK	negbinomial.size	1.48070703008576e-62	6.80902571128158e-61	S100a10	4929	TRUE
Cmklr1	OK	negbinomial.size	2.19065065342894e-62	1.00485145472786e-60	Cmklr1	851	TRUE
Itpkb	OK	negbinomial.size	2.49988714619259e-62	1.14383863736513e-60	Itpkb	2289	TRUE
Rplp0	OK	negbinomial.size	4.50809356111093e-62	2.05757464326526e-60	Rplp0	5772	TRUE
Tpt1	OK	negbinomial.size	4.68236099925553e-62	2.13181041226651e-60	Tpt1	5879	TRUE
Dok3	OK	negbinomial.size	9.46966090104005e-62	4.30072619337334e-60	Dok3	1771	TRUE
Calm1	OK	negbinomial.size	2.16004694730141e-61	9.78581268866326e-60	Calm1	5833	FALSE
Ccl21a	OK	negbinomial.size	2.19165496222949e-61	9.9045530164992e-60	Ccl21a	178	TRUE
Syk	OK	negbinomial.size	2.27704986949275e-61	1.02651869792268e-59	Syk	3039	TRUE
Gm26620	OK	negbinomial.size	2.80944169237738e-61	1.26342245518971e-59	Gm26620	271	TRUE
Rbpj	OK	negbinomial.size	7.47041243760396e-61	3.35127450868356e-59	Rbpj	2295	TRUE
Npl	OK	negbinomial.size	8.74262959771683e-61	3.9124333624124e-59	Npl	651	TRUE
Ermp1	OK	negbinomial.size	9.1798106181658e-61	4.09435046944609e-59	Ermp1	520	TRUE
Ahnak2	OK	negbinomial.size	9.19376713217675e-61	4.09435046944609e-59	Ahnak2	792	TRUE
Nxpe3	OK	negbinomial.size	9.34158042581687e-61	4.15010454365346e-59	Nxpe3	279	TRUE
Iqgap1	OK	negbinomial.size	1.02462056948793e-60	4.54099956738274e-59	Iqgap1	4975	FALSE
Cpne3	OK	negbinomial.size	1.35677465789831e-60	5.99857865617304e-59	Cpne3	1499	TRUE
Asph	OK	negbinomial.size	1.52343624199947e-60	6.71923273274187e-59	Asph	2158	TRUE
Tex14	OK	negbinomial.size	1.85624778942895e-60	8.16749027348737e-59	Tex14	245	TRUE
Serpinb8	OK	negbinomial.size	2.21672044883778e-60	9.73023607542476e-59	Serpinb8	1083	TRUE
Atp6v0a1	OK	negbinomial.size	3.41964307306079e-60	1.49746088554939e-58	Atp6v0a1	1332	TRUE
Clec4d	OK	negbinomial.size	4.16017931604173e-60	1.81740404977937e-58	Clec4d	1015	TRUE
Plxnd1	OK	negbinomial.size	5.09928254282451e-59	2.22236665310556e-57	Plxnd1	1137	TRUE
Fus	OK	negbinomial.size	6.96671422567094e-59	3.02903489603342e-57	Fus	3831	FALSE
Ucp2	OK	negbinomial.size	7.42231591485101e-59	3.21949532873963e-57	Ucp2	5523	TRUE
Sulf2	OK	negbinomial.size	1.99960436714895e-58	8.65300493595494e-57	Sulf2	824	TRUE
Msn	OK	negbinomial.size	2.50837404308918e-58	1.08290933982589e-56	Msn	4263	TRUE
Pold4	OK	negbinomial.size	5.17890549147103e-58	2.23057647787583e-56	Pold4	2987	TRUE
Adrb1	OK	negbinomial.size	6.36624383851646e-58	2.73554664986183e-56	Adrb1	531	TRUE
Il10rb	OK	negbinomial.size	7.35198130919304e-58	3.15173254815593e-56	Il10rb	3131	TRUE
Gcnt2	OK	negbinomial.size	1.88292178975747e-57	8.05311165465503e-56	Gcnt2	359	TRUE
Sox5	OK	negbinomial.size	2.16312724939079e-57	9.23001366786564e-56	Sox5	213	TRUE
Rab7b	OK	negbinomial.size	4.09380874544052e-57	1.74276572764136e-55	Rab7b	2894	TRUE
Slco2b1	OK	negbinomial.size	9.63782819896414e-57	4.09339981006005e-55	Slco2b1	1333	TRUE
Rexo2	OK	negbinomial.size	1.09117182627154e-56	4.62374611280146e-55	Rexo2	3365	TRUE
Bri3	OK	negbinomial.size	1.67251644510994e-56	7.07081376379658e-55	Bri3	4875	TRUE
Dhrs3	OK	negbinomial.size	2.11283443730169e-56	8.9117899438187e-55	Dhrs3	3913	TRUE
Nrp2	OK	negbinomial.size	2.7664884725809e-56	1.16420941502097e-54	Nrp2	1067	TRUE
Itsn1	OK	negbinomial.size	3.02663830734139e-56	1.27077253233638e-54	Itsn1	1049	TRUE
Rpl13a	OK	negbinomial.size	6.99794645966098e-56	2.93146853063606e-54	Rpl13a	5895	FALSE
Gstm1	OK	negbinomial.size	1.87620642903872e-55	7.84160263325796e-54	Gstm1	1446	TRUE
Tnip1	OK	negbinomial.size	7.05254349503477e-55	2.9409106374295e-53	Tnip1	772	FALSE
Alcam	OK	negbinomial.size	7.96242274279376e-55	3.31280119013106e-53	Alcam	1671	TRUE
Cd83	OK	negbinomial.size	8.17480786667832e-55	3.39347001669262e-53	Cd83	3755	TRUE
Klf9	OK	negbinomial.size	9.77461237304435e-55	4.04841056028482e-53	Klf9	1347	FALSE
Sod1	OK	negbinomial.size	1.11278684689215e-54	4.59851645648135e-53	Sod1	2868	FALSE
Sdcbp	OK	negbinomial.size	1.14629577459941e-54	4.72634491513482e-53	Sdcbp	5089	TRUE
Mbp	OK	negbinomial.size	1.39200313296525e-54	5.72656356135571e-53	Mbp	971	TRUE
Arpc2	OK	negbinomial.size	1.83681183183415e-54	7.53955782785077e-53	Arpc2	5682	TRUE
Cyp4f18	OK	negbinomial.size	1.95929969363433e-54	8.02438187026845e-53	Cyp4f18	1522	TRUE
Cd48	OK	negbinomial.size	2.20520936284972e-54	9.01139897317743e-53	Cd48	4434	TRUE
Aldoa	OK	negbinomial.size	2.64213319313368e-54	1.07728577394704e-52	Aldoa	4488	TRUE
Ctss	OK	negbinomial.size	5.96021703561518e-54	2.42479073546491e-52	Ctss	5716	TRUE
Rbm3	OK	negbinomial.size	8.27456987312562e-54	3.3588895582325e-52	Rbm3	5232	TRUE
Fam96a	OK	negbinomial.size	1.64928945653499e-53	6.68016842130329e-52	Fam96a	3639	TRUE
Ap2m1	OK	negbinomial.size	2.08709641044419e-53	8.43481166053524e-52	Ap2m1	3949	TRUE
Fam49a	OK	negbinomial.size	2.72380282579142e-53	1.09838097247519e-51	Fam49a	1583	TRUE
Herpud1	OK	negbinomial.size	3.05657922351602e-53	1.22987095598842e-51	Herpud1	2898	TRUE
Sult1a1	OK	negbinomial.size	4.7545149803777e-53	1.90888054398184e-51	Sult1a1	1004	TRUE
Ubald2	OK	negbinomial.size	5.67707937831282e-53	2.27430245487519e-51	Ubald2	2758	TRUE
Ctsz	OK	negbinomial.size	6.36966827975549e-53	2.54620203914932e-51	Ctsz	5307	TRUE
Psma7	OK	negbinomial.size	6.53016139145532e-53	2.60468263500918e-51	Psma7	5099	TRUE
Cd93	OK	negbinomial.size	1.1594973023198e-52	4.61484956680339e-51	Cd93	2163	TRUE
Bin1	OK	negbinomial.size	1.70835654906447e-52	6.78461600914174e-51	Bin1	2145	TRUE
Ift22	OK	negbinomial.size	5.39277777198908e-52	2.13707746350876e-50	Ift22	1124	TRUE
Cystm1	OK	negbinomial.size	7.42230600463538e-52	2.93501014166056e-50	Cystm1	337	TRUE
Ptgs2	OK	negbinomial.size	8.10724045284983e-52	3.1989601683632e-50	Ptgs2	461	FALSE
Dgat1	OK	negbinomial.size	9.77902686940792e-52	3.85033444205786e-50	Dgat1	764	FALSE
Sh3bgrl3	OK	negbinomial.size	1.24259162724348e-51	4.88202808922128e-50	Sh3bgrl3	5799	TRUE
Fam107b	OK	negbinomial.size	1.26347202056271e-51	4.95345825497533e-50	Fam107b	1487	TRUE
Snx1	OK	negbinomial.size	1.99168484703047e-51	7.79177688130384e-50	Snx1	2409	TRUE
Comt	OK	negbinomial.size	2.71589068928955e-51	1.06023749717201e-49	Comt	3149	FALSE
Tmcc1	OK	negbinomial.size	4.11308202598748e-51	1.60226813190697e-49	Tmcc1	1829	TRUE
Ccdc109b	OK	negbinomial.size	5.02860246740722e-51	1.95476267101669e-49	Ccdc109b	3273	TRUE
Nrros	OK	negbinomial.size	8.39951898101263e-51	3.25823201403001e-49	Nrros	3302	FALSE
Ap1b1	OK	negbinomial.size	9.71122935396527e-51	3.75910624866149e-49	Ap1b1	1375	TRUE
Dram1	OK	negbinomial.size	1.05588519728755e-50	4.0786066525962e-49	Dram1	708	TRUE
Card19	OK	negbinomial.size	1.10506464918375e-50	4.25960634101332e-49	Card19	2990	FALSE
Mcpt4	OK	negbinomial.size	1.12664437788227e-50	4.33368365731319e-49	Mcpt4	373	FALSE
Sparc	OK	negbinomial.size	1.12946430373335e-50	4.33544164119238e-49	Sparc	986	FALSE
Themis2	OK	negbinomial.size	2.3664459738731e-50	9.0646243692325e-49	Themis2	1291	FALSE
Zfp362	OK	negbinomial.size	3.78948215942629e-50	1.4485295554407e-48	Zfp362	443	FALSE
Atp6v1g1	OK	negbinomial.size	6.51423930159377e-50	2.48489111654142e-48	Atp6v1g1	4816	FALSE
Il10	OK	negbinomial.size	6.81667900900111e-50	2.594863619443e-48	Il10	840	TRUE
Nt5dc2	OK	negbinomial.size	1.03833053722022e-49	3.9443661898378e-48	Nt5dc2	764	FALSE
S100a6	OK	negbinomial.size	1.22364066974975e-49	4.63871053896042e-48	S100a6	5509	TRUE
Plxdc2	OK	negbinomial.size	1.43858498273501e-49	5.44230046664371e-48	Plxdc2	777	FALSE
Prune2	OK	negbinomial.size	2.2632131491069e-49	8.54432816045542e-48	Prune2	1093	TRUE
Abr	OK	negbinomial.size	3.42065169386658e-49	1.28874984145922e-47	Abr	931	TRUE
Fam49b	OK	negbinomial.size	4.03005653380482e-49	1.51523519021006e-47	Fam49b	4481	TRUE
Ang	OK	negbinomial.size	6.86983628303497e-49	2.5776637243584e-47	Ang	511	TRUE
Ap2a2	OK	negbinomial.size	7.43277487572145e-49	2.78319496774974e-47	Ap2a2	2796	FALSE
Slc27a1	OK	negbinomial.size	1.58584798491818e-48	5.9260975208307e-47	Slc27a1	1594	TRUE
Evi2a	OK	negbinomial.size	2.1958790995729e-48	8.18902230060234e-47	Evi2a	3469	FALSE
Galnt1	OK	negbinomial.size	3.0630309570892e-48	1.13996941177835e-46	Galnt1	1559	FALSE
Tcn2	OK	negbinomial.size	3.80315065028464e-48	1.41255482047414e-46	Tcn2	1448	TRUE
Fau	OK	negbinomial.size	4.21699588835612e-48	1.563099809284e-46	Fau	5008	TRUE
Idh2	OK	negbinomial.size	5.56476801177711e-48	2.05851539274368e-46	Idh2	1624	TRUE
Tpm4	OK	negbinomial.size	7.42316782980934e-48	2.74044835696865e-46	Tpm4	3424	TRUE
Cd300lb	OK	negbinomial.size	7.66674059118256e-48	2.82468587082365e-46	Cd300lb	1408	FALSE
Sh3bgrl	OK	negbinomial.size	7.90897515895022e-48	2.90809371175188e-46	Sh3bgrl	4053	TRUE
Mgll	OK	negbinomial.size	1.00905930916456e-47	3.70284404091027e-46	Mgll	435	FALSE
Hilpda	OK	negbinomial.size	1.02341142755415e-47	3.74801454546177e-46	Hilpda	2134	TRUE
Scand1	OK	negbinomial.size	1.07858169176004e-47	3.94219459769186e-46	Scand1	4049	FALSE
Ednrb	OK	negbinomial.size	1.30060700075901e-47	4.74424199799727e-46	Ednrb	419	TRUE
Swap70	OK	negbinomial.size	2.48363660723793e-47	9.04161993444475e-46	Swap70	1400	TRUE
Ddhd1	OK	negbinomial.size	2.58212717907329e-47	9.38155831319539e-46	Ddhd1	619	FALSE
Fgfr1	OK	negbinomial.size	3.93804918456565e-47	1.42797087822946e-45	Fgfr1	978	TRUE
Mark2	OK	negbinomial.size	6.26770807474583e-47	2.26824275651748e-45	Mark2	1477	FALSE
Rpl3	OK	negbinomial.size	9.58029850462909e-47	3.46022277486092e-45	Rpl3	5822	TRUE
Egr1	OK	negbinomial.size	1.94758726341018e-46	7.02049727093319e-45	Egr1	2740	TRUE
Flna	OK	negbinomial.size	3.05632306690896e-46	1.09955716924795e-44	Flna	3701	TRUE
Hba-a2	OK	negbinomial.size	3.34666129146856e-46	1.20165443005607e-44	Hba-a2	1449	TRUE
Rab3il1	OK	negbinomial.size	3.56593736281366e-46	1.27788708462705e-44	Rab3il1	1965	TRUE
Bst2	OK	negbinomial.size	5.41591837798552e-46	1.93706180115552e-44	Bst2	3549	TRUE
Tceal8	OK	negbinomial.size	6.58095889438811e-46	2.34917186370103e-44	Tceal8	1357	TRUE
Serpinb6a	OK	negbinomial.size	7.88265689932527e-46	2.80836871434602e-44	Serpinb6a	3738	TRUE
Gpr137b	OK	negbinomial.size	9.72266466507528e-46	3.4571986681163e-44	Gpr137b	2205	TRUE
Ankrd33b	OK	negbinomial.size	1.07307778335729e-45	3.80363262452886e-44	Ankrd33b	559	TRUE
Lhx8	OK	negbinomial.size	1.07384003679199e-45	3.80363262452886e-44	Lhx8	122	TRUE
Polr2g	OK	negbinomial.size	1.75222783024694e-45	6.19458116172848e-44	Polr2g	2772	FALSE
Tspan3	OK	negbinomial.size	2.01266599114549e-45	7.10161453952642e-44	Tspan3	2085	TRUE
Cpe	OK	negbinomial.size	3.10861845703595e-45	1.09475876103062e-43	Cpe	425	TRUE
Hmgn1	OK	negbinomial.size	3.12869168544208e-45	1.09971714644619e-43	Hmgn1	2561	TRUE
Pid1	OK	negbinomial.size	4.16315774604267e-45	1.46052807503616e-43	Pid1	3908	TRUE
Slc6a1	OK	negbinomial.size	7.51107173471931e-45	2.63002183566088e-43	Slc6a1	138	TRUE
Selenbp1	OK	negbinomial.size	8.79097472867808e-45	3.07232008231972e-43	Selenbp1	910	TRUE
Nsf	OK	negbinomial.size	9.44277162215752e-45	3.29383980462635e-43	Nsf	1681	FALSE
Mfsd11	OK	negbinomial.size	9.66627517971669e-45	3.36540449710516e-43	Mfsd11	1484	TRUE
Ech1	OK	negbinomial.size	9.77916303060106e-45	3.39825915313387e-43	Ech1	3631	TRUE
Dcn	OK	negbinomial.size	1.10237297016491e-44	3.82350458536592e-43	Dcn	1037	TRUE
Raph1	OK	negbinomial.size	1.14738682596087e-44	3.9721232986283e-43	Raph1	1069	FALSE
Agpat4	OK	negbinomial.size	1.25948367656849e-44	4.35197862479824e-43	Agpat4	1765	TRUE
Ggta1	OK	negbinomial.size	1.66340518051951e-44	5.73687185191204e-43	Ggta1	1036	TRUE
Cabp4	OK	negbinomial.size	2.76551864183823e-44	9.52002552353619e-43	Cabp4	143	FALSE
Gusb	OK	negbinomial.size	2.95292849375496e-44	1.01461295886547e-42	Gusb	3343	FALSE
Serpinb1a	OK	negbinomial.size	3.61769782862071e-44	1.2407013039165e-42	Serpinb1a	765	TRUE
Pdlim1	OK	negbinomial.size	3.97154821566407e-44	1.35951430337695e-42	Pdlim1	1194	FALSE
Nek7	OK	negbinomial.size	1.02335849011463e-43	3.4965701260006e-42	Nek7	1679	FALSE
Kcnk13	OK	negbinomial.size	1.15263883229858e-43	3.93096975743761e-42	Kcnk13	747	FALSE
Cdkn1b	OK	negbinomial.size	1.25848206139517e-43	4.28397567021867e-42	Cdkn1b	1212	TRUE
Arl6ip1	OK	negbinomial.size	1.59166541311094e-43	5.40812537032583e-42	Arl6ip1	4556	TRUE
Sgms1	OK	negbinomial.size	1.75231645953934e-43	5.94297641397926e-42	Sgms1	2103	TRUE
Cd33	OK	negbinomial.size	2.4757467558153e-43	8.38099658223229e-42	Cd33	690	TRUE
Rell1	OK	negbinomial.size	2.72409998107594e-43	9.20474888633175e-42	Rell1	979	FALSE
Naaa	OK	negbinomial.size	3.17263073903453e-43	1.07006302940819e-41	Naaa	2483	TRUE
Mertk	OK	negbinomial.size	3.55307696775199e-43	1.19618084778557e-41	Mertk	652	TRUE
Psme1	OK	negbinomial.size	4.50790281322369e-43	1.51485349481737e-41	Psme1	4033	FALSE
Serpina3g	OK	negbinomial.size	4.98761576050559e-43	1.67299403973961e-41	Serpina3g	426	TRUE
Hcar2	OK	negbinomial.size	5.66046064598132e-43	1.89522138562893e-41	Hcar2	341	FALSE
Cuedc2	OK	negbinomial.size	5.99576100062766e-43	2.00382919561961e-41	Cuedc2	2689	FALSE
Matk	OK	negbinomial.size	7.63934181502596e-43	2.54848442949266e-41	Matk	1093	FALSE
Mrpl52	OK	negbinomial.size	1.69086842793176e-42	5.63049980321089e-41	Mrpl52	3981	FALSE
Ptp4a1	OK	negbinomial.size	1.7513297011701e-42	5.82126763715018e-41	Ptp4a1	2549	FALSE
Maff	OK	negbinomial.size	2.17405868092305e-42	7.21331440824163e-41	Maff	977	FALSE
Fcgrt	OK	negbinomial.size	3.63369649451009e-42	1.20344879569081e-40	Fcgrt	3846	TRUE
Gm9733	OK	negbinomial.size	3.97628426957325e-42	1.31453808609243e-40	Gm9733	588	TRUE
Arhgdib	OK	negbinomial.size	6.68530125226974e-42	2.20614941324901e-40	Arhgdib	5158	TRUE
Nupr1	OK	negbinomial.size	7.31962830149559e-42	2.4111407554011e-40	Nupr1	2047	TRUE
Hdac7	OK	negbinomial.size	7.66106941499372e-42	2.51909142699471e-40	Hdac7	430	FALSE
Serpinb6b	OK	negbinomial.size	8.15653257167644e-42	2.67721036896457e-40	Serpinb6b	638	TRUE
Nisch	OK	negbinomial.size	1.27658350855205e-41	4.18263468123448e-40	Nisch	2369	FALSE
Mfsd12	OK	negbinomial.size	1.29853894357851e-41	4.24698619193912e-40	Mfsd12	1082	FALSE
Ddx3y	OK	negbinomial.size	2.55079069545263e-41	8.32774158010052e-40	Ddx3y	1611	FALSE
Myo10	OK	negbinomial.size	2.7349646071487e-41	8.91316707139686e-40	Myo10	625	TRUE
Top2a	OK	negbinomial.size	3.16012142534573e-41	1.02804801262843e-39	Top2a	594	TRUE
Sik1	OK	negbinomial.size	3.49979544026132e-41	1.13653534049406e-39	Sik1	1763	FALSE
Ms4a6c	OK	negbinomial.size	3.89123218569007e-41	1.26141922514208e-39	Ms4a6c	4118	TRUE
Mdh1	OK	negbinomial.size	4.13561958767841e-41	1.33827774593868e-39	Mdh1	3704	TRUE
Ncf1	OK	negbinomial.size	5.01033106633254e-41	1.61847807051179e-39	Ncf1	1724	TRUE
Sash1	OK	negbinomial.size	5.84755965391184e-41	1.88560675799604e-39	Sash1	1374	TRUE
Gcnt1	OK	negbinomial.size	6.15413402536066e-41	1.98098335258452e-39	Gcnt1	885	TRUE
Tmed5	OK	negbinomial.size	7.02029163762586e-41	2.25583731991523e-39	Tmed5	2958	FALSE
Atpif1	OK	negbinomial.size	7.96625234154665e-41	2.5553286357115e-39	Atpif1	4963	TRUE
Tgs1	OK	negbinomial.size	8.09059000850238e-41	2.59068316712045e-39	Tgs1	1555	FALSE
Dynll1	OK	negbinomial.size	8.92477888387132e-41	2.85281956378521e-39	Dynll1	5402	FALSE
Ptgr1	OK	negbinomial.size	1.10541705613923e-40	3.52733776452915e-39	Ptgr1	750	FALSE
Rara	OK	negbinomial.size	1.126434140583e-40	3.58816208531543e-39	Rara	945	FALSE
Noct	OK	negbinomial.size	1.62614130680036e-40	5.1709602594754e-39	Noct	1905	FALSE
Aebp2	OK	negbinomial.size	1.8310636223659e-40	5.81251822546187e-39	Aebp2	1108	FALSE
Psip1	OK	negbinomial.size	1.95734808802997e-40	6.20266368206804e-39	Psip1	982	TRUE
Gpr18	OK	negbinomial.size	1.96115895106574e-40	6.20402490244039e-39	Gpr18	330	FALSE
Tlr7	OK	negbinomial.size	2.32161725686446e-40	7.33167528897575e-39	Tlr7	850	FALSE
Rcn3	OK	negbinomial.size	2.3905661598115e-40	7.53644465639543e-39	Rcn3	1181	TRUE
Hsp90ab1	OK	negbinomial.size	3.44899405193788e-40	1.08545699596838e-38	Hsp90ab1	5572	FALSE
Etv3	OK	negbinomial.size	3.83520743879858e-40	1.20493811792939e-38	Etv3	1715	FALSE
Unc119	OK	negbinomial.size	4.04300775707555e-40	1.2680530996038e-38	Unc119	1998	TRUE
Ptpn7	OK	negbinomial.size	4.53269673150162e-40	1.41921364555617e-38	Ptpn7	952	FALSE
Ctla2b	OK	negbinomial.size	6.19627148114112e-40	1.93678346057883e-38	Ctla2b	449	TRUE
Stard3nl	OK	negbinomial.size	7.30228885895278e-40	2.27861217659976e-38	Stard3nl	2428	FALSE
Sh2d3c	OK	negbinomial.size	8.49441057132313e-40	2.64610263434018e-38	Sh2d3c	300	FALSE
Phf11d	OK	negbinomial.size	1.21162304949036e-39	3.76794232407613e-38	Phf11d	1044	FALSE
Rasa1	OK	negbinomial.size	1.32603557996385e-39	4.11676832845629e-38	Rasa1	1384	FALSE
Limd2	OK	negbinomial.size	1.39132998817865e-39	4.31218287552396e-38	Limd2	2451	TRUE
Gpsm3	OK	negbinomial.size	1.41322176515519e-39	4.37264636544138e-38	Gpsm3	3597	TRUE
Smchd1	OK	negbinomial.size	2.73594602795093e-39	8.45103328633731e-38	Smchd1	1904	FALSE
Bcl2l1	OK	negbinomial.size	2.90852987224139e-39	8.96902623460254e-38	Bcl2l1	819	FALSE
Tmem156	OK	negbinomial.size	2.93346711360027e-39	9.03074741616406e-38	Tmem156	199	FALSE
Rpl41	OK	negbinomial.size	3.3630420558984e-39	1.03358619165199e-37	Rpl41	5907	TRUE
Lpar6	OK	negbinomial.size	3.899761113773e-39	1.19653539992487e-37	Lpar6	1031	FALSE
Myo1g	OK	negbinomial.size	4.02325460141199e-39	1.2323651991103e-37	Myo1g	2286	TRUE
Plk2	OK	negbinomial.size	6.25829687028299e-39	1.91378718293254e-37	Plk2	1631	FALSE
Macf1	OK	negbinomial.size	8.52632151773062e-39	2.60301076884062e-37	Macf1	1864	FALSE
Fnbp1l	OK	negbinomial.size	8.67967823512106e-39	2.64542751259138e-37	Fnbp1l	1042	TRUE
Slc29a1	OK	negbinomial.size	8.92455990566095e-39	2.71555265587176e-37	Slc29a1	2335	TRUE
Ptpra	OK	negbinomial.size	1.19800553370578e-38	3.63923932656186e-37	Ptpra	2059	FALSE
Mmp19	OK	negbinomial.size	1.53125370102987e-38	4.64387486057785e-37	Mmp19	736	TRUE
Gng2	OK	negbinomial.size	1.61756801869122e-38	4.89754752589877e-37	Gng2	2371	FALSE
Clec4n	OK	negbinomial.size	1.94492020418039e-38	5.87897790878117e-37	Clec4n	643	TRUE
Lmo2	OK	negbinomial.size	2.13256606745589e-38	6.43557931014484e-37	Lmo2	2351	TRUE
Baz2b	OK	negbinomial.size	2.40282393847621e-38	7.23924690035493e-37	Baz2b	1638	FALSE
Myd88	OK	negbinomial.size	2.53456965691526e-38	7.62365312542314e-37	Myd88	1399	FALSE
Tctex1d2	OK	negbinomial.size	2.76884806025692e-38	8.31470117996627e-37	Tctex1d2	1681	FALSE
Reep3	OK	negbinomial.size	3.20900972366045e-38	9.62073699505262e-37	Reep3	2087	FALSE
Celf2	OK	negbinomial.size	3.4611601189777e-38	1.03597660461669e-36	Celf2	3847	FALSE
mt-Nd4	OK	negbinomial.size	3.74388193568635e-38	1.11877436084647e-36	mt-Nd4	5744	TRUE
Fam46a	OK	negbinomial.size	4.63744992253569e-38	1.38354359640138e-36	Fam46a	2718	FALSE
Ano10	OK	negbinomial.size	4.82241945189905e-38	1.43639207960136e-36	Ano10	447	FALSE
Kctd5	OK	negbinomial.size	6.04359923030999e-38	1.79721164793724e-36	Kctd5	752	FALSE
H3f3a	OK	negbinomial.size	6.25008898037628e-38	1.85560894194084e-36	H3f3a	5760	TRUE
Arf6	OK	negbinomial.size	7.49672414094269e-38	2.22213076798088e-36	Arf6	3504	FALSE
Baz1a	OK	negbinomial.size	1.20988082831181e-37	3.58046668352663e-36	Baz1a	1740	FALSE
Txnip	OK	negbinomial.size	1.5386297814631e-37	4.54601919972382e-36	Txnip	3294	TRUE
Reep5	OK	negbinomial.size	1.55904252160884e-37	4.59892478882298e-36	Reep5	5181	TRUE
Gas2l3	OK	negbinomial.size	1.65269201348736e-37	4.86735041147129e-36	Gas2l3	853	FALSE
Amd1	OK	negbinomial.size	1.8947752952574e-37	5.57136812778569e-36	Amd1	785	FALSE
Clec12a	OK	negbinomial.size	2.1578821798913e-37	6.33485155786328e-36	Clec12a	4309	TRUE
Gm2a	OK	negbinomial.size	2.2163690232026e-37	6.49615636385324e-36	Gm2a	4054	TRUE
Ms4a6d	OK	negbinomial.size	2.61982299510187e-37	7.66642939619285e-36	Ms4a6d	2904	TRUE
Ppp2ca	OK	negbinomial.size	2.84295702965552e-37	8.30614260829927e-36	Ppp2ca	3427	FALSE
Sirt2	OK	negbinomial.size	2.91965137121365e-37	8.51665554197584e-36	Sirt2	2146	FALSE
Zbtb4	OK	negbinomial.size	3.04065665708427e-37	8.85555053082256e-36	Zbtb4	649	FALSE
Tmem256	OK	negbinomial.size	4.28663359369103e-37	1.24645250676772e-35	Tmem256	4397	TRUE
Hfe	OK	negbinomial.size	4.6600663097383e-37	1.3528939343525e-35	Hfe	2518	TRUE
Plin3	OK	negbinomial.size	5.4797240284187e-37	1.58834086055966e-35	Plin3	1704	FALSE
Cltc	OK	negbinomial.size	5.90014135093828e-37	1.70750462944819e-35	Cltc	3327	TRUE
Lilr4b	OK	negbinomial.size	6.4847526316637e-37	1.8737360832404e-35	Lilr4b	3355	FALSE
Snx2	OK	negbinomial.size	8.82988161465998e-37	2.54733754505945e-35	Snx2	2893	TRUE
Adam15	OK	negbinomial.size	9.37730764547321e-37	2.7010179070509e-35	Adam15	2176	TRUE
Ehd1	OK	negbinomial.size	9.73519327720746e-37	2.7997073079969e-35	Ehd1	2580	FALSE
Arhgap27	OK	negbinomial.size	1.01210535897983e-36	2.90612036409421e-35	Arhgap27	270	FALSE
Gpcpd1	OK	negbinomial.size	1.20108320071427e-36	3.44335540104772e-35	Gpcpd1	1889	TRUE
Rnf150	OK	negbinomial.size	1.28666968064192e-36	3.68296650552543e-35	Rnf150	561	FALSE
Heg1	OK	negbinomial.size	1.33493243879718e-36	3.81516205405773e-35	Heg1	369	FALSE
Ppp1r11	OK	negbinomial.size	1.3603541887512e-36	3.88176961978337e-35	Ppp1r11	2416	FALSE
Cd300ld	OK	negbinomial.size	1.57882844752399e-36	4.49819011726245e-35	Cd300ld	2178	TRUE
Mical1	OK	negbinomial.size	1.81162288715967e-36	5.15343515249701e-35	Mical1	556	FALSE
Dusp10	OK	negbinomial.size	1.90471940638785e-36	5.40987487127002e-35	Dusp10	517	FALSE
Birc6	OK	negbinomial.size	2.01023388919581e-36	5.70073746506411e-35	Birc6	1513	FALSE
Cd209f	OK	negbinomial.size	2.33484076042743e-36	6.61105837535841e-35	Cd209f	197	TRUE
Scel	OK	negbinomial.size	2.40897020477072e-36	6.81044457891112e-35	Scel	104	FALSE
Hspa1a	OK	negbinomial.size	2.71969878330624e-36	7.67708204247737e-35	Hspa1a	1448	FALSE
Icam2	OK	negbinomial.size	3.80727241781747e-36	1.07305429066229e-34	Icam2	758	FALSE
Ralgds	OK	negbinomial.size	4.35004048336898e-36	1.2241494292769e-34	Ralgds	725	FALSE
Tanc2	OK	negbinomial.size	5.17259575383015e-36	1.45339643018799e-34	Tanc2	540	TRUE
Nop10	OK	negbinomial.size	6.01865545125201e-36	1.68853654769987e-34	Nop10	4235	FALSE
Lamtor1	OK	negbinomial.size	7.16665745604361e-36	2.00753940463341e-34	Lamtor1	3699	FALSE
Ccdc107	OK	negbinomial.size	8.3836059086627e-36	2.34485367701438e-34	Ccdc107	1571	TRUE
Map3k14	OK	negbinomial.size	8.65326463873826e-36	2.41659207901932e-34	Map3k14	627	FALSE
Zcchc7	OK	negbinomial.size	8.67078497749471e-36	2.41780490527466e-34	Zcchc7	1098	FALSE
Ly9	OK	negbinomial.size	1.12333586555265e-35	3.12761251307436e-34	Ly9	1033	FALSE
Oasl2	OK	negbinomial.size	1.32024449108664e-35	3.67027968522086e-34	Oasl2	769	FALSE
Gm10116	OK	negbinomial.size	1.34102660055791e-35	3.72241392844729e-34	Gm10116	4996	TRUE
Actn1	OK	negbinomial.size	1.46287595826836e-35	4.05450877376252e-34	Actn1	778	TRUE
Cd40	OK	negbinomial.size	1.49964517869761e-35	4.15014928186181e-34	Cd40	715	FALSE
Slc9a9	OK	negbinomial.size	1.64238761992195e-35	4.5383325377e-34	Slc9a9	590	FALSE
Psma3	OK	negbinomial.size	1.856116743e-35	5.1212075188818e-34	Psma3	4615	FALSE
Entpd1	OK	negbinomial.size	1.90104035135203e-35	5.23728053552658e-34	Entpd1	906	FALSE
Atf6	OK	negbinomial.size	1.91524667090519e-35	5.26850763384833e-34	Atf6	1163	FALSE
Idh1	OK	negbinomial.size	2.52093376175051e-35	6.92426536835304e-34	Idh1	2556	FALSE
Runx1	OK	negbinomial.size	4.14067639220712e-35	1.13562227868784e-33	Runx1	2271	FALSE
Ophn1	OK	negbinomial.size	4.50153191087922e-35	1.23274787314645e-33	Ophn1	602	FALSE
Gm10076	OK	negbinomial.size	4.53102240482163e-35	1.23897465102336e-33	Gm10076	4834	TRUE
Ubl3	OK	negbinomial.size	5.44533918486028e-35	1.48677207386632e-33	Ubl3	3290	TRUE
Smagp	OK	negbinomial.size	5.60398290310456e-35	1.52781394214209e-33	Smagp	2063	TRUE
Eno3	OK	negbinomial.size	6.09528050862844e-35	1.65929090166639e-33	Eno3	469	TRUE
Adgre5	OK	negbinomial.size	6.13219957095608e-35	1.66686811448744e-33	Adgre5	2995	TRUE
1810058I24Rik	OK	negbinomial.size	6.98592923243253e-35	1.89612173900402e-33	1810058I24Rik	3456	FALSE
Gdpd1	OK	negbinomial.size	8.25998633368983e-35	2.23861490768894e-33	Gdpd1	410	FALSE
Siah2	OK	negbinomial.size	8.326473492642e-35	2.25330583544241e-33	Siah2	1212	FALSE
Cav2	OK	negbinomial.size	1.04026103919161e-34	2.81100287880526e-33	Cav2	1198	FALSE
C130050O18Rik	OK	negbinomial.size	1.05712119627062e-34	2.85236172193726e-33	C130050O18Rik	370	FALSE
Fth1	OK	negbinomial.size	1.18809545230851e-34	3.20105365036072e-33	Fth1	5911	TRUE
Lnpep	OK	negbinomial.size	1.4478044077702e-34	3.89506089058175e-33	Lnpep	471	FALSE
Pyhin1	OK	negbinomial.size	1.65751002156779e-34	4.45270774168753e-33	Pyhin1	842	FALSE
Eva1b	OK	negbinomial.size	2.22508243027132e-34	5.96868602786817e-33	Eva1b	617	FALSE
Psen2	OK	negbinomial.size	2.39676782281963e-34	6.41983883402839e-33	Psen2	1718	TRUE
Bbx	OK	negbinomial.size	2.65617203559964e-34	7.1042922025047e-33	Bbx	766	FALSE
Tmem261	OK	negbinomial.size	2.85635694209489e-34	7.62859347504469e-33	Tmem261	2644	FALSE
Litaf	OK	negbinomial.size	3.39956987510465e-34	9.06617849831688e-33	Litaf	3364	FALSE
Chp1	OK	negbinomial.size	3.42609894458031e-34	9.12366668144551e-33	Chp1	1507	FALSE
Cyp27a1	OK	negbinomial.size	4.41050752419201e-34	1.17281147904167e-32	Cyp27a1	792	FALSE
B3galnt1	OK	negbinomial.size	5.54146525947029e-34	1.47141540637859e-32	B3galnt1	654	TRUE
Rsbn1l	OK	negbinomial.size	7.41990802779729e-34	1.96734786841076e-32	Rsbn1l	1771	FALSE
Epsti1	OK	negbinomial.size	7.68938911017369e-34	2.03585730726503e-32	Epsti1	1959	TRUE
Bst1	OK	negbinomial.size	8.39486017092119e-34	2.21943651896343e-32	Bst1	1008	TRUE
Dnaja1	OK	negbinomial.size	8.88905502724378e-34	2.34671052719236e-32	Dnaja1	4194	FALSE
Sort1	OK	negbinomial.size	9.52526933199001e-34	2.51105807045047e-32	Sort1	524	FALSE
Rac3	OK	negbinomial.size	1.2157149746772e-33	3.20027809976718e-32	Rac3	523	FALSE
Reps2	OK	negbinomial.size	1.22080006426067e-33	3.20906011161244e-32	Reps2	477	TRUE
Atxn7l1	OK	negbinomial.size	1.43516033884461e-33	3.76714190230627e-32	Atxn7l1	1039	FALSE
Lacc1	OK	negbinomial.size	1.75105879568043e-33	4.58977525473492e-32	Lacc1	1393	FALSE
Snx10	OK	negbinomial.size	1.7580380629884e-33	4.60149534660643e-32	Snx10	2250	FALSE
Atp6v1a	OK	negbinomial.size	2.65825092661142e-33	6.94780455861345e-32	Atp6v1a	2519	FALSE
Elf1	OK	negbinomial.size	3.22743590874067e-33	8.42346999339599e-32	Elf1	2176	FALSE
Lyl1	OK	negbinomial.size	3.54748570962979e-33	9.24563463072263e-32	Lyl1	1309	FALSE
Psmb6	OK	negbinomial.size	4.79058715344392e-33	1.24677578853034e-31	Psmb6	4418	FALSE
Gpr183	OK	negbinomial.size	4.94357720091524e-33	1.28476989351831e-31	Gpr183	815	FALSE
Iqgap2	OK	negbinomial.size	5.52358102918433e-33	1.43347474856399e-31	Iqgap2	1013	FALSE
Man2b1	OK	negbinomial.size	6.17264877064939e-33	1.59965762208863e-31	Man2b1	3557	FALSE
Hvcn1	OK	negbinomial.size	7.36280783682255e-33	1.90539912820903e-31	Hvcn1	887	TRUE
Cxcr4	OK	negbinomial.size	7.55731527785407e-33	1.95298057349389e-31	Cxcr4	1721	TRUE
Ciita	OK	negbinomial.size	7.74345178144013e-33	1.99826797870413e-31	Ciita	650	FALSE
Ckap4	OK	negbinomial.size	9.01443999274518e-33	2.32299080037765e-31	Ckap4	859	TRUE
Phlda1	OK	negbinomial.size	1.15554401401743e-32	2.97362153845607e-31	Phlda1	1454	TRUE
Rasgrf1	OK	negbinomial.size	1.3338160332605e-32	3.42757094933666e-31	Rasgrf1	163	FALSE
0610012G03Rik	OK	negbinomial.size	1.91258288681461e-32	4.90798193108733e-31	0610012G03Rik	3216	FALSE
Ptp4a2	OK	negbinomial.size	2.40940138802714e-32	6.17425931110642e-31	Ptp4a2	4560	FALSE
Il4i1	OK	negbinomial.size	2.55892875690501e-32	6.54828798210504e-31	Il4i1	188	FALSE
Samd9l	OK	negbinomial.size	2.75188618637061e-32	7.03225734645237e-31	Samd9l	1080	FALSE
Runx2	OK	negbinomial.size	3.01697715229399e-32	7.69895643814884e-31	Runx2	330	FALSE
Mical3	OK	negbinomial.size	3.51091162991052e-32	8.94697313688865e-31	Mical3	142	FALSE
Atp5l	OK	negbinomial.size	5.29018083489753e-32	1.34624463188211e-30	Atp5l	5736	FALSE
Cnih4	OK	negbinomial.size	5.46484641377187e-32	1.38876734071865e-30	Cnih4	3487	FALSE
Mapkapk3	OK	negbinomial.size	6.02886710030345e-32	1.52998137698987e-30	Mapkapk3	1014	FALSE
Ddx46	OK	negbinomial.size	6.3073891874479e-32	1.59845271838804e-30	Ddx46	1480	FALSE
Aig1	OK	negbinomial.size	6.34404221920284e-32	1.60552395362667e-30	Aig1	980	FALSE
Tnfsf12	OK	negbinomial.size	6.36578406219874e-32	1.60880724481023e-30	Tnfsf12	1957	TRUE
Ndufs8	OK	negbinomial.size	6.40361236166469e-32	1.61614139768671e-30	Ndufs8	3360	FALSE
Syngr2	OK	negbinomial.size	6.45909740057297e-32	1.62583510035026e-30	Syngr2	3595	FALSE
Stap1	OK	negbinomial.size	6.45974377673501e-32	1.62583510035026e-30	Stap1	2030	TRUE
Man1c1	OK	negbinomial.size	8.60845090419641e-32	2.16366927657802e-30	Man1c1	1397	TRUE
Arhgef3	OK	negbinomial.size	8.99711673110938e-32	2.25826399155123e-30	Arhgef3	848	FALSE
Il10ra	OK	negbinomial.size	1.35351102234316e-31	3.39265303797162e-30	Il10ra	1972	FALSE
Mycbp2	OK	negbinomial.size	1.70932969261873e-31	4.27868774899978e-30	Mycbp2	2258	FALSE
Mllt3	OK	negbinomial.size	1.80599244168158e-31	4.51448900817078e-30	Mllt3	283	FALSE
AI607873	OK	negbinomial.size	2.08534909298199e-31	5.20571226639913e-30	AI607873	2789	TRUE
Snrpg	OK	negbinomial.size	2.60749244375812e-31	6.50030860843397e-30	Snrpg	4227	FALSE
Fn1	OK	negbinomial.size	2.92853557971383e-31	7.2907423088995e-30	Fn1	1765	TRUE
Gyg	OK	negbinomial.size	3.1831957359451e-31	7.91399395164236e-30	Gyg	1524	FALSE
Acaa1b	OK	negbinomial.size	3.26398427553893e-31	8.1038678602961e-30	Acaa1b	103	FALSE
Add3	OK	negbinomial.size	3.52530084190208e-31	8.74084051989451e-30	Add3	1460	TRUE
Hspa5	OK	negbinomial.size	4.38371964384006e-31	1.08545867780267e-29	Hspa5	5040	TRUE
Rps18	OK	negbinomial.size	5.0056211346408e-31	1.23777812100255e-29	Rps18	5879	FALSE
Bambi	OK	negbinomial.size	6.01713649503211e-31	1.48590067847711e-29	Bambi	391	FALSE
Taf4a	OK	negbinomial.size	7.25544923372195e-31	1.78928739973562e-29	Taf4a	419	FALSE
Cmpk1	OK	negbinomial.size	7.41816703598307e-31	1.82696011780158e-29	Cmpk1	4198	FALSE
Ccnd1	OK	negbinomial.size	9.18025524771042e-31	2.25789977593821e-29	Ccnd1	1504	TRUE
Egln3	OK	negbinomial.size	9.2208112981097e-31	2.26483863049152e-29	Egln3	128	FALSE
Scpep1	OK	negbinomial.size	9.57291012150315e-31	2.34817854156872e-29	Scpep1	2202	FALSE
Psmb9	OK	negbinomial.size	1.06152574932498e-30	2.60038377151065e-29	Psmb9	2718	FALSE
5430427O19Rik	OK	negbinomial.size	1.23647487819098e-30	3.02491214200641e-29	5430427O19Rik	612	FALSE
Hmgn3	OK	negbinomial.size	1.2961769210638e-30	3.16674489316626e-29	Hmgn3	542	FALSE
Pstpip1	OK	negbinomial.size	1.37374691803595e-30	3.3487768517467e-29	Pstpip1	1296	FALSE
Dusp6	OK	negbinomial.size	1.3743345156776e-30	3.3487768517467e-29	Dusp6	1150	FALSE
Cdk11b	OK	negbinomial.size	1.390928345872e-30	3.38471529045881e-29	Cdk11b	1766	FALSE
H2-K1	OK	negbinomial.size	1.75732780334532e-30	4.2706557001033e-29	H2-K1	5660	TRUE
Elovl5	OK	negbinomial.size	1.79881039512764e-30	4.36568427642882e-29	Elovl5	1180	FALSE
Rassf5	OK	negbinomial.size	2.1704883343064e-30	5.26078202877858e-29	Rassf5	1125	TRUE
Cldn23	OK	negbinomial.size	2.31403089591454e-30	5.60129800504486e-29	Cldn23	154	FALSE
2810417H13Rik	OK	negbinomial.size	2.47416623877078e-30	5.98102795111546e-29	2810417H13Rik	590	TRUE
Bcar3	OK	negbinomial.size	2.54852691953006e-30	6.15268051572863e-29	Bcar3	648	FALSE
Anxa7	OK	negbinomial.size	2.91405435663872e-30	7.02589610191947e-29	Anxa7	2361	FALSE
Rnf166	OK	negbinomial.size	2.93925119292623e-30	7.07734657320347e-29	Rnf166	1578	FALSE
Tkt	OK	negbinomial.size	2.97042474607867e-30	7.1430345007931e-29	Tkt	3982	FALSE
Galc	OK	negbinomial.size	3.30874874711828e-30	7.94619398064478e-29	Galc	584	FALSE
Stk17b	OK	negbinomial.size	4.54247425986749e-30	1.08948127738626e-28	Stk17b	3007	TRUE
Atp6v1b2	OK	negbinomial.size	4.88759089061119e-30	1.17072477364144e-28	Atp6v1b2	3383	FALSE
St6gal1	OK	negbinomial.size	5.00187173484839e-30	1.19653640926986e-28	St6gal1	681	FALSE
Lsm14b	OK	negbinomial.size	5.91251628393254e-30	1.41253709345826e-28	Lsm14b	428	FALSE
Pdlim4	OK	negbinomial.size	6.95754956881503e-30	1.66004056552169e-28	Pdlim4	1206	FALSE
Sdc1	OK	negbinomial.size	7.14498474544636e-30	1.70254779362922e-28	Sdc1	713	TRUE
Cks1b	OK	negbinomial.size	7.37909100051725e-30	1.75605138362504e-28	Cks1b	1180	TRUE
Ccdc50	OK	negbinomial.size	8.57392423828275e-30	2.03775080212451e-28	Ccdc50	2301	FALSE
Slc6a8	OK	negbinomial.size	1.00581002605521e-29	2.38740004632095e-28	Slc6a8	411	FALSE
Dusp5	OK	negbinomial.size	1.01572585572569e-29	2.40782144713888e-28	Dusp5	1441	TRUE
Tcf4	OK	negbinomial.size	1.30881470787915e-29	3.09859771098924e-28	Tcf4	1854	FALSE
Rpl4	OK	negbinomial.size	1.3450912129663e-29	3.18037803808063e-28	Rpl4	5692	FALSE
Maml3	OK	negbinomial.size	1.63473435445263e-29	3.86024529414375e-28	Maml3	385	FALSE
Acaa2	OK	negbinomial.size	2.0482492468189e-29	4.83049835226648e-28	Acaa2	2601	FALSE
Ly96	OK	negbinomial.size	2.26511187646513e-29	5.33507993701954e-28	Ly96	2274	FALSE
Tspan17	OK	negbinomial.size	2.27797348800843e-29	5.35849455871522e-28	Tspan17	1232	FALSE
Renbp	OK	negbinomial.size	2.53738889984959e-29	5.96107702105509e-28	Renbp	2189	TRUE
C5ar2	OK	negbinomial.size	2.54754265399359e-29	5.97727782806579e-28	C5ar2	543	FALSE
Uap1l1	OK	negbinomial.size	2.7983721224632e-29	6.55741145631607e-28	Uap1l1	2507	TRUE
Tstd3	OK	negbinomial.size	3.01722378845293e-29	7.0612273049151e-28	Tstd3	765	FALSE
Naa20	OK	negbinomial.size	3.06766908568666e-29	7.17013915722023e-28	Naa20	1966	FALSE
Dock10	OK	negbinomial.size	3.09618341858577e-29	7.22757930842387e-28	Dock10	1977	FALSE
Col3a1	OK	negbinomial.size	3.49201486767262e-29	8.14123110445454e-28	Col3a1	572	TRUE
Cap1	OK	negbinomial.size	3.77257858338262e-29	8.78417155430259e-28	Cap1	2155	FALSE
Pgap2	OK	negbinomial.size	4.22724152201146e-29	9.83034568388673e-28	Pgap2	1608	FALSE
Tuba1b	OK	negbinomial.size	4.28415292308971e-29	9.95008073833544e-28	Tuba1b	4596	TRUE
Lmo4	OK	negbinomial.size	5.76728528582016e-29	1.33777687009138e-27	Lmo4	1513	FALSE
Igfbp7	OK	negbinomial.size	7.21995915398206e-29	1.67262387067251e-27	Igfbp7	684	FALSE
Gnb1	OK	negbinomial.size	7.81247896273678e-29	1.80760862557748e-27	Gnb1	4406	FALSE
Egr2	OK	negbinomial.size	8.20315190926045e-29	1.89560996512734e-27	Egr2	905	TRUE
Pfn1	OK	negbinomial.size	8.67221605721483e-29	2.00148201531796e-27	Pfn1	5842	TRUE
Gnpda1	OK	negbinomial.size	1.01166409949024e-28	2.33191116802096e-27	Gnpda1	1473	FALSE
Hnrnpa3	OK	negbinomial.size	1.08704135103378e-28	2.50251376521553e-27	Hnrnpa3	5015	FALSE
Ggh	OK	negbinomial.size	1.09983268023447e-28	2.52878822267443e-27	Ggh	2886	FALSE
Ppt1	OK	negbinomial.size	1.10381028107933e-28	2.53475732631333e-27	Ppt1	2683	TRUE
Rpl37a	OK	negbinomial.size	1.33213783225817e-28	3.05525811828411e-27	Rpl37a	5904	FALSE
mt-Nd1	OK	negbinomial.size	1.51266595405526e-28	3.46496815543146e-27	mt-Nd1	5847	TRUE
Psmb3	OK	negbinomial.size	1.65666338233867e-28	3.79008226173938e-27	Psmb3	4461	FALSE
A630033H20Rik	OK	negbinomial.size	1.69973250633286e-28	3.8837723569359e-27	A630033H20Rik	675	FALSE
Akr1b10	OK	negbinomial.size	1.83478924319758e-28	4.18715336246134e-27	Akr1b10	1509	TRUE
Osbpl9	OK	negbinomial.size	2.02983052694819e-28	4.62650068427892e-27	Osbpl9	1894	FALSE
Qprt	OK	negbinomial.size	2.37622485253343e-28	5.40930193477461e-27	Qprt	173	FALSE
Impa2	OK	negbinomial.size	2.46174770581164e-28	5.59704422629889e-27	Impa2	529	FALSE
Cndp2	OK	negbinomial.size	2.48981460607752e-28	5.65385128617702e-27	Cndp2	3617	TRUE
Spi1	OK	negbinomial.size	2.52728072674731e-28	5.7318352007861e-27	Spi1	4859	TRUE
Arf2	OK	negbinomial.size	2.62524938518694e-28	5.94667601474197e-27	Arf2	1345	FALSE
Isg15	OK	negbinomial.size	2.76695123744554e-28	6.25992864422327e-27	Isg15	1366	TRUE
Pim1	OK	negbinomial.size	2.79430754773184e-28	6.31403385292905e-27	Pim1	4066	TRUE
Cracr2b	OK	negbinomial.size	2.90037724848991e-28	6.54564843238535e-27	Cracr2b	785	FALSE
Fam63a	OK	negbinomial.size	3.07297480126344e-28	6.92087735161604e-27	Fam63a	836	FALSE
Lgals3	OK	negbinomial.size	3.07418521995154e-28	6.92087735161604e-27	Lgals3	5661	TRUE
Eif5b	OK	negbinomial.size	3.21233170617216e-28	7.2230223216724e-27	Eif5b	3916	FALSE
Mef2a	OK	negbinomial.size	3.42075004069114e-28	7.68224256384345e-27	Mef2a	2478	FALSE
Dap	OK	negbinomial.size	3.50180945002132e-28	7.85466990085468e-27	Dap	1946	FALSE
Il16	OK	negbinomial.size	4.22745409934273e-28	9.4707359969158e-27	Il16	1245	FALSE
S100a4	OK	negbinomial.size	5.19343437724918e-28	1.16206260919229e-26	S100a4	4490	TRUE
Gm12589	OK	negbinomial.size	5.71542275542976e-28	1.27730300507461e-26	Gm12589	237	FALSE
Basp1	OK	negbinomial.size	7.26430876043768e-28	1.62147855397215e-26	Basp1	1918	TRUE
Lsm6	OK	negbinomial.size	8.06113607243801e-28	1.79715339802057e-26	Lsm6	2826	FALSE
Pomp	OK	negbinomial.size	9.53217461426757e-28	2.12252839590511e-26	Pomp	5047	FALSE
Csf2ra	OK	negbinomial.size	1.1253796915746e-27	2.5028444340619e-26	Csf2ra	4176	TRUE
Scimp	OK	negbinomial.size	1.16071443554131e-27	2.57830368805229e-26	Scimp	450	FALSE
Rbbp7	OK	negbinomial.size	1.22454099516055e-27	2.71679300836829e-26	Rbbp7	2077	TRUE
Mbnl1	OK	negbinomial.size	1.30518739864652e-27	2.89221961236308e-26	Mbnl1	4251	FALSE
Grap	OK	negbinomial.size	1.90053698874999e-27	4.20639959826114e-26	Grap	628	FALSE
Efhd2	OK	negbinomial.size	1.92489814020116e-27	4.25518446703746e-26	Efhd2	4823	TRUE
Nxpe5	OK	negbinomial.size	1.93890241487642e-27	4.28098453768383e-26	Nxpe5	385	FALSE
Atrx	OK	negbinomial.size	2.10736869442015e-27	4.64735586601213e-26	Atrx	2153	FALSE
Tmsb4x	OK	negbinomial.size	2.1170201836189e-27	4.66303557371424e-26	Tmsb4x	5914	TRUE
Ank	OK	negbinomial.size	2.54389958401265e-27	5.59657908482783e-26	Ank	966	FALSE
Bcl11a	OK	negbinomial.size	2.66833485118832e-27	5.8633063292938e-26	Bcl11a	210	FALSE
Apobec3	OK	negbinomial.size	2.83110988348343e-27	6.21354116532943e-26	Apobec3	1689	TRUE
Ncor1	OK	negbinomial.size	3.50697950242525e-27	7.68770130352432e-26	Ncor1	2622	FALSE
Cox6b1	OK	negbinomial.size	3.56587817278475e-27	7.80748600408766e-26	Cox6b1	5533	FALSE
Alox5	OK	negbinomial.size	3.95699357760554e-27	8.65350633634166e-26	Alox5	393	FALSE
Jun	OK	negbinomial.size	4.00773783151601e-27	8.75404449198283e-26	Jun	3986	TRUE
Cyp4f16	OK	negbinomial.size	4.61530392391886e-27	1.00691553384142e-25	Cyp4f16	884	FALSE
Pqlc3	OK	negbinomial.size	4.68135689312855e-27	1.02011325742426e-25	Pqlc3	1508	FALSE
Tmem65	OK	negbinomial.size	5.5806590856441e-27	1.2146374009893e-25	Tmem65	1018	FALSE
Rpl17	OK	negbinomial.size	7.05145954518074e-27	1.53294051818692e-25	Rpl17	5847	FALSE
Matn2	OK	negbinomial.size	7.12159055476375e-27	1.54635436093261e-25	Matn2	197	FALSE
Rab13	OK	negbinomial.size	8.36594550248873e-27	1.81440151394401e-25	Rab13	398	FALSE
Epor	OK	negbinomial.size	1.1889188441067e-26	2.57547614541554e-25	Epor	342	FALSE
Nme4	OK	negbinomial.size	1.29048057699953e-26	2.79218604089473e-25	Nme4	366	FALSE
Slc29a3	OK	negbinomial.size	1.33673906300331e-26	2.88886788315485e-25	Slc29a3	768	FALSE
Rin2	OK	negbinomial.size	1.43973125906375e-26	3.10778695780019e-25	Rin2	1153	FALSE
Snx6	OK	negbinomial.size	1.60067751608369e-26	3.4511434859111e-25	Snx6	2295	FALSE
Atp11b	OK	negbinomial.size	2.00551263096247e-26	4.31891382076284e-25	Atp11b	933	FALSE
Dnajc8	OK	negbinomial.size	2.05749684109719e-26	4.42566846898608e-25	Dnajc8	3289	FALSE
Notch2	OK	negbinomial.size	2.18438845657318e-26	4.69311000014108e-25	Notch2	1709	FALSE
Aim1	OK	negbinomial.size	2.49684099281981e-26	5.35813316213542e-25	Aim1	714	FALSE
H2afj	OK	negbinomial.size	2.52106527508881e-26	5.40379739104316e-25	H2afj	4697	FALSE
Psmb8	OK	negbinomial.size	2.65870841893268e-26	5.69217993822366e-25	Psmb8	4617	TRUE
Ptpn18	OK	negbinomial.size	2.6655287741419e-26	5.70013076316498e-25	Ptpn18	4862	TRUE
Scarb1	OK	negbinomial.size	3.26219462139466e-26	6.96795656732819e-25	Scarb1	1264	FALSE
Rpl27	OK	negbinomial.size	3.27258352892551e-26	6.98201890566573e-25	Rpl27	4770	FALSE
Gfpt1	OK	negbinomial.size	3.30979568109449e-26	7.05320919357975e-25	Gfpt1	945	FALSE
Pak1	OK	negbinomial.size	3.42272544198093e-26	7.28540213566893e-25	Pak1	906	FALSE
Scp2	OK	negbinomial.size	3.99074303373837e-26	8.48460639432579e-25	Scp2	4525	TRUE
Oxsr1	OK	negbinomial.size	4.01489539156043e-26	8.52607646346652e-25	Oxsr1	623	FALSE
Hlx	OK	negbinomial.size	4.24813733954485e-26	9.01096230126809e-25	Hlx	515	FALSE
Serpine1	OK	negbinomial.size	4.30735132768585e-26	9.12601410627945e-25	Serpine1	763	TRUE
Tsc22d4	OK	negbinomial.size	4.60636671555507e-26	9.74828333298783e-25	Tsc22d4	2492	FALSE
Ptov1	OK	negbinomial.size	5.57166111559185e-26	1.17775159157695e-24	Ptov1	1592	FALSE
Psd3	OK	negbinomial.size	6.00646899773101e-26	1.26820130230574e-24	Psd3	465	FALSE
Rps3	OK	negbinomial.size	6.9611680721169e-26	1.46808634238162e-24	Rps3	5851	FALSE
Ndufv2	OK	negbinomial.size	7.88043350200919e-26	1.66004815034288e-24	Ndufv2	3529	FALSE
Rnasel	OK	negbinomial.size	8.53808800909458e-26	1.79517778959735e-24	Rnasel	691	FALSE
Rps16	OK	negbinomial.size	8.54147705645569e-26	1.79517778959735e-24	Rps16	5884	TRUE
Usp1	OK	negbinomial.size	9.28155888376042e-26	1.94849018763428e-24	Usp1	1037	FALSE
Prss22	OK	negbinomial.size	9.81858013038515e-26	2.05887209408351e-24	Prss22	79	FALSE
Psmb10	OK	negbinomial.size	1.04188895629142e-25	2.18225782762957e-24	Psmb10	3449	FALSE
Ms4a7	OK	negbinomial.size	1.09927435088685e-25	2.29982734208346e-24	Ms4a7	3620	TRUE
Rps23	OK	negbinomial.size	1.10352125141071e-25	2.30608290670657e-24	Rps23	5903	FALSE
Tuba1a	OK	negbinomial.size	1.13043054136338e-25	2.35962907541927e-24	Tuba1a	2100	TRUE
Smad1	OK	negbinomial.size	1.24431448672478e-25	2.59439570482117e-24	Smad1	789	FALSE
2010111I01Rik	OK	negbinomial.size	1.31794566324466e-25	2.74479761966095e-24	2010111I01Rik	1142	FALSE
Snn	OK	negbinomial.size	1.34614697413299e-25	2.80035200469297e-24	Snn	188	FALSE
Arglu1	OK	negbinomial.size	1.4723034582639e-25	3.05932319957259e-24	Arglu1	1838	FALSE
Cd163	OK	negbinomial.size	1.49303278798984e-25	3.09888751063773e-24	Cd163	427	TRUE
Kctd12	OK	negbinomial.size	1.60584616112297e-25	3.32927292251799e-24	Kctd12	3085	TRUE
Lmnb1	OK	negbinomial.size	1.94474919732839e-25	4.02734292015591e-24	Lmnb1	869	TRUE
Rps29	OK	negbinomial.size	2.01717818776829e-25	4.17262518479961e-24	Rps29	5904	FALSE
Mgp	OK	negbinomial.size	2.24567590701579e-25	4.64005197544209e-24	Mgp	434	FALSE
Rai14	OK	negbinomial.size	2.72479627729699e-25	5.62368527512318e-24	Rai14	245	FALSE
Crtc3	OK	negbinomial.size	2.92378290755416e-25	6.02759199862964e-24	Crtc3	856	FALSE
Snrpb	OK	negbinomial.size	3.16612186755817e-25	6.51986577171237e-24	Snrpb	4573	FALSE
Tspan4	OK	negbinomial.size	3.61268725689652e-25	7.431119483132e-24	Tspan4	1844	TRUE
Nr1h3	OK	negbinomial.size	3.95283503267569e-25	8.12168165504295e-24	Nr1h3	1141	TRUE
Ifnlr1	OK	negbinomial.size	4.68366033251286e-25	9.60805851807859e-24	Ifnlr1	92	FALSE
Ptger4	OK	negbinomial.size	4.68673009247893e-25	9.60805851807859e-24	Ptger4	1158	FALSE
Grcc10	OK	negbinomial.size	4.81955369871685e-25	9.86932715000633e-24	Grcc10	2883	FALSE
Birc5	OK	negbinomial.size	5.19160574102918e-25	1.06193514087406e-23	Birc5	647	TRUE
Cdc42ep3	OK	negbinomial.size	5.26056950263997e-25	1.07484330996034e-23	Cdc42ep3	857	FALSE
Itgav	OK	negbinomial.size	5.33099583222414e-25	1.0880212628437e-23	Itgav	1400	FALSE
Clcf1	OK	negbinomial.size	5.53043138878825e-25	1.12747061246096e-23	Clcf1	229	FALSE
Ikzf3	OK	negbinomial.size	6.01741455836133e-25	1.22538870495909e-23	Ikzf3	207	FALSE
Slc40a1	OK	negbinomial.size	6.42788638013636e-25	1.30752615634969e-23	Slc40a1	178	TRUE
Nfatc2	OK	negbinomial.size	6.52470436666087e-25	1.32575056167767e-23	Nfatc2	422	FALSE
Xdh	OK	negbinomial.size	7.58549716902114e-25	1.53958741213717e-23	Xdh	1153	FALSE
Tagap	OK	negbinomial.size	8.59882034713506e-25	1.74332768761585e-23	Tagap	1048	FALSE
Acyp1	OK	negbinomial.size	1.14084901069871e-24	2.31040812895143e-23	Acyp1	659	FALSE
Mrpl33	OK	negbinomial.size	1.45173918529566e-24	2.93677073559037e-23	Mrpl33	4683	TRUE
Adap2os	OK	negbinomial.size	1.61029550322274e-24	3.25393192655626e-23	Adap2os	694	FALSE
Blnk	OK	negbinomial.size	1.73778329494089e-24	3.507684036917e-23	Blnk	2476	TRUE
Rpl5	OK	negbinomial.size	1.78572950952702e-24	3.60050165283536e-23	Rpl5	5523	FALSE
Carhsp1	OK	negbinomial.size	1.8677632616902e-24	3.7617695198125e-23	Carhsp1	1003	FALSE
Rcsd1	OK	negbinomial.size	2.1988952936501e-24	4.42383013683027e-23	Rcsd1	943	FALSE
Prdx2	OK	negbinomial.size	2.31037127968999e-24	4.64301119822036e-23	Prdx2	4480	FALSE
Igf2r	OK	negbinomial.size	2.38905902100361e-24	4.79589222290747e-23	Igf2r	628	FALSE
Clec2g	OK	negbinomial.size	2.61546735554595e-24	5.24465519558002e-23	Clec2g	138	FALSE
Olfml2a	OK	negbinomial.size	2.79548830361604e-24	5.59952176798548e-23	Olfml2a	85	FALSE
Ppm1h	OK	negbinomial.size	3.96154054872371e-24	7.92653718516714e-23	Ppm1h	1144	FALSE
Hnrnpa2b1	OK	negbinomial.size	4.15788270431119e-24	8.31033026783243e-23	Hnrnpa2b1	5098	FALSE
mt-Nd2	OK	negbinomial.size	4.36728574487003e-24	8.71936440118339e-23	mt-Nd2	5301	TRUE
Ifit3	OK	negbinomial.size	4.67506229634004e-24	9.32370032752684e-23	Ifit3	428	FALSE
Rpl23a	OK	negbinomial.size	5.40613912382125e-24	1.07700152707788e-22	Rpl23a	5390	FALSE
Grhl3	OK	negbinomial.size	5.9478925767035e-24	1.18364352491709e-22	Grhl3	80	FALSE
Srsf10	OK	negbinomial.size	6.18915925627882e-24	1.23032171217989e-22	Srsf10	1893	FALSE
Rps21	OK	negbinomial.size	7.53170966743732e-24	1.49558234824827e-22	Rps21	5692	FALSE
Abcb1b	OK	negbinomial.size	7.98125717670593e-24	1.58313628841298e-22	Abcb1b	712	FALSE
Glmp	OK	negbinomial.size	8.17759601237673e-24	1.62032971528173e-22	Glmp	2908	FALSE
Tex264	OK	negbinomial.size	8.23781818327727e-24	1.63050148896193e-22	Tex264	1562	FALSE
Gpr65	OK	negbinomial.size	8.62344531248112e-24	1.70498895035995e-22	Gpr65	1392	FALSE
Rps20	OK	negbinomial.size	9.57370545050483e-24	1.8908325899447e-22	Rps20	5810	FALSE
Pxn	OK	negbinomial.size	9.8235236658995e-24	1.93808615292391e-22	Pxn	1573	FALSE
Actr3b	OK	negbinomial.size	1.02240109895322e-23	2.01493183282423e-22	Actr3b	164	FALSE
Gsap	OK	negbinomial.size	1.02871049209076e-23	2.025190998807e-22	Gsap	954	FALSE
Kif23	OK	negbinomial.size	1.06149591884564e-23	2.08749486805787e-22	Kif23	406	TRUE
Myh9	OK	negbinomial.size	1.07355585276397e-23	2.10895104780656e-22	Myh9	2270	FALSE
Scarf2	OK	negbinomial.size	1.22411656096504e-23	2.40214873375258e-22	Scarf2	107	FALSE
Bsg	OK	negbinomial.size	1.35455016677831e-23	2.65526564744108e-22	Bsg	4202	FALSE
Hmgb1	OK	negbinomial.size	1.38715046556673e-23	2.71626859575437e-22	Hmgb1	4894	TRUE
Rpl39	OK	negbinomial.size	1.44192242820133e-23	2.82051095017462e-22	Rpl39	5831	FALSE
F7	OK	negbinomial.size	1.58657550359197e-23	3.10015839615608e-22	F7	330	FALSE
Usp6nl	OK	negbinomial.size	1.63064315812202e-23	3.18287666651307e-22	Usp6nl	513	FALSE
Lsp1	OK	negbinomial.size	1.71988596737877e-23	3.35350347815788e-22	Lsp1	3425	TRUE
Lipa	OK	negbinomial.size	1.77882419027442e-23	3.46474163940074e-22	Lipa	3687	TRUE
Cbfa2t3	OK	negbinomial.size	1.80415418254881e-23	3.51035216769943e-22	Cbfa2t3	994	TRUE
Wdfy4	OK	negbinomial.size	1.81522556818369e-23	3.52815240731296e-22	Wdfy4	1046	FALSE
Nek6	OK	negbinomial.size	1.95329709443562e-23	3.79249683478358e-22	Nek6	513	FALSE
Rap2b	OK	negbinomial.size	2.13825454357047e-23	4.14721927752969e-22	Rap2b	2257	TRUE
Wdsub1	OK	negbinomial.size	2.2140875156822e-23	4.28976533661426e-22	Wdsub1	706	FALSE
Tmem165	OK	negbinomial.size	2.41610509141942e-23	4.67623377820291e-22	Tmem165	2021	FALSE
Laptm4a	OK	negbinomial.size	2.60028996970684e-23	5.02740994353858e-22	Laptm4a	4732	TRUE
Sh3pxd2b	OK	negbinomial.size	3.01948596466691e-23	5.83173983996931e-22	Sh3pxd2b	793	FALSE
Ifrd1	OK	negbinomial.size	3.09190746309124e-23	5.96533313699244e-22	Ifrd1	3130	FALSE
Actb	OK	negbinomial.size	3.53074103718866e-23	6.80483577209429e-22	Actb	5911	TRUE
Smek2	OK	negbinomial.size	3.63773168898623e-23	7.00368321401042e-22	Smek2	1285	FALSE
Zeb2os	OK	negbinomial.size	3.79264469882477e-23	7.29428143962651e-22	Zeb2os	1414	FALSE
Piezo1	OK	negbinomial.size	3.98421057180178e-23	7.65469063575069e-22	Piezo1	1087	FALSE
Zc3h12a	OK	negbinomial.size	4.03455462925074e-23	7.74330631145319e-22	Zc3h12a	1412	FALSE
Atg3	OK	negbinomial.size	4.2704209137234e-23	8.1874276828628e-22	Atg3	2854	FALSE
Stat3	OK	negbinomial.size	4.78176032304606e-23	9.15821904042266e-22	Stat3	2170	FALSE
Gpr171	OK	negbinomial.size	4.98696972238507e-23	9.54128472015863e-22	Gpr171	229	FALSE
Atp1b3	OK	negbinomial.size	5.24701932983227e-23	1.00283656941419e-21	Atp1b3	2888	TRUE
Slc7a8	OK	negbinomial.size	5.44804320007902e-23	1.04017374230021e-21	Slc7a8	654	FALSE
Lifr	OK	negbinomial.size	5.48938462727728e-23	1.04697743390108e-21	Lifr	944	TRUE
Ubtd1	OK	negbinomial.size	5.62994097249976e-23	1.07267037345198e-21	Ubtd1	1164	FALSE
Mtmr6	OK	negbinomial.size	6.58165470500507e-23	1.25269917559578e-21	Mtmr6	1261	FALSE
Snx20	OK	negbinomial.size	6.99751281651989e-23	1.33047010525914e-21	Snx20	2184	FALSE
Baz1b	OK	negbinomial.size	8.05408316692079e-23	1.5297755481021e-21	Baz1b	1128	FALSE
Hat1	OK	negbinomial.size	8.39297835118362e-23	1.59249603709945e-21	Hat1	1301	FALSE
Gm10073	OK	negbinomial.size	8.95698833422984e-23	1.69775642516993e-21	Gm10073	4713	FALSE
Ikzf1	OK	negbinomial.size	9.00213658516804e-23	1.70455316888197e-21	Ikzf1	1533	FALSE
Cdk18	OK	negbinomial.size	1.16657763604121e-22	2.20663571815301e-21	Cdk18	294	FALSE
Cyth4	OK	negbinomial.size	1.49628935694652e-22	2.82738590332181e-21	Cyth4	3669	TRUE
Gm8730	OK	negbinomial.size	1.53647930472532e-22	2.90034179867285e-21	Gm8730	3650	FALSE
St6galnac4	OK	negbinomial.size	1.72491434045949e-22	3.25269561343789e-21	St6galnac4	948	FALSE
Gfra2	OK	negbinomial.size	1.79652654832792e-22	3.38425760869823e-21	Gfra2	399	TRUE
Ppp3ca	OK	negbinomial.size	1.87062309399601e-22	3.52022487473218e-21	Ppp3ca	2555	FALSE
9130008F23Rik	OK	negbinomial.size	2.02996367897203e-22	3.81616532600193e-21	9130008F23Rik	205	FALSE
Ccdc12	OK	negbinomial.size	2.03832835941426e-22	3.82796814109856e-21	Ccdc12	4074	FALSE
Gadd45b	OK	negbinomial.size	2.06541789460292e-22	3.87487602558021e-21	Gadd45b	3363	FALSE
Rab7	OK	negbinomial.size	2.1105176830372e-22	3.95544212955736e-21	Rab7	3996	FALSE
Irf2bpl	OK	negbinomial.size	2.57676194402772e-22	4.82432940296128e-21	Irf2bpl	798	FALSE
Dlc1	OK	negbinomial.size	2.61983034749602e-22	4.89996403831366e-21	Dlc1	164	FALSE
Il1b	OK	negbinomial.size	2.73949412427354e-22	5.11855786070987e-21	Il1b	1573	TRUE
Fcgr1	OK	negbinomial.size	3.2689448220918e-22	6.10158693751173e-21	Fcgr1	2341	TRUE
Fam129a	OK	negbinomial.size	3.47128656407856e-22	6.47267945911722e-21	Fam129a	1676	FALSE
Derl3	OK	negbinomial.size	3.70333818549235e-22	6.89836030735164e-21	Derl3	148	TRUE
Ddit3	OK	negbinomial.size	4.12557373050753e-22	7.67708182630346e-21	Ddit3	1468	FALSE
Rpl18a	OK	negbinomial.size	4.23878087518795e-22	7.87975192481747e-21	Rpl18a	5905	FALSE
Cd37	OK	negbinomial.size	4.41482829200116e-22	8.19871148801997e-21	Cd37	2920	FALSE
Hbb-bt	OK	negbinomial.size	4.86894800876034e-22	9.03290779218753e-21	Hbb-bt	980	FALSE
Mccc2	OK	negbinomial.size	5.89025909766179e-22	1.09166135276665e-20	Mccc2	322	FALSE
Impdh2	OK	negbinomial.size	6.61678778901544e-22	1.22507388852528e-20	Impdh2	2248	FALSE
Mpeg1	OK	negbinomial.size	6.96904715197174e-22	1.28899271314897e-20	Mpeg1	4277	TRUE
Gm28875	OK	negbinomial.size	7.17854958249599e-22	1.32640511318868e-20	Gm28875	1131	FALSE
Cd180	OK	negbinomial.size	7.30211361697632e-22	1.34787908092839e-20	Cd180	1445	FALSE
Cldn5	OK	negbinomial.size	7.90986971527752e-22	1.45859587473278e-20	Cldn5	409	FALSE
Vgll4	OK	negbinomial.size	8.48069785143769e-22	1.56228759215039e-20	Vgll4	1019	FALSE
Ap2s1	OK	negbinomial.size	8.9449928586035e-22	1.64616578705774e-20	Ap2s1	4287	FALSE
Ckb	OK	negbinomial.size	9.40691223604357e-22	1.72943913533995e-20	Ckb	4089	TRUE
Lrrk1	OK	negbinomial.size	9.81844263204423e-22	1.80329114527275e-20	Lrrk1	745	FALSE
Tra2b	OK	negbinomial.size	1.02124462038762e-21	1.8737796294872e-20	Tra2b	3568	FALSE
Slc31a2	OK	negbinomial.size	1.02287604731415e-21	1.87489807353847e-20	Slc31a2	1075	FALSE
Stard5	OK	negbinomial.size	1.05518664089992e-21	1.93219206459399e-20	Stard5	1363	FALSE
Zdhhc14	OK	negbinomial.size	1.07038470290797e-21	1.95806764994571e-20	Zdhhc14	337	FALSE
Tspan32	OK	negbinomial.size	1.23484975436642e-21	2.2566756268043e-20	Tspan32	705	FALSE
Tgm2	OK	negbinomial.size	1.26000119572953e-21	2.30034845166622e-20	Tgm2	847	TRUE
Ppp1ca	OK	negbinomial.size	1.29200566387297e-21	2.35643339172379e-20	Ppp1ca	4725	FALSE
Osm	OK	negbinomial.size	1.36012170132371e-21	2.47820387049527e-20	Osm	741	TRUE
Iffo1	OK	negbinomial.size	1.38723949586003e-21	2.52510617758332e-20	Iffo1	503	FALSE
Slc44a1	OK	negbinomial.size	1.4797980791922e-21	2.69091527819806e-20	Slc44a1	672	FALSE
Pex16	OK	negbinomial.size	2.48250471566308e-21	4.50980163593923e-20	Pex16	838	FALSE
Acot1	OK	negbinomial.size	2.50885089688726e-21	4.55315492147254e-20	Acot1	406	FALSE
5430416O09Rik	OK	negbinomial.size	2.53091945930288e-21	4.58866701969261e-20	5430416O09Rik	84	FALSE
Ephx1	OK	negbinomial.size	2.63315822458072e-21	4.76931758189605e-20	Ephx1	439	FALSE
Fam111a	OK	negbinomial.size	2.75944004832905e-21	4.99311696318948e-20	Fam111a	2286	FALSE
Anp32b	OK	negbinomial.size	3.24222722397967e-21	5.86092464094374e-20	Anp32b	3948	TRUE
Clec4a2	OK	negbinomial.size	3.54598301805403e-21	6.40371027709206e-20	Clec4a2	4240	TRUE
Magoh	OK	negbinomial.size	3.65209702400606e-21	6.58885704979971e-20	Magoh	2414	FALSE
Elk3	OK	negbinomial.size	3.7291090591571e-21	6.72118791919592e-20	Elk3	1252	FALSE
Mapk3	OK	negbinomial.size	4.72466743335816e-21	8.50718332357759e-20	Mapk3	2450	FALSE
Gsr	OK	negbinomial.size	5.02951856022951e-21	9.04721632775403e-20	Gsr	1422	TRUE
Ngfrap1	OK	negbinomial.size	5.08086589306626e-21	9.13062952066404e-20	Ngfrap1	1386	TRUE
Ptpn1	OK	negbinomial.size	5.08764457227115e-21	9.13386522622612e-20	Ptpn1	2961	FALSE
Kmt2a	OK	negbinomial.size	5.35835000424789e-21	9.61046000761879e-20	Kmt2a	820	FALSE
Rpl14	OK	negbinomial.size	5.38234531237473e-21	9.64406951088394e-20	Rpl14	5786	FALSE
Prdx4	OK	negbinomial.size	5.42074483801981e-21	9.70339768663292e-20	Prdx4	2635	FALSE
Pnn	OK	negbinomial.size	6.09911806901337e-21	1.09070778099666e-19	Pnn	1651	FALSE
Klf10	OK	negbinomial.size	6.37138477266588e-21	1.13828790466284e-19	Klf10	1838	FALSE
Fyb	OK	negbinomial.size	6.77608855177569e-21	1.20941315902705e-19	Fyb	4135	TRUE
Clec5a	OK	negbinomial.size	6.98891246953669e-21	1.24618625841651e-19	Clec5a	314	FALSE
Pag1	OK	negbinomial.size	7.01902384081929e-21	1.25034028574129e-19	Pag1	448	FALSE
Wdr70	OK	negbinomial.size	7.48052055097417e-21	1.33125694538578e-19	Wdr70	541	FALSE
6430548M08Rik	OK	negbinomial.size	7.86788607836424e-21	1.39883695509522e-19	6430548M08Rik	530	FALSE
Gm8797	OK	negbinomial.size	8.11406979677967e-21	1.44120960920923e-19	Gm8797	1716	FALSE
Rpl15	OK	negbinomial.size	8.20972162538527e-21	1.45678890118539e-19	Rpl15	5232	FALSE
Rps25	OK	negbinomial.size	9.52805208530463e-21	1.68908888561516e-19	Rps25	5847	FALSE
Serpinb9	OK	negbinomial.size	9.60502070080266e-21	1.70108995963636e-19	Serpinb9	428	FALSE
Stxbp6	OK	negbinomial.size	9.80073625287901e-21	1.73407819448239e-19	Stxbp6	599	FALSE
Gpr55	OK	negbinomial.size	1.11213259478399e-20	1.96583900280314e-19	Gpr55	92	FALSE
Sox4	OK	negbinomial.size	1.22085592931029e-20	2.15594461895912e-19	Sox4	274	FALSE
Cd300lg	OK	negbinomial.size	1.2890555767815e-20	2.27419151180644e-19	Cd300lg	724	FALSE
Ly6a	OK	negbinomial.size	1.32670879477667e-20	2.33837204289744e-19	Ly6a	790	TRUE
Pglyrp1	OK	negbinomial.size	1.38586087911814e-20	2.44028554799036e-19	Pglyrp1	502	TRUE
Pkm	OK	negbinomial.size	1.40835583356453e-20	2.47751800903567e-19	Pkm	4704	TRUE
Ube2l6	OK	negbinomial.size	1.41287503205879e-20	2.48308726898609e-19	Ube2l6	1241	FALSE
Fam234a	OK	negbinomial.size	1.44630569312554e-20	2.53940831171937e-19	Fam234a	1196	FALSE
Bcl10	OK	negbinomial.size	1.50700823497631e-20	2.64345956934468e-19	Bcl10	2589	FALSE
Stx11	OK	negbinomial.size	1.52539793935995e-20	2.67316154645428e-19	Stx11	472	FALSE
Nuak2	OK	negbinomial.size	1.56501541571344e-20	2.73997164575478e-19	Nuak2	1322	FALSE
Cdr2	OK	negbinomial.size	1.61080657857453e-20	2.81745272675744e-19	Cdr2	378	FALSE
Slc15a3	OK	negbinomial.size	1.68746399291942e-20	2.94872279448433e-19	Slc15a3	2063	FALSE
Hnrnph1	OK	negbinomial.size	1.73638945143442e-20	3.03132955803224e-19	Hnrnph1	2113	FALSE
St8sia4	OK	negbinomial.size	1.77885929900466e-20	3.1025200017241e-19	St8sia4	1831	FALSE
Nrm	OK	negbinomial.size	1.78830490566214e-20	3.11603213761528e-19	Nrm	1043	TRUE
Rras2	OK	negbinomial.size	1.91892993848086e-20	3.34046741093423e-19	Rras2	826	TRUE
Lhfpl2	OK	negbinomial.size	2.16706868137527e-20	3.7688508214098e-19	Lhfpl2	358	FALSE
Igf2bp2	OK	negbinomial.size	2.28059789530443e-20	3.96253884309145e-19	Igf2bp2	259	FALSE
Me2	OK	negbinomial.size	2.43349396971031e-20	4.22419558715656e-19	Me2	1073	FALSE
Ggct	OK	negbinomial.size	2.48792580037755e-20	4.31459948821619e-19	Ggct	529	FALSE
H2afz	OK	negbinomial.size	2.53327186188671e-20	4.38909085192609e-19	H2afz	5554	TRUE
Arhgap39	OK	negbinomial.size	2.87175273502074e-20	4.9708414322793e-19	Arhgap39	1035	FALSE
Arhgap30	OK	negbinomial.size	2.93197904528176e-20	5.07030645832514e-19	Arhgap30	2761	FALSE
Ccdc69	OK	negbinomial.size	2.99940528622437e-20	5.18202337021136e-19	Ccdc69	323	FALSE
Zcwpw1	OK	negbinomial.size	3.1008174554686e-20	5.35219178484835e-19	Zcwpw1	173	FALSE
AI504432	OK	negbinomial.size	3.68431085582312e-20	6.35335860739122e-19	AI504432	321	FALSE
Bach1	OK	negbinomial.size	3.73950309796647e-20	6.4424791400459e-19	Bach1	1680	FALSE
Aoah	OK	negbinomial.size	3.89789901867311e-20	6.70906671619271e-19	Aoah	428	FALSE
Rps8	OK	negbinomial.size	3.92278354229161e-20	6.74557005004373e-19	Rps8	5881	FALSE
Tslp	OK	negbinomial.size	4.90701357528386e-20	8.43013905236968e-19	Tslp	234	TRUE
Hist1h2bc	OK	negbinomial.size	5.00875228140261e-20	8.59687435539524e-19	Hist1h2bc	2442	TRUE
Znrd1	OK	negbinomial.size	5.16413989197674e-20	8.855293339999e-19	Znrd1	1715	FALSE
Arhgap15	OK	negbinomial.size	5.52040653163027e-20	9.45736872477612e-19	Arhgap15	1363	FALSE
Plk3	OK	negbinomial.size	5.89769224624666e-20	1.00942963931095e-18	Plk3	581	FALSE
Pmaip1	OK	negbinomial.size	6.48462175724324e-20	1.10885219013885e-18	Pmaip1	1583	TRUE
Dmxl2	OK	negbinomial.size	7.00382273463278e-20	1.19651899008419e-18	Dmxl2	392	FALSE
Prpf38b	OK	negbinomial.size	8.06764224819673e-20	1.37697767413873e-18	Prpf38b	2711	FALSE
Mdh2	OK	negbinomial.size	8.75228228043989e-20	1.49244307882445e-18	Mdh2	3725	FALSE
Gmpr	OK	negbinomial.size	9.33766393312296e-20	1.59078419540334e-18	Gmpr	305	FALSE
Plbd2	OK	negbinomial.size	9.37850664386624e-20	1.59626011040499e-18	Plbd2	1678	FALSE
Pfdn2	OK	negbinomial.size	9.65773012873502e-20	1.64226165340158e-18	Pfdn2	3548	FALSE
Oas1a	OK	negbinomial.size	9.8937118677757e-20	1.68013298058451e-18	Oas1a	1710	FALSE
Birc2	OK	negbinomial.size	9.8987560061688e-20	1.68013298058451e-18	Birc2	632	FALSE
Gabarapl1	OK	negbinomial.size	1.10459085243962e-19	1.8731084067063e-18	Gabarapl1	1114	FALSE
Cox6c	OK	negbinomial.size	1.2055050624697e-19	2.04234597287111e-18	Cox6c	5466	FALSE
Rplp2	OK	negbinomial.size	1.52767684067106e-19	2.58577626131298e-18	Rplp2	5875	FALSE
Cyfip1	OK	negbinomial.size	1.56952580373628e-19	2.65416216100952e-18	Cyfip1	2769	FALSE
2810474O19Rik	OK	negbinomial.size	1.57469649856564e-19	2.66045408431698e-18	2810474O19Rik	1683	FALSE
Gnas	OK	negbinomial.size	1.65601355049996e-19	2.79526555883839e-18	Gnas	5091	TRUE
Ccrl2	OK	negbinomial.size	1.67055238280219e-19	2.81571559327661e-18	Ccrl2	2657	TRUE
Atf3	OK	negbinomial.size	1.67119810392317e-19	2.81571559327661e-18	Atf3	4167	TRUE
Rpl10	OK	negbinomial.size	1.86669538554153e-19	3.14221348017578e-18	Rpl10	5245	TRUE
Pik3r5	OK	negbinomial.size	1.90228918607424e-19	3.19919358259306e-18	Pik3r5	1593	FALSE
Gmfg	OK	negbinomial.size	1.97959487441491e-19	3.32615446481362e-18	Gmfg	4802	TRUE
Ccl5	OK	negbinomial.size	2.06162239591957e-19	3.46080948950889e-18	Ccl5	1773	TRUE
Mcm5	OK	negbinomial.size	2.09626965118493e-19	3.51575462156683e-18	Mcm5	683	FALSE
Atp13a3	OK	negbinomial.size	2.13967908054882e-19	3.5852814401744e-18	Atp13a3	1271	FALSE
Il11ra1	OK	negbinomial.size	2.29441315806811e-19	3.84104859710161e-18	Il11ra1	1265	FALSE
Ncl	OK	negbinomial.size	2.83461124970967e-19	4.74106173287813e-18	Ncl	3995	FALSE
Stard7	OK	negbinomial.size	2.92704324345769e-19	4.89120122322056e-18	Stard7	745	FALSE
Pla2g4a	OK	negbinomial.size	2.99579826920626e-19	5.00153836609613e-18	Pla2g4a	567	FALSE
Crat	OK	negbinomial.size	3.02550568383957e-19	5.0465434806444e-18	Crat	941	FALSE
4930570G19Rik	OK	negbinomial.size	3.03467721576307e-19	5.0572441012553e-18	4930570G19Rik	99	FALSE
Il21r	OK	negbinomial.size	3.32507493497806e-19	5.53615924745712e-18	Il21r	476	FALSE
Stat5b	OK	negbinomial.size	3.66300616368449e-19	6.09327625487607e-18	Stat5b	734	FALSE
Cib1	OK	negbinomial.size	3.86937029883597e-19	6.43072520317412e-18	Cib1	2026	FALSE
Slbp	OK	negbinomial.size	3.9662043273072e-19	6.58569384592149e-18	Slbp	1853	FALSE
Enho	OK	negbinomial.size	4.02209962785082e-19	6.67246690522666e-18	Enho	279	FALSE
Chchd2	OK	negbinomial.size	4.34366774938003e-19	7.19942329409439e-18	Chchd2	5612	FALSE
Pcp4l1	OK	negbinomial.size	4.39981153898465e-19	7.28589730300455e-18	Pcp4l1	220	FALSE
Sfpq	OK	negbinomial.size	4.89804095670742e-19	8.10362988942e-18	Sfpq	3175	FALSE
Spg21	OK	negbinomial.size	5.10468163516563e-19	8.43790077856026e-18	Spg21	2971	FALSE
Klhl5	OK	negbinomial.size	5.19441330250854e-19	8.57849642434083e-18	Klhl5	945	FALSE
Iscu	OK	negbinomial.size	5.99956509349553e-19	9.89928240426762e-18	Iscu	3152	FALSE
Ctnnd1	OK	negbinomial.size	6.23635565451559e-19	1.02807415587648e-17	Ctnnd1	729	FALSE
Xiap	OK	negbinomial.size	6.84794259403335e-19	1.12788196333325e-17	Xiap	1534	FALSE
Cd177	OK	negbinomial.size	6.93312235475271e-19	1.1408872552915e-17	Cd177	172	TRUE
Rpl37	OK	negbinomial.size	8.03830314372053e-19	1.32156618352136e-17	Rpl37	5893	FALSE
Ifitm6	OK	negbinomial.size	8.08951201492194e-19	1.32879468621117e-17	Ifitm6	1316	TRUE
Scamp5	OK	negbinomial.size	9.07050073552809e-19	1.48860060371618e-17	Scamp5	426	FALSE
Cysltr1	OK	negbinomial.size	1.1575174583133e-18	1.89795623995821e-17	Cysltr1	972	FALSE
Amdhd2	OK	negbinomial.size	1.23670544058962e-18	2.0259885199945e-17	Amdhd2	1500	FALSE
Pon3	OK	negbinomial.size	1.25484873759392e-18	2.05387730931073e-17	Pon3	1056	TRUE
Plcg2	OK	negbinomial.size	1.29638667305442e-18	2.11997350064194e-17	Plcg2	1093	FALSE
Ccr1	OK	negbinomial.size	1.3741569775016e-18	2.24514979725729e-17	Ccr1	806	TRUE
Map1lc3b	OK	negbinomial.size	1.41146490399813e-18	2.30405320805673e-17	Map1lc3b	4650	FALSE
Aip	OK	negbinomial.size	1.46611208294537e-18	2.39113106647837e-17	Aip	1858	FALSE
Vsir	OK	negbinomial.size	1.49590595372447e-18	2.43755616686825e-17	Vsir	4106	TRUE
Insig1	OK	negbinomial.size	1.52836328779509e-18	2.48823510243694e-17	Insig1	1203	FALSE
G0s2	OK	negbinomial.size	1.53487343650887e-18	2.496618600449e-17	G0s2	249	TRUE
Adam19	OK	negbinomial.size	1.90097371658085e-18	3.08937694878879e-17	Adam19	415	FALSE
Wdfy3	OK	negbinomial.size	1.91765258476885e-18	3.1137247456052e-17	Wdfy3	1217	FALSE
Pitpnm2	OK	negbinomial.size	1.93905941552211e-18	3.14569957170643e-17	Pitpnm2	79	FALSE
Rbm39	OK	negbinomial.size	2.0249317245856e-18	3.2821066504149e-17	Rbm39	5198	FALSE
Bcas1	OK	negbinomial.size	2.17740176847096e-18	3.52612247554326e-17	Bcas1	91	FALSE
BC005537	OK	negbinomial.size	2.21472313255727e-18	3.58339859225403e-17	BC005537	3592	TRUE
Pttg1	OK	negbinomial.size	2.35636428373197e-18	3.80921338131403e-17	Pttg1	1780	FALSE
Sept9	OK	negbinomial.size	2.48023539606485e-18	4.00592949357375e-17	Sept9	2570	FALSE
P2ry10	OK	negbinomial.size	2.50110690019172e-18	4.03608701888458e-17	P2ry10	243	FALSE
Zfp385a	OK	negbinomial.size	2.54452912792116e-18	4.10255012645847e-17	Zfp385a	853	FALSE
Rhof	OK	negbinomial.size	2.73509059722148e-18	4.40592118330288e-17	Rhof	140	FALSE
Clec2d	OK	negbinomial.size	2.83026897086231e-18	4.5552434278405e-17	Clec2d	1528	FALSE
Mdm1	OK	negbinomial.size	2.8428087233728e-18	4.57141581563928e-17	Mdm1	334	FALSE
Elmo2	OK	negbinomial.size	3.01299211240523e-18	4.84083881597296e-17	Elmo2	1606	FALSE
Lpp	OK	negbinomial.size	3.15992599043496e-18	5.07246912270346e-17	Lpp	765	FALSE
Pld2	OK	negbinomial.size	3.41829215181103e-18	5.48241472040461e-17	Pld2	415	FALSE
Spats2l	OK	negbinomial.size	3.47247380177237e-18	5.56444972182702e-17	Spats2l	88	FALSE
Dhrs9	OK	negbinomial.size	3.61181947170641e-18	5.78269316464826e-17	Dhrs9	237	FALSE
Lamtor4	OK	negbinomial.size	3.84835723450307e-18	6.15602951514058e-17	Lamtor4	4107	FALSE
Glud1	OK	negbinomial.size	3.85938505496925e-18	6.16829242060765e-17	Glud1	3783	FALSE
Mzb1	OK	negbinomial.size	4.34902057344386e-18	6.94480674338972e-17	Mzb1	188	TRUE
Pip4k2a	OK	negbinomial.size	4.37498991496102e-18	6.98020130084389e-17	Pip4k2a	2001	FALSE
Cd274	OK	negbinomial.size	4.42153197273971e-18	7.04832916036734e-17	Cd274	459	FALSE
Mitf	OK	negbinomial.size	4.45776162120371e-18	7.09991408210467e-17	Mitf	818	FALSE
Srsf3	OK	negbinomial.size	4.73176229763205e-18	7.52978097458394e-17	Srsf3	3830	FALSE
Irf7	OK	negbinomial.size	5.05006020769922e-18	8.02933316212004e-17	Irf7	1261	TRUE
Chp2	OK	negbinomial.size	5.12038501491432e-18	8.13409733797818e-17	Chp2	190	FALSE
Ddx39b	OK	negbinomial.size	5.26473668714712e-18	8.35617549617434e-17	Ddx39b	2760	FALSE
Naca	OK	negbinomial.size	5.87446554371687e-18	9.31587673259439e-17	Naca	5636	FALSE
Cbx4	OK	negbinomial.size	6.087513611294e-18	9.64539721416427e-17	Cbx4	752	FALSE
Mmp14	OK	negbinomial.size	6.21736645038813e-18	9.8426436265506e-17	Mmp14	216	FALSE
Ifit1	OK	negbinomial.size	6.25014533075809e-18	9.88600573523702e-17	Ifit1	284	FALSE
Gm20703	OK	negbinomial.size	6.38225516300843e-18	1.00862719837105e-16	Gm20703	311	FALSE
Fam213b	OK	negbinomial.size	6.57345689551161e-18	1.03794997520522e-16	Fam213b	1551	TRUE
P2rx7	OK	negbinomial.size	7.05526526888905e-18	1.11306970897314e-16	P2rx7	768	FALSE
Crip2	OK	negbinomial.size	7.12089493291074e-18	1.12245859303304e-16	Crip2	464	FALSE
Dpp7	OK	negbinomial.size	7.85310870260485e-18	1.23681406416647e-16	Dpp7	901	FALSE
Hotairm1	OK	negbinomial.size	7.99139423734234e-18	1.25751373470632e-16	Hotairm1	535	FALSE
Hnrnpl	OK	negbinomial.size	8.18181948431521e-18	1.2863755261201e-16	Hnrnpl	2380	FALSE
Cdk14	OK	negbinomial.size	8.53330706133117e-18	1.3404890236413e-16	Cdk14	1026	FALSE
Smad7	OK	negbinomial.size	8.58662054823119e-18	1.347710126766e-16	Smad7	309	FALSE
Maoa	OK	negbinomial.size	8.88028228038798e-18	1.39261042120136e-16	Maoa	290	FALSE
Milr1	OK	negbinomial.size	8.97554271782262e-18	1.40634720569265e-16	Milr1	1897	FALSE
Icam1	OK	negbinomial.size	9.52236398150186e-18	1.49075370590952e-16	Icam1	1351	FALSE
Vwa5a	OK	negbinomial.size	9.70959477450236e-18	1.51876935142855e-16	Vwa5a	1612	FALSE
Gm26740	OK	negbinomial.size	9.77581212178327e-18	1.52672732670596e-16	Gm26740	1271	FALSE
Chst15	OK	negbinomial.size	9.77711254021966e-18	1.52672732670596e-16	Chst15	158	FALSE
Actr2	OK	negbinomial.size	1.02044447037955e-17	1.59210162776564e-16	Actr2	4114	FALSE
Mta3	OK	negbinomial.size	1.06925595948511e-17	1.66684013123473e-16	Mta3	1079	FALSE
Cenpq	OK	negbinomial.size	1.13002955390205e-17	1.7600833832763e-16	Cenpq	336	FALSE
Smarca5	OK	negbinomial.size	1.22586406588993e-17	1.90773145724754e-16	Smarca5	2105	FALSE
Sh3bp1	OK	negbinomial.size	1.26407041304411e-17	1.96552236767231e-16	Sh3bp1	894	FALSE
Akirin1	OK	negbinomial.size	1.26996642803346e-17	1.97301812206248e-16	Akirin1	1640	FALSE
Clic1	OK	negbinomial.size	1.51856002446934e-17	2.35723682986154e-16	Clic1	5460	TRUE
Pink1	OK	negbinomial.size	1.55454184269666e-17	2.41105103379529e-16	Pink1	1339	FALSE
Cd200r3	OK	negbinomial.size	1.57474946199885e-17	2.44032965614484e-16	Cd200r3	104	FALSE
Ostf1	OK	negbinomial.size	1.60037100532703e-17	2.47794153634939e-16	Ostf1	4962	FALSE
Dhrs7b	OK	negbinomial.size	1.64339188310412e-17	2.54240761139919e-16	Dhrs7b	1304	FALSE
Hbegf	OK	negbinomial.size	1.65860033780171e-17	2.56377413630883e-16	Hbegf	299	FALSE
Maged1	OK	negbinomial.size	1.67475752616018e-17	2.58656995706962e-16	Maged1	370	FALSE
Slc44a2	OK	negbinomial.size	1.73506131722895e-17	2.67745206463556e-16	Slc44a2	585	TRUE
Purb	OK	negbinomial.size	1.83138169640447e-17	2.82371356013692e-16	Purb	1650	FALSE
Il27	OK	negbinomial.size	1.9238187704025e-17	2.96374700246391e-16	Il27	140	FALSE
Ppp3r1	OK	negbinomial.size	2.1485401802099e-17	3.3071657069204e-16	Ppp3r1	1623	FALSE
Rbm7	OK	negbinomial.size	2.15415120075779e-17	3.31302315435908e-16	Rbm7	2007	FALSE
Clta	OK	negbinomial.size	2.30377973523341e-17	3.54018011575064e-16	Clta	5429	TRUE
Dock5	OK	negbinomial.size	2.35755441083726e-17	3.6197831238529e-16	Dock5	258	FALSE
Nap1l1	OK	negbinomial.size	2.5933203815379e-17	3.97844835789777e-16	Nap1l1	3711	FALSE
Rcn2	OK	negbinomial.size	2.76223763673442e-17	4.23404646272373e-16	Rcn2	1801	FALSE
Nadk	OK	negbinomial.size	2.8176290770967e-17	4.31534710405427e-16	Nadk	2799	FALSE
Tap2	OK	negbinomial.size	2.88332266372232e-17	4.41227725054021e-16	Tap2	1665	FALSE
Arhgap6	OK	negbinomial.size	2.9181559913979e-17	4.46186051084738e-16	Arhgap6	438	FALSE
Hjurp	OK	negbinomial.size	2.93643627671243e-17	4.48607267319897e-16	Hjurp	611	TRUE
Rpl36a	OK	negbinomial.size	3.06773791460154e-17	4.68276666032522e-16	Rpl36a	5733	FALSE
Aagab	OK	negbinomial.size	3.22057985771996e-17	4.91198663586417e-16	Aagab	837	FALSE
Ifnar1	OK	negbinomial.size	3.30662593368857e-17	5.03903427170414e-16	Ifnar1	1454	FALSE
Vegfa	OK	negbinomial.size	3.4624577426643e-17	5.27213067737797e-16	Vegfa	256	FALSE
Cbfb	OK	negbinomial.size	3.52917467860534e-17	5.369261774714e-16	Cbfb	1848	FALSE
Plp2	OK	negbinomial.size	3.5873317908137e-17	5.45321985897679e-16	Plp2	1950	TRUE
Necap2	OK	negbinomial.size	3.59979937875717e-17	5.46764230144342e-16	Necap2	2910	FALSE
Hspb7	OK	negbinomial.size	3.84313133199536e-17	5.8324047708396e-16	Hspb7	110	FALSE
Cox17	OK	negbinomial.size	3.99535258855871e-17	6.05840737974176e-16	Cox17	3501	FALSE
Pygl	OK	negbinomial.size	4.18691027586001e-17	6.3436358168026e-16	Pygl	701	TRUE
Flot2	OK	negbinomial.size	4.59219480003649e-17	6.95194638540177e-16	Flot2	737	FALSE
Eef1d	OK	negbinomial.size	4.88389065055505e-17	7.38743822393932e-16	Eef1d	4522	FALSE
H2afx	OK	negbinomial.size	4.89880243792984e-17	7.40389020849561e-16	H2afx	912	TRUE
Nacc2	OK	negbinomial.size	4.90442580570779e-17	7.40628845128614e-16	Nacc2	473	FALSE
Ankrd44	OK	negbinomial.size	5.31254703853617e-17	8.01600436373863e-16	Ankrd44	1753	FALSE
Pak1ip1	OK	negbinomial.size	5.36249152607813e-17	8.08471606577498e-16	Pak1ip1	1458	FALSE
Pnpt1	OK	negbinomial.size	5.45680796535644e-17	8.22015702367487e-16	Pnpt1	482	FALSE
Rasgrp3	OK	negbinomial.size	5.70345795985162e-17	8.58466338370447e-16	Rasgrp3	286	FALSE
Zfp422	OK	negbinomial.size	5.97568691832784e-17	8.98704127684256e-16	Zfp422	433	FALSE
Sema4a	OK	negbinomial.size	5.98673769905991e-17	8.99628692074948e-16	Sema4a	768	FALSE
Rpl36al	OK	negbinomial.size	7.06763763751065e-17	1.0611867051804e-15	Rpl36al	5495	TRUE
Itgb7	OK	negbinomial.size	7.50400719838829e-17	1.12578515188903e-15	Itgb7	782	TRUE
Fez2	OK	negbinomial.size	7.60794169979178e-17	1.14044537833153e-15	Fez2	1376	FALSE
Grhl1	OK	negbinomial.size	7.68429846100837e-17	1.15095108704148e-15	Grhl1	79	FALSE
Speg	OK	negbinomial.size	7.74099430869281e-17	1.15849725592085e-15	Speg	184	FALSE
Gpbp1	OK	negbinomial.size	8.28352845352957e-17	1.23868117412682e-15	Gpbp1	1534	FALSE
Mtmr10	OK	negbinomial.size	8.43515025306544e-17	1.26032684725769e-15	Mtmr10	669	FALSE
Fam105a	OK	negbinomial.size	8.48338142018883e-17	1.26650189013527e-15	Fam105a	2773	FALSE
Camkk2	OK	negbinomial.size	9.13634321664936e-17	1.36287500275677e-15	Camkk2	1396	FALSE
Ptger2	OK	negbinomial.size	9.41120481736013e-17	1.40273587318378e-15	Ptger2	370	FALSE
Clcn3	OK	negbinomial.size	9.75409178361755e-17	1.45266295491733e-15	Clcn3	743	FALSE
Eef1g	OK	negbinomial.size	1.09873299937168e-16	1.63500024918667e-15	Eef1g	4890	FALSE
Hnrnpm	OK	negbinomial.size	1.12375569099611e-16	1.67088082807104e-15	Hnrnpm	2938	FALSE
Sipa1l1	OK	negbinomial.size	1.17547309646583e-16	1.74636278331619e-15	Sipa1l1	485	FALSE
Gamt	OK	negbinomial.size	1.19021161686842e-16	1.7668287011571e-15	Gamt	847	FALSE
Stip1	OK	negbinomial.size	1.23858586274691e-16	1.83715225623932e-15	Stip1	1673	FALSE
Pdxk	OK	negbinomial.size	1.23960275369623e-16	1.83717538972685e-15	Pdxk	1447	FALSE
Tmem86a	OK	negbinomial.size	1.25508187290154e-16	1.85861518999172e-15	Tmem86a	1342	FALSE
Ccnd3	OK	negbinomial.size	1.33131584235523e-16	1.9699179899624e-15	Ccnd3	1910	FALSE
Engase	OK	negbinomial.size	1.3906996539682e-16	2.05612870676942e-15	Engase	847	FALSE
Palld	OK	negbinomial.size	1.50401197572071e-16	2.22186889939803e-15	Palld	336	FALSE
Ola1	OK	negbinomial.size	1.50984782396841e-16	2.22869572599939e-15	Ola1	1565	FALSE
S100a11	OK	negbinomial.size	1.60135922428853e-16	2.36187612919983e-15	S100a11	4517	TRUE
Atp1a1	OK	negbinomial.size	1.6448525992418e-16	2.42407674625611e-15	Atp1a1	3707	FALSE
Car3	OK	negbinomial.size	1.87299849521947e-16	2.75808799279991e-15	Car3	405	FALSE
Acsl5	OK	negbinomial.size	1.9488486926263e-16	2.86748001702545e-15	Acsl5	1868	FALSE
Slc9a4	OK	negbinomial.size	2.13232529797613e-16	3.13492825058221e-15	Slc9a4	214	FALSE
Mdfic	OK	negbinomial.size	2.2544166177648e-16	3.31177230606474e-15	Mdfic	1705	FALSE
Ptprm	OK	negbinomial.size	2.29106291553466e-16	3.3629137899384e-15	Ptprm	108	FALSE
Mycbp	OK	negbinomial.size	2.2951755651488e-16	3.36625749555157e-15	Mycbp	838	FALSE
Fam20c	OK	negbinomial.size	2.32540985560913e-16	3.40787699925849e-15	Fam20c	909	FALSE
Qk	OK	negbinomial.size	2.355903354267e-16	3.44980963639992e-15	Qk	2398	FALSE
Ifngr2	OK	negbinomial.size	2.42912774323876e-16	3.55419743484408e-15	Ifngr2	1972	FALSE
Tec	OK	negbinomial.size	2.51164909342446e-16	3.67201096144637e-15	Tec	484	FALSE
Calm3	OK	negbinomial.size	2.62083713204686e-16	3.82859233270667e-15	Calm3	4074	FALSE
Ntan1	OK	negbinomial.size	2.62782503252601e-16	3.83574651525753e-15	Ntan1	2379	FALSE
Hnrnpu	OK	negbinomial.size	2.93837846722402e-16	4.28564134472387e-15	Hnrnpu	3302	FALSE
Slc25a36	OK	negbinomial.size	3.01130537119589e-16	4.38851715255776e-15	Slc25a36	943	FALSE
Aprt	OK	negbinomial.size	3.4606077163742e-16	5.03930399841538e-15	Aprt	3516	TRUE
Mki67	OK	negbinomial.size	3.7448264881577e-16	5.4488561780109e-15	Mki67	482	TRUE
Mier1	OK	negbinomial.size	4.00035999896077e-16	5.81605429959844e-15	Mier1	1721	FALSE
Plbd1	OK	negbinomial.size	4.19774172686802e-16	6.09819201936456e-15	Plbd1	1611	TRUE
Nop56	OK	negbinomial.size	5.16166962738102e-16	7.49258815847998e-15	Nop56	1524	FALSE
Clmp	OK	negbinomial.size	5.16817736204067e-16	7.49610420859464e-15	Clmp	411	FALSE
Irf2	OK	negbinomial.size	5.1976014763277e-16	7.53282716332233e-15	Irf2	2449	FALSE
Gm12606	OK	negbinomial.size	5.31389268050663e-16	7.69528831112357e-15	Gm12606	51	FALSE
Rpl38	OK	negbinomial.size	5.81264821527995e-16	8.41092030393978e-15	Rpl38	5832	FALSE
Rab20	OK	negbinomial.size	6.10306144731963e-16	8.82419002643188e-15	Rab20	1825	FALSE
Rps28	OK	negbinomial.size	6.6440609979685e-16	9.59883710163196e-15	Rps28	5765	FALSE
Arf5	OK	negbinomial.size	6.69008994518777e-16	9.65773173204605e-15	Arf5	4984	FALSE
Arhgap19	OK	negbinomial.size	7.58983628788532e-16	1.09479808341289e-14	Arhgap19	397	FALSE
Msi2	OK	negbinomial.size	7.99531561257507e-16	1.15238060376691e-14	Msi2	337	FALSE
Ociad1	OK	negbinomial.size	8.06170900894218e-16	1.1610379662172e-14	Ociad1	2767	FALSE
Antxr2	OK	negbinomial.size	8.12938457981994e-16	1.16986626094538e-14	Antxr2	756	FALSE
Fkbp2	OK	negbinomial.size	8.34440060286248e-16	1.19986725910126e-14	Fkbp2	3711	TRUE
Stmn1	OK	negbinomial.size	8.69354214283657e-16	1.24909249206551e-14	Stmn1	2046	TRUE
Fam53b	OK	negbinomial.size	8.81044459417875e-16	1.26489857131449e-14	Fam53b	1078	FALSE
Col1a2	OK	negbinomial.size	9.00888460050729e-16	1.29237697146292e-14	Col1a2	247	FALSE
P2ry12	OK	negbinomial.size	9.92968921645771e-16	1.42335888862161e-14	P2ry12	267	FALSE
Rhbdf2	OK	negbinomial.size	1.03504560424345e-15	1.48251496851357e-14	Rhbdf2	483	FALSE
Paox	OK	negbinomial.size	1.06772348700544e-15	1.52812718717439e-14	Paox	379	FALSE
Tubb2b	OK	negbinomial.size	1.10384010146812e-15	1.57858598454693e-14	Tubb2b	293	FALSE
Tnfsf9	OK	negbinomial.size	1.14777472761889e-15	1.64013790516756e-14	Tnfsf9	1145	FALSE
Ubac2	OK	negbinomial.size	1.18034908069251e-15	1.68537314650165e-14	Ubac2	1345	FALSE
Specc1	OK	negbinomial.size	1.19519405815167e-15	1.70524265777348e-14	Specc1	954	FALSE
Tmbim4	OK	negbinomial.size	1.25062818799409e-15	1.78294685262747e-14	Tmbim4	3361	FALSE
Cass4	OK	negbinomial.size	1.34229011033659e-15	1.91213811680557e-14	Cass4	313	FALSE
Nmt1	OK	negbinomial.size	1.47889668295535e-15	2.10510444832155e-14	Nmt1	2030	FALSE
Taf1d	OK	negbinomial.size	1.54061306035041e-15	2.19125336676816e-14	Taf1d	1428	FALSE
Phf11b	OK	negbinomial.size	1.58111582919993e-15	2.24670992244181e-14	Phf11b	1432	FALSE
Rgs2	OK	negbinomial.size	1.58205211456007e-15	2.24670992244181e-14	Rgs2	4255	FALSE
Adrbk1	OK	negbinomial.size	1.58441112345759e-15	2.24831982159319e-14	Adrbk1	2178	FALSE
Prkx	OK	negbinomial.size	1.59053517739653e-15	2.25526579867631e-14	Prkx	869	FALSE
Psma2	OK	negbinomial.size	1.6166598018196e-15	2.2905385361997e-14	Psma2	4457	FALSE
Marc2	OK	negbinomial.size	1.6397477998146e-15	2.32145776473752e-14	Marc2	2779	FALSE
Tob2	OK	negbinomial.size	1.73638672189816e-15	2.45637807042309e-14	Tob2	1803	FALSE
Napg	OK	negbinomial.size	1.78095040719147e-15	2.51747905016557e-14	Napg	984	FALSE
Fam177a	OK	negbinomial.size	1.82928188067756e-15	2.58380784808868e-14	Fam177a	1458	FALSE
Sfr1	OK	negbinomial.size	1.86598934791318e-15	2.63362865811623e-14	Sfr1	3274	FALSE
Snrpe	OK	negbinomial.size	1.90578172343605e-15	2.68772352510412e-14	Snrpe	4296	FALSE
Susd3	OK	negbinomial.size	2.01476593758986e-15	2.83924158394e-14	Susd3	1849	FALSE
Ehbp1l1	OK	negbinomial.size	2.08512545310368e-15	2.93613828192988e-14	Ehbp1l1	2207	FALSE
Bmp2	OK	negbinomial.size	2.18430199812703e-15	3.07343351699653e-14	Bmp2	174	FALSE
Map3k5	OK	negbinomial.size	2.24424570515916e-15	3.15535786959849e-14	Map3k5	448	FALSE
Emilin2	OK	negbinomial.size	2.37890985461341e-15	3.34213154766056e-14	Emilin2	1855	TRUE
Sub1	OK	negbinomial.size	2.425703662627e-15	3.40526478973834e-14	Sub1	5242	TRUE
Usp50	OK	negbinomial.size	2.49327409422986e-15	3.4974459541995e-14	Usp50	1739	FALSE
Rps15a	OK	negbinomial.size	2.54234113067988e-15	3.56355042518827e-14	Rps15a	5843	TRUE
Ddx6	OK	negbinomial.size	2.62071382577021e-15	3.67059979200243e-14	Ddx6	1802	FALSE
Camk2d	OK	negbinomial.size	2.67703672659055e-15	3.74662622879355e-14	Camk2d	2045	TRUE
Pnkp	OK	negbinomial.size	2.68579548433643e-15	3.75601947763757e-14	Pnkp	932	FALSE
Cybb	OK	negbinomial.size	2.84021987776464e-15	3.96895310869959e-14	Cybb	4497	TRUE
Gm9843	OK	negbinomial.size	2.92463894969834e-15	4.08381091697603e-14	Gm9843	4142	TRUE
Srrm1	OK	negbinomial.size	2.96741702910728e-15	4.1403929771909e-14	Srrm1	2557	FALSE
Agfg2	OK	negbinomial.size	3.07203079726349e-15	4.2831019048777e-14	Agfg2	495	FALSE
Ppp1cb	OK	negbinomial.size	3.20523188610451e-15	4.46542100578933e-14	Ppp1cb	2272	FALSE
Nsmaf	OK	negbinomial.size	3.39927404660973e-15	4.73216086549282e-14	Nsmaf	581	FALSE
Rhoq	OK	negbinomial.size	3.41702733534603e-15	4.75326895746239e-14	Rhoq	613	FALSE
Lrp12	OK	negbinomial.size	3.44338380486695e-15	4.78630348876506e-14	Lrp12	330	FALSE
Rps3a1	OK	negbinomial.size	4.04337250092022e-15	5.61603320566875e-14	Rps3a1	5858	TRUE
Ptpre	OK	negbinomial.size	4.16544835832277e-15	5.7812138032153e-14	Ptpre	2057	FALSE
Anxa6	OK	negbinomial.size	4.44440114560636e-15	6.16370916247812e-14	Anxa6	1888	FALSE
Whsc1l1	OK	negbinomial.size	4.5110456871117e-15	6.25140983890675e-14	Whsc1l1	1830	FALSE
Smc2	OK	negbinomial.size	4.53355099581982e-15	6.277856126136e-14	Smc2	964	TRUE
Peak1	OK	negbinomial.size	4.72329238743967e-15	6.53566883293688e-14	Peak1	1177	FALSE
G3bp1	OK	negbinomial.size	4.91304328199109e-15	6.79310611439129e-14	G3bp1	2841	FALSE
Cdk20	OK	negbinomial.size	5.17699876761712e-15	7.1526787189939e-14	Cdk20	312	FALSE
Gnb2l1	OK	negbinomial.size	5.28083095166451e-15	7.29064607232057e-14	Gnb2l1	5444	FALSE
Eif3e	OK	negbinomial.size	5.30978254595599e-15	7.32510452279703e-14	Eif3e	4033	FALSE
Rps26	OK	negbinomial.size	5.56527164572089e-15	7.67179595459706e-14	Rps26	5615	FALSE
Angptl4	OK	negbinomial.size	5.58490418986202e-15	7.69307973540453e-14	Angptl4	1949	TRUE
Rhoc	OK	negbinomial.size	5.67469589014731e-15	7.81090173986668e-14	Rhoc	2909	TRUE
Ptpro	OK	negbinomial.size	5.74809065465241e-15	7.90599455259088e-14	Ptpro	1509	FALSE
Cdk19	OK	negbinomial.size	6.05582425327618e-15	8.32301598495216e-14	Cdk19	738	FALSE
Pafah1b3	OK	negbinomial.size	6.1308385141305e-15	8.41980726476545e-14	Pafah1b3	922	FALSE
Mfge8	OK	negbinomial.size	6.22733164462113e-15	8.54592976929757e-14	Mfge8	589	FALSE
Fubp1	OK	negbinomial.size	6.34287473176076e-15	8.69798696400198e-14	Fubp1	2199	FALSE
Zfp827	OK	negbinomial.size	6.59388908486528e-15	9.03545010672952e-14	Zfp827	48	FALSE
Kdm7a	OK	negbinomial.size	6.66791107340206e-15	9.13006211752098e-14	Kdm7a	1566	TRUE
Cdkn2c	OK	negbinomial.size	6.72950610017995e-15	9.20753004668917e-14	Cdkn2c	1024	TRUE
March7	OK	negbinomial.size	7.0990488819902e-15	9.70591273373742e-14	March7	1515	FALSE
Mcm7	OK	negbinomial.size	7.19761279612325e-15	9.83334323032535e-14	Mcm7	603	FALSE
Snx24	OK	negbinomial.size	7.34118315139599e-15	1.00220259272183e-13	Snx24	749	FALSE
Higd1a	OK	negbinomial.size	7.57486535881422e-15	1.03333553608568e-13	Higd1a	2628	FALSE
Fads1	OK	negbinomial.size	7.84235136416275e-15	1.06903018446997e-13	Fads1	339	FALSE
Nr4a3	OK	negbinomial.size	8.04206456297257e-15	1.09544024202985e-13	Nr4a3	367	FALSE
Ptprj	OK	negbinomial.size	8.06315225683514e-15	1.09749790510691e-13	Ptprj	2020	FALSE
Pfdn5	OK	negbinomial.size	8.43743964018108e-15	1.14759186447771e-13	Pfdn5	5564	FALSE
Lum	OK	negbinomial.size	8.53743717289543e-15	1.16033257220952e-13	Lum	208	FALSE
Ubl5	OK	negbinomial.size	8.81600479820683e-15	1.1973061142672e-13	Ubl5	5073	FALSE
Cryzl1	OK	negbinomial.size	9.23729573953171e-15	1.25359395139739e-13	Cryzl1	1223	FALSE
Daglb	OK	negbinomial.size	9.44923659103986e-15	1.28140866941906e-13	Daglb	2705	TRUE
Kif19a	OK	negbinomial.size	9.70943792432058e-15	1.315722060823e-13	Kif19a	484	FALSE
Prss30	OK	negbinomial.size	1.00834339287482e-14	1.36539369538504e-13	Prss30	138	FALSE
Hnrnpc	OK	negbinomial.size	1.02475709565047e-14	1.3865961055306e-13	Hnrnpc	3391	FALSE
Nfkbia	OK	negbinomial.size	1.05514416945643e-14	1.42666066478899e-13	Nfkbia	5306	FALSE
H2-D1	OK	negbinomial.size	1.05781732524158e-14	1.42922181763862e-13	H2-D1	5877	TRUE
Uqcr10	OK	negbinomial.size	1.07302922896163e-14	1.44870789499544e-13	Uqcr10	4871	FALSE
Arg1	OK	negbinomial.size	1.08587099619142e-14	1.46496772339119e-13	Arg1	215	TRUE
Rrm2	OK	negbinomial.size	1.16292941398468e-14	1.56777581835349e-13	Rrm2	341	TRUE
Fmr1	OK	negbinomial.size	1.20801315258802e-14	1.62735868749522e-13	Fmr1	715	FALSE
Myl12a	OK	negbinomial.size	1.23240236126987e-14	1.65899622337341e-13	Myl12a	5153	FALSE
Park7	OK	negbinomial.size	1.27190494043881e-14	1.71091729084833e-13	Park7	4239	FALSE
Matr3	OK	negbinomial.size	1.28064384717402e-14	1.72141049875083e-13	Matr3	2053	FALSE
Gm42835	OK	negbinomial.size	1.32697767794608e-14	1.78238553696593e-13	Gm42835	258	FALSE
Cntrl	OK	negbinomial.size	1.35605150950818e-14	1.82010483514675e-13	Cntrl	786	FALSE
Fcer1a	OK	negbinomial.size	1.36716702553383e-14	1.83368279126424e-13	Fcer1a	75	FALSE
Ssb	OK	negbinomial.size	1.38944129193777e-14	1.86219640792361e-13	Ssb	3347	FALSE
Dek	OK	negbinomial.size	1.40661492598741e-14	1.88383727459978e-13	Dek	3098	TRUE
Rap1gap2	OK	negbinomial.size	1.4114132295789e-14	1.88888475100757e-13	Rap1gap2	285	FALSE
Etv6	OK	negbinomial.size	1.45045990900407e-14	1.9397258316623e-13	Etv6	826	FALSE
Susd1	OK	negbinomial.size	1.45309106197715e-14	1.94182919192693e-13	Susd1	188	FALSE
Cdkn2b	OK	negbinomial.size	1.5709785812071e-14	2.09783952023202e-13	Cdkn2b	181	FALSE
Actr3	OK	negbinomial.size	1.58227304435964e-14	2.1113851503935e-13	Actr3	5343	FALSE
Lat2	OK	negbinomial.size	1.58556427138965e-14	2.11423933513497e-13	Lat2	3336	TRUE
Ndufaf3	OK	negbinomial.size	1.58767996311832e-14	2.11552301839469e-13	Ndufaf3	1099	FALSE
Mfhas1	OK	negbinomial.size	1.60204307457646e-14	2.13311221569875e-13	Mfhas1	959	FALSE
Sptlc2	OK	negbinomial.size	1.61731275277307e-14	2.15032696218495e-13	Sptlc2	1720	FALSE
Pgap1	OK	negbinomial.size	1.6173158969998e-14	2.15032696218495e-13	Pgap1	283	FALSE
Tgfbr1	OK	negbinomial.size	1.630109743115e-14	2.1657678180068e-13	Tgfbr1	1246	FALSE
Nfkbid	OK	negbinomial.size	1.77487776073045e-14	2.35640066236485e-13	Nfkbid	2111	FALSE
Arl8a	OK	negbinomial.size	1.78524290298381e-14	2.36844806825357e-13	Arl8a	1909	FALSE
Eef1a1	OK	negbinomial.size	1.80785551189153e-14	2.39671480723886e-13	Eef1a1	5905	FALSE
Tax1bp1	OK	negbinomial.size	1.85687413101456e-14	2.45992249500759e-13	Tax1bp1	2918	FALSE
Nup107	OK	negbinomial.size	1.90649203603785e-14	2.52383231437392e-13	Nup107	334	FALSE
Osbpl3	OK	negbinomial.size	2.00222088311721e-14	2.64864807234568e-13	Osbpl3	341	FALSE
Oas1g	OK	negbinomial.size	2.10955768308665e-14	2.78862855686411e-13	Oas1g	434	FALSE
Mllt6	OK	negbinomial.size	2.30577251404161e-14	3.0458109494338e-13	Mllt6	410	FALSE
Hmgn2	OK	negbinomial.size	2.36298495394328e-14	3.11914013920513e-13	Hmgn2	2270	TRUE
Eml6	OK	negbinomial.size	2.37734866726706e-14	3.13584423774379e-13	Eml6	92	FALSE
Tnfrsf1b	OK	negbinomial.size	2.39229908113192e-14	3.15329766814717e-13	Tnfrsf1b	1808	FALSE
Gm26917	OK	negbinomial.size	2.40083066371771e-14	3.16227142985589e-13	Gm26917	1850	TRUE
Tsc22d1	OK	negbinomial.size	2.53021803160891e-14	3.3303041925366e-13	Tsc22d1	1222	FALSE
Tpcn1	OK	negbinomial.size	2.58152427330921e-14	3.3953983775396e-13	Tpcn1	827	FALSE
Hnrnpk	OK	negbinomial.size	2.80748326412597e-14	3.68995006663204e-13	Hnrnpk	4983	FALSE
Zfp395	OK	negbinomial.size	2.88669193198263e-14	3.79065483868818e-13	Zfp395	468	FALSE
Hk3	OK	negbinomial.size	2.88823602816987e-14	3.79065483868818e-13	Hk3	795	FALSE
Scd2	OK	negbinomial.size	2.9092375111251e-14	3.8154889102304e-13	Scd2	241	FALSE
Lpin2	OK	negbinomial.size	3.06681691769437e-14	4.01928262898974e-13	Lpin2	740	FALSE
Pdgfc	OK	negbinomial.size	3.07404657045e-14	4.02588197534737e-13	Pdgfc	252	FALSE
Retnlg	OK	negbinomial.size	3.08117865299534e-14	4.03234421720103e-13	Retnlg	107	TRUE
B4galt5	OK	negbinomial.size	3.12676601166371e-14	4.0890878675699e-13	B4galt5	1319	FALSE
Atp7a	OK	negbinomial.size	3.14888576872797e-14	4.11508234220946e-13	Atp7a	711	FALSE
Zfp106	OK	negbinomial.size	3.24165053350586e-14	4.23329565756338e-13	Zfp106	1332	FALSE
AI427809	OK	negbinomial.size	3.352005346235e-14	4.37429545467424e-13	AI427809	144	FALSE
Slfn5	OK	negbinomial.size	3.43605439950637e-14	4.48079076916439e-13	Slfn5	533	FALSE
Ncapd3	OK	negbinomial.size	3.53662703242414e-14	4.60866710162771e-13	Ncapd3	414	FALSE
Higd2a	OK	negbinomial.size	3.55860501400665e-14	4.63401595436437e-13	Higd2a	3084	FALSE
Eef2k	OK	negbinomial.size	3.5982824256685e-14	4.68236070540181e-13	Eef2k	301	FALSE
Srsf11	OK	negbinomial.size	3.90492065385596e-14	5.07778059227138e-13	Srsf11	2786	FALSE
Laptm4b	OK	negbinomial.size	4.00860630535954e-14	5.20891703192187e-13	Laptm4b	217	FALSE
Tomm34	OK	negbinomial.size	4.17531404949233e-14	5.42170291437264e-13	Tomm34	1302	FALSE
Maged2	OK	negbinomial.size	4.19567628180614e-14	5.44429055294053e-13	Maged2	358	FALSE
Sgk1	OK	negbinomial.size	4.21155327561425e-14	5.46103035342546e-13	Sgk1	1891	FALSE
Atad2	OK	negbinomial.size	4.24320358651237e-14	5.49818498625204e-13	Atad2	496	FALSE
Kbtbd11	OK	negbinomial.size	4.50761393592352e-14	5.8366761112438e-13	Kbtbd11	321	FALSE
Pkp4	OK	negbinomial.size	4.58146300501257e-14	5.92811588264955e-13	Pkp4	421	FALSE
Tmem189	OK	negbinomial.size	4.65938921413393e-14	6.02469861176388e-13	Tmem189	1975	FALSE
Mettl7a1	OK	negbinomial.size	4.85786204300354e-14	6.27690512429782e-13	Mettl7a1	507	FALSE
Zfp667	OK	negbinomial.size	4.97524365106932e-14	6.4240514081506e-13	Zfp667	165	FALSE
Cblb	OK	negbinomial.size	5.07423313916683e-14	6.54725946817391e-13	Cblb	472	FALSE
Cald1	OK	negbinomial.size	5.12110954627195e-14	6.60310034820786e-13	Cald1	509	FALSE
Hyal2	OK	negbinomial.size	5.12668481311669e-14	6.60564697690063e-13	Hyal2	368	FALSE
Pcdh7	OK	negbinomial.size	5.20414869852643e-14	6.7007523031974e-13	Pcdh7	270	FALSE
Rpa2	OK	negbinomial.size	5.41204073791604e-14	6.96354301958509e-13	Rpa2	845	FALSE
Odc1	OK	negbinomial.size	5.51875707196434e-14	7.09587629687468e-13	Odc1	1633	FALSE
Prmt1	OK	negbinomial.size	5.69392869385572e-14	7.31598064950033e-13	Prmt1	2427	FALSE
Ctsd	OK	negbinomial.size	5.88495484980671e-14	7.55613377076651e-13	Ctsd	5296	TRUE
Ap3s1	OK	negbinomial.size	5.90726321879783e-14	7.57947311458061e-13	Ap3s1	3023	FALSE
Fzd4	OK	negbinomial.size	6.09750639963231e-14	7.81810254510507e-13	Fzd4	107	FALSE
Prc1	OK	negbinomial.size	6.13755923006435e-14	7.8639620637724e-13	Prc1	302	TRUE
Nusap1	OK	negbinomial.size	6.1973422877225e-14	7.93501997872522e-13	Nusap1	298	TRUE
Clec3b	OK	negbinomial.size	6.53338834672694e-14	8.35945672146066e-13	Clec3b	256	FALSE
Sdhb	OK	negbinomial.size	6.62420815317826e-14	8.46975409021009e-13	Sdhb	4233	FALSE
Pgp	OK	negbinomial.size	6.63077888929137e-14	8.47225146662382e-13	Pgp	1388	FALSE
Cd200r1	OK	negbinomial.size	6.72048989169835e-14	8.58090108092424e-13	Cd200r1	1532	TRUE
Arl11	OK	negbinomial.size	6.73780969198285e-14	8.597032839256e-13	Arl11	1269	FALSE
Gm4707	OK	negbinomial.size	6.99636470552441e-14	8.92072964676594e-13	Gm4707	250	FALSE
Il13ra1	OK	negbinomial.size	7.20533381102337e-14	9.18079616421227e-13	Il13ra1	479	FALSE
Smpd3	OK	negbinomial.size	7.41185476096228e-14	9.43738453533213e-13	Smpd3	228	FALSE
Lcp1	OK	negbinomial.size	7.90814451943069e-14	1.00623186992035e-12	Lcp1	5076	TRUE
Il1rl1	OK	negbinomial.size	7.96690450847426e-14	1.01300598698188e-12	Il1rl1	388	FALSE
Tiparp	OK	negbinomial.size	8.26618410906112e-14	1.05033203623998e-12	Tiparp	1739	FALSE
Sestd1	OK	negbinomial.size	8.45745472109186e-14	1.07389189773421e-12	Sestd1	487	FALSE
Entpd6	OK	negbinomial.size	8.50041062200189e-14	1.07859982083327e-12	Entpd6	279	FALSE
Fcrl1	OK	negbinomial.size	8.52272097015963e-14	1.0806833749861e-12	Fcrl1	154	FALSE
Smc4	OK	negbinomial.size	8.83856086294241e-14	1.1193122897138e-12	Smc4	1513	TRUE
Igsf8	OK	negbinomial.size	8.83956566271693e-14	1.1193122897138e-12	Igsf8	1142	FALSE
G430095P16Rik	OK	negbinomial.size	9.01080481158356e-14	1.14020859781335e-12	G430095P16Rik	126	FALSE
Ppm1g	OK	negbinomial.size	9.20031053683681e-14	1.16338592508533e-12	Ppm1g	1564	FALSE
Pi4k2a	OK	negbinomial.size	9.4366465925338e-14	1.19244897851109e-12	Pi4k2a	1101	FALSE
Adamtsl5	OK	negbinomial.size	9.66069359589668e-14	1.21992020714048e-12	Adamtsl5	215	FALSE
Atp2b1	OK	negbinomial.size	9.6985214832145e-14	1.22385469170578e-12	Atp2b1	4495	FALSE
Rps27a	OK	negbinomial.size	1.08884620582528e-13	1.37306874120153e-12	Rps27a	5902	TRUE
Aldh7a1	OK	negbinomial.size	1.10886446556174e-13	1.39735200646476e-12	Aldh7a1	440	FALSE
Zdhhc13	OK	negbinomial.size	1.14726022059879e-13	1.44474471705879e-12	Zdhhc13	421	FALSE
Pdgfa	OK	negbinomial.size	1.16500744171298e-13	1.46608755422152e-12	Pdgfa	322	FALSE
Cacna1d	OK	negbinomial.size	1.20234040856789e-13	1.51203165294062e-12	Cacna1d	206	FALSE
1700026L06Rik	OK	negbinomial.size	1.22256754174032e-13	1.53641570245558e-12	1700026L06Rik	254	FALSE
Rbm8a	OK	negbinomial.size	1.32590059605679e-13	1.66513512227583e-12	Rbm8a	3738	FALSE
Tle3	OK	negbinomial.size	1.40223481208327e-13	1.75979509795511e-12	Tle3	976	FALSE
Tmbim1	OK	negbinomial.size	1.51478754532074e-13	1.89974859067293e-12	Tmbim1	1964	FALSE
Flot1	OK	negbinomial.size	1.52525457928014e-13	1.91156905878635e-12	Flot1	925	FALSE
Sirt7	OK	negbinomial.size	1.52733337027028e-13	1.91286775957127e-12	Sirt7	1755	FALSE
Tpcn2	OK	negbinomial.size	1.53843488180271e-13	1.92545724497381e-12	Tpcn2	740	FALSE
Bcl2l15	OK	negbinomial.size	1.54255870935721e-13	1.92930246757233e-12	Bcl2l15	56	FALSE
Rnd1	OK	negbinomial.size	1.57158107991347e-13	1.96426223802809e-12	Rnd1	147	FALSE
Herc4	OK	negbinomial.size	1.57914420465304e-13	1.97237153621334e-12	Herc4	1043	FALSE
Rps13	OK	negbinomial.size	1.58142081654339e-13	1.97387137019987e-12	Rps13	5851	FALSE
Samd4	OK	negbinomial.size	1.58442322452262e-13	1.97627446115166e-12	Samd4	187	FALSE
Gm10020	OK	negbinomial.size	1.60255349376303e-13	1.99753067279648e-12	Gm10020	2730	FALSE
Apex1	OK	negbinomial.size	1.61192208405554e-13	2.00784429044475e-12	Apex1	1372	FALSE
Tuba4a	OK	negbinomial.size	1.70118135466824e-13	2.11758992506464e-12	Tuba4a	596	FALSE
Cttnbp2nl	OK	negbinomial.size	1.70865101087318e-13	2.12544601677974e-12	Cttnbp2nl	1134	FALSE
Serpinh1	OK	negbinomial.size	1.75039957468722e-13	2.17533268794259e-12	Serpinh1	249	FALSE
Abhd12	OK	negbinomial.size	1.75112621544103e-13	2.17533268794259e-12	Abhd12	4059	TRUE
Hspb1	OK	negbinomial.size	1.77981953189943e-13	2.20948097234714e-12	Hspb1	388	FALSE
Mphosph10	OK	negbinomial.size	1.80279284971254e-13	2.23648703221945e-12	Mphosph10	833	FALSE
Abca9	OK	negbinomial.size	1.83084930411908e-13	2.26975831297141e-12	Abca9	548	FALSE
Rhoa	OK	negbinomial.size	1.85461131733336e-13	2.29766431130537e-12	Rhoa	5424	FALSE
Brd2	OK	negbinomial.size	1.86719934574173e-13	2.31169862318956e-12	Brd2	2633	FALSE
Coq5	OK	negbinomial.size	1.93538315694708e-13	2.394498325264e-12	Coq5	818	FALSE
Ptp4a3	OK	negbinomial.size	1.99576175955167e-13	2.46753617009798e-12	Ptp4a3	653	FALSE
Cbx7	OK	negbinomial.size	2.02381659763128e-13	2.50053784062888e-12	Cbx7	259	FALSE
Ddx39	OK	negbinomial.size	2.27171205707464e-13	2.80493760586847e-12	Ddx39	1690	FALSE
Baiap2	OK	negbinomial.size	2.34595974934705e-13	2.8946650626106e-12	Baiap2	1070	FALSE
Gxylt1	OK	negbinomial.size	2.40620890929388e-13	2.96701082444383e-12	Gxylt1	741	FALSE
Zbtb38	OK	negbinomial.size	2.56036223936236e-13	3.15497154921562e-12	Zbtb38	649	FALSE
Uqcrh	OK	negbinomial.size	2.76741523958191e-13	3.40782112858046e-12	Uqcrh	5533	FALSE
Bax	OK	negbinomial.size	2.77111210730852e-13	3.41008483869193e-12	Bax	4386	FALSE
Tmem123	OK	negbinomial.size	2.78422988548715e-13	3.4239309610535e-12	Tmem123	1869	FALSE
Smkr-ps	OK	negbinomial.size	2.82567236045866e-13	3.47256774746788e-12	Smkr-ps	120	FALSE
Rps11	OK	negbinomial.size	2.84836773639557e-13	3.49811587867376e-12	Rps11	5894	FALSE
Ppil4	OK	negbinomial.size	3.05359862176717e-13	3.74765401419292e-12	Ppil4	978	FALSE
Filip1l	OK	negbinomial.size	3.09851569598092e-13	3.80023836830601e-12	Filip1l	974	FALSE
Tmem147	OK	negbinomial.size	3.12375105920488e-13	3.82862955472887e-12	Tmem147	2398	FALSE
Rfc2	OK	negbinomial.size	3.12694393679609e-13	3.82998446944824e-12	Rfc2	1495	FALSE
Frmd6	OK	negbinomial.size	3.27917539908882e-13	4.01376319029231e-12	Frmd6	329	FALSE
Rasgrp4	OK	negbinomial.size	3.30142790355143e-13	4.0383066116241e-12	Rasgrp4	675	FALSE
Cox7a2	OK	negbinomial.size	3.33669665905226e-13	4.07872820121857e-12	Cox7a2	5051	FALSE
Ube2e3	OK	negbinomial.size	3.43526034900456e-13	4.19504646998436e-12	Ube2e3	2108	FALSE
Pfkl	OK	negbinomial.size	3.43642622868242e-13	4.19504646998436e-12	Pfkl	699	FALSE
Lsm5	OK	negbinomial.size	3.58082281921144e-13	4.36841337013906e-12	Lsm5	2791	FALSE
Vsig8	OK	negbinomial.size	3.59347323547942e-13	4.38093335047019e-12	Vsig8	201	FALSE
S1pr1	OK	negbinomial.size	3.63355660960626e-13	4.42685900883503e-12	S1pr1	375	FALSE
Sarnp	OK	negbinomial.size	3.66407762964187e-13	4.46108137681944e-12	Sarnp	3077	FALSE
Nenf	OK	negbinomial.size	3.70774430256542e-13	4.51125281587999e-12	Nenf	2763	FALSE
Rala	OK	negbinomial.size	3.74814331220827e-13	4.5573845919415e-12	Rala	2287	FALSE
Gprc5c	OK	negbinomial.size	3.76010299359433e-13	4.56889865738204e-12	Gprc5c	182	FALSE
Selm	OK	negbinomial.size	3.77619182228428e-13	4.58541148611992e-12	Selm	1690	FALSE
L1cam	OK	negbinomial.size	3.96054255730527e-13	4.80608696041251e-12	L1cam	163	FALSE
Ubb	OK	negbinomial.size	3.98244008308002e-13	4.82946534331475e-12	Ubb	5844	TRUE
Eef1b2	OK	negbinomial.size	4.25055658512589e-13	5.15120292099668e-12	Eef1b2	4817	FALSE
Ube2e2	OK	negbinomial.size	4.25852243761672e-13	5.15745014425027e-12	Ube2e2	292	FALSE
Itgb1	OK	negbinomial.size	4.34960825208594e-13	5.2642884043056e-12	Itgb1	3553	FALSE
Bhlhe41	OK	negbinomial.size	4.55828407606059e-13	5.51321003477651e-12	Bhlhe41	309	FALSE
Rpl18	OK	negbinomial.size	4.94169016139373e-13	5.9729994124672e-12	Rpl18	5792	FALSE
Plek	OK	negbinomial.size	4.95514067687341e-13	5.98531409738469e-12	Plek	3077	TRUE
Igsf9	OK	negbinomial.size	5.04851904462854e-13	6.09409390992397e-12	Igsf9	347	FALSE
Ankrd11	OK	negbinomial.size	5.08097903907145e-13	6.12924414259586e-12	Ankrd11	2005	FALSE
Rsrc2	OK	negbinomial.size	5.17240424605504e-13	6.23543187297095e-12	Rsrc2	2290	FALSE
Tlr13	OK	negbinomial.size	5.22132803713538e-13	6.29027753285357e-12	Tlr13	827	FALSE
Rsrp1	OK	negbinomial.size	5.39242127741962e-13	6.49213553793275e-12	Rsrp1	4056	FALSE
Ppp2r4	OK	negbinomial.size	5.4458398681238e-13	6.55214884592364e-12	Ppp2r4	1870	FALSE
Slamf8	OK	negbinomial.size	5.46424288540619e-13	6.5699822058606e-12	Slamf8	942	FALSE
Srxn1	OK	negbinomial.size	5.54337133097909e-13	6.66075816508214e-12	Srxn1	459	FALSE
Serbp1	OK	negbinomial.size	5.5517906730521e-13	6.66650885269372e-12	Serbp1	4560	FALSE
Abcc3	OK	negbinomial.size	5.78948633611137e-13	6.94738360333365e-12	Abcc3	266	FALSE
Pdia4	OK	negbinomial.size	5.99528959253114e-13	7.18964532312166e-12	Pdia4	2118	TRUE
Galm	OK	negbinomial.size	6.04063064773037e-13	7.23928746731266e-12	Galm	189	FALSE
2410089E03Rik	OK	negbinomial.size	6.68239318502506e-13	8.00316907042035e-12	2410089E03Rik	316	FALSE
Hspa14	OK	negbinomial.size	6.78938191172588e-13	8.12599995540421e-12	Hspa14	1372	FALSE
Itm2c	OK	negbinomial.size	6.83532781909988e-13	8.17565807202377e-12	Itm2c	3612	TRUE
Lpin1	OK	negbinomial.size	6.93726988419242e-13	8.29218422378909e-12	Lpin1	533	FALSE
B2m	OK	negbinomial.size	7.20982657259038e-13	8.6123631480396e-12	B2m	5902	TRUE
Gm4951	OK	negbinomial.size	7.37974929992893e-13	8.80960573553e-12	Gm4951	202	FALSE
Eps8	OK	negbinomial.size	7.39579060944236e-13	8.82301470104347e-12	Eps8	1867	TRUE
Rab11fip1	OK	negbinomial.size	7.91402097154514e-13	9.43511739999416e-12	Rab11fip1	476	FALSE
Tnfrsf11a	OK	negbinomial.size	7.91965315850611e-13	9.43570104884871e-12	Tnfrsf11a	936	FALSE
2010107E04Rik	OK	negbinomial.size	8.50705263681473e-13	1.01289683179933e-11	2010107E04Rik	4827	FALSE
Romo1	OK	negbinomial.size	8.6626595623762e-13	1.03075536738313e-11	Romo1	4006	FALSE
Lncpint	OK	negbinomial.size	8.7477495374584e-13	1.04020549911398e-11	Lncpint	399	FALSE
Sf3b1	OK	negbinomial.size	8.830723903751e-13	1.0493919830701e-11	Sf3b1	3793	FALSE
Prelid2	OK	negbinomial.size	9.04737785387316e-13	1.07444199911239e-11	Prelid2	489	FALSE
Camk1	OK	negbinomial.size	9.17140712282353e-13	1.08846686862591e-11	Camk1	3228	TRUE
Wfs1	OK	negbinomial.size	1.06155659057328e-12	1.25904591621452e-11	Wfs1	277	FALSE
Gna12	OK	negbinomial.size	1.10117615168872e-12	1.30519250847446e-11	Gna12	1183	FALSE
Cast	OK	negbinomial.size	1.10329949164847e-12	1.30686501438129e-11	Cast	1059	FALSE
Htra4	OK	negbinomial.size	1.21730069270174e-12	1.44096987804461e-11	Htra4	44	FALSE
Gm9844	OK	negbinomial.size	1.23631752753159e-12	1.46253733044162e-11	Gm9844	900	TRUE
Mamdc2	OK	negbinomial.size	1.23949186419141e-12	1.46534772707371e-11	Mamdc2	286	FALSE
Snap23	OK	negbinomial.size	1.25451182007813e-12	1.48214957339301e-11	Snap23	2574	FALSE
Glrx	OK	negbinomial.size	1.27486576169944e-12	1.50522760589841e-11	Glrx	1778	FALSE
Fjx1	OK	negbinomial.size	1.2942736368192e-12	1.52715965841534e-11	Fjx1	44	FALSE
Csf2rb2	OK	negbinomial.size	1.30518245327791e-12	1.53904162292694e-11	Csf2rb2	273	FALSE
Capzb	OK	negbinomial.size	1.36832347095812e-12	1.61245979737569e-11	Capzb	5359	FALSE
Rgs1	OK	negbinomial.size	1.36964454253174e-12	1.61298062043468e-11	Rgs1	4540	TRUE
Usp12	OK	negbinomial.size	1.49637839224414e-12	1.76110011166745e-11	Usp12	642	FALSE
Zswim6	OK	negbinomial.size	1.53033086320866e-12	1.7999045306508e-11	Zswim6	717	FALSE
Nlrp3	OK	negbinomial.size	1.5963080617776e-12	1.87630110938471e-11	Nlrp3	886	TRUE
B4galt6	OK	negbinomial.size	1.6429932173266e-12	1.92993851162026e-11	B4galt6	1573	FALSE
Tubb4b	OK	negbinomial.size	1.69876283802265e-12	1.99417150045039e-11	Tubb4b	1577	TRUE
Cd209d	OK	negbinomial.size	1.78265198833197e-12	2.09131065741144e-11	Cd209d	172	TRUE
RP23-49I18.5	OK	negbinomial.size	1.91581982448415e-12	2.24609981722909e-11	RP23-49I18.5	182	FALSE
Rabac1	OK	negbinomial.size	1.9738365009287e-12	2.31264062062834e-11	Rabac1	4147	FALSE
Dtl	OK	negbinomial.size	1.9930307273705e-12	2.33363929711512e-11	Dtl	226	FALSE
Skint3	OK	negbinomial.size	2.0626129628708e-12	2.41357287262458e-11	Skint3	286	TRUE
Wee1	OK	negbinomial.size	2.16601389109082e-12	2.53295238200983e-11	Wee1	434	FALSE
Scn1b	OK	negbinomial.size	2.23351162741721e-12	2.61022110444911e-11	Scn1b	535	FALSE
Pde4dip	OK	negbinomial.size	2.24659719332184e-12	2.62384247632522e-11	Pde4dip	271	FALSE
Ddx21	OK	negbinomial.size	2.26167818215844e-12	2.63977552711469e-11	Ddx21	1515	FALSE
Zeb2	OK	negbinomial.size	2.39775335457477e-12	2.7968199968047e-11	Zeb2	4756	FALSE
Rpl36	OK	negbinomial.size	2.63659274645859e-12	3.07345639847664e-11	Rpl36	5813	FALSE
Glb1	OK	negbinomial.size	2.6556171323252e-12	3.09366750120018e-11	Glb1	1063	FALSE
F630028O10Rik	OK	negbinomial.size	2.67067695271088e-12	3.10923735585909e-11	F630028O10Rik	302	FALSE
Polr2l	OK	negbinomial.size	2.76896466187044e-12	3.22162102828147e-11	Polr2l	1421	FALSE
Gpihbp1	OK	negbinomial.size	2.80519442311319e-12	3.26170515052477e-11	Gpihbp1	442	FALSE
Gdi2	OK	negbinomial.size	2.84843295300131e-12	3.30988269928233e-11	Gdi2	4721	FALSE
Abracl	OK	negbinomial.size	2.8728537721268e-12	3.33614689942927e-11	Abracl	4557	FALSE
Denr	OK	negbinomial.size	2.89487374456647e-12	3.35959161703388e-11	Denr	2406	FALSE
Serping1	OK	negbinomial.size	2.96914688427712e-12	3.44360979979245e-11	Serping1	275	FALSE
Ythdc1	OK	negbinomial.size	3.0539433631813e-12	3.53971906681305e-11	Ythdc1	2008	FALSE
Luc7l2	OK	negbinomial.size	3.06852352796747e-12	3.55437308656231e-11	Luc7l2	3505	FALSE
Zfp710	OK	negbinomial.size	3.11162269744119e-12	3.6020222872335e-11	Zfp710	852	FALSE
Rpl19	OK	negbinomial.size	3.24289554756558e-12	3.75161711896174e-11	Rpl19	5856	FALSE
Cmas	OK	negbinomial.size	3.34768447078302e-12	3.87040420100358e-11	Cmas	1579	FALSE
Tet2	OK	negbinomial.size	3.45082827579375e-12	3.98714088188059e-11	Tet2	1100	FALSE
Gdf3	OK	negbinomial.size	3.61998256132913e-12	4.17995217339628e-11	Gdf3	583	TRUE
Gbp2	OK	negbinomial.size	3.68420434433846e-12	4.25143278678755e-11	Gbp2	613	FALSE
Esd	OK	negbinomial.size	3.70552391712948e-12	4.27334712957208e-11	Esd	3884	FALSE
Wasl	OK	negbinomial.size	3.83060582512124e-12	4.41482133664099e-11	Wasl	791	FALSE
Sept8	OK	negbinomial.size	3.86318272508361e-12	4.44957166602851e-11	Sept8	781	FALSE
Nptxr	OK	negbinomial.size	4.02278072239479e-12	4.63048812387074e-11	Nptxr	110	FALSE
Rnf144b	OK	negbinomial.size	4.04885125054375e-12	4.65757509372894e-11	Rnf144b	552	FALSE
Rpf2	OK	negbinomial.size	4.07142122122011e-12	4.68060379492147e-11	Rpf2	1266	FALSE
F10	OK	negbinomial.size	4.19775681460559e-12	4.82282041542788e-11	F10	626	TRUE
Sept7	OK	negbinomial.size	4.66367209714883e-12	5.35475942668878e-11	Sept7	3519	FALSE
Hadh	OK	negbinomial.size	4.69256387126537e-12	5.38456297123059e-11	Hadh	1042	FALSE
March1	OK	negbinomial.size	4.87867181280358e-12	5.59461690133251e-11	March1	1226	FALSE
Tmed3	OK	negbinomial.size	4.97833277198069e-12	5.70533727047481e-11	Tmed3	2840	FALSE
Tmem9b	OK	negbinomial.size	5.26223918462272e-12	6.02693911107726e-11	Tmem9b	2404	FALSE
Dock11	OK	negbinomial.size	5.5253987485522e-12	6.32439277844266e-11	Dock11	830	FALSE
Zfhx3	OK	negbinomial.size	5.6147609298043e-12	6.42267042020258e-11	Zfhx3	982	FALSE
Pik3ap1	OK	negbinomial.size	5.68214877593131e-12	6.49266252319303e-11	Pik3ap1	279	FALSE
Stat1	OK	negbinomial.size	5.68302594955744e-12	6.49266252319303e-11	Stat1	1340	FALSE
Eri1	OK	negbinomial.size	5.90554422908163e-12	6.7419074517975e-11	Eri1	1047	FALSE
Enpp4	OK	negbinomial.size	5.90853890478002e-12	6.7419074517975e-11	Enpp4	209	FALSE
Ctnna1	OK	negbinomial.size	6.03647568685147e-12	6.88360819778438e-11	Ctnna1	1867	FALSE
Wbp5	OK	negbinomial.size	6.31588615882935e-12	7.19775647467086e-11	Wbp5	2589	TRUE
Klhl9	OK	negbinomial.size	6.44567792653739e-12	7.34111102396698e-11	Klhl9	1015	FALSE
Mcoln2	OK	negbinomial.size	6.49334490319467e-12	7.39081217641538e-11	Mcoln2	231	FALSE
Rps4x	OK	negbinomial.size	6.55379294910664e-12	7.45499026845683e-11	Rps4x	5871	FALSE
Gm6563	OK	negbinomial.size	7.16318095523112e-12	8.14312541304712e-11	Gm6563	1473	FALSE
Mrpl28	OK	negbinomial.size	7.2752374764409e-12	8.26539053979799e-11	Mrpl28	2258	FALSE
Rab1a	OK	negbinomial.size	7.7808825358392e-12	8.83438321581545e-11	Rab1a	3459	FALSE
Eif3j1	OK	negbinomial.size	7.86702132235705e-12	8.92666092904188e-11	Eif3j1	2238	FALSE
Ifih1	OK	negbinomial.size	8.05229081313707e-12	9.13123806177002e-11	Ifih1	655	FALSE
Gpx4	OK	negbinomial.size	8.1406560076823e-12	9.22574159536472e-11	Gpx4	4916	FALSE
Gda	OK	negbinomial.size	8.21813910887544e-12	9.30780347960781e-11	Gda	2491	TRUE
Col1a1	OK	negbinomial.size	9.67871866676463e-12	1.09552825476741e-10	Col1a1	161	FALSE
Sf3b6	OK	negbinomial.size	9.78685865088566e-12	1.10708558894236e-10	Sf3b6	3657	FALSE
Osbpl11	OK	negbinomial.size	9.90755428873511e-12	1.12004809667105e-10	Osbpl11	693	FALSE
Emc2	OK	negbinomial.size	1.01548736783696e-11	1.14730062962269e-10	Emc2	2202	FALSE
Dusp16	OK	negbinomial.size	1.01999805385129e-11	1.15168764874237e-10	Dusp16	464	TRUE
Zfand5	OK	negbinomial.size	1.02863419065109e-11	1.16072448524392e-10	Zfand5	3517	TRUE
Zfp467	OK	negbinomial.size	1.02972932475249e-11	1.1612460756336e-10	Zfp467	599	FALSE
Cmtm3	OK	negbinomial.size	1.05652569152923e-11	1.19073300910186e-10	Cmtm3	2848	FALSE
H2-M3	OK	negbinomial.size	1.09044355043787e-11	1.22820492715986e-10	H2-M3	1827	FALSE
Pnrc2	OK	negbinomial.size	1.11897688060585e-11	1.25956980400958e-10	Pnrc2	1602	FALSE
1700017B05Rik	OK	negbinomial.size	1.154247481784e-11	1.29847534002286e-10	1700017B05Rik	629	FALSE
Hpgd	OK	negbinomial.size	1.17077905882813e-11	1.31626557422663e-10	Hpgd	1187	TRUE
Copz2	OK	negbinomial.size	1.17176290442639e-11	1.31656495838429e-10	Copz2	534	FALSE
Bola2	OK	negbinomial.size	1.17534795011428e-11	1.31978483406957e-10	Bola2	3861	FALSE
Cox8a	OK	negbinomial.size	1.18461711868759e-11	1.3293795042006e-10	Cox8a	5572	FALSE
Sf3b5	OK	negbinomial.size	1.22577258277374e-11	1.37472343207411e-10	Sf3b5	3641	FALSE
Atp6ap1	OK	negbinomial.size	1.22871432181827e-11	1.37718084158349e-10	Atp6ap1	3750	FALSE
Eif4a2	OK	negbinomial.size	1.2421778590762e-11	1.39142120624726e-10	Eif4a2	3117	FALSE
Thrap3	OK	negbinomial.size	1.24987872995062e-11	1.39919310171653e-10	Thrap3	1636	FALSE
Erh	OK	negbinomial.size	1.26427539604046e-11	1.41444664430185e-10	Erh	4193	FALSE
Tmod3	OK	negbinomial.size	1.2837416458884e-11	1.43534989145402e-10	Tmod3	1580	FALSE
Serinc3	OK	negbinomial.size	1.33683579344732e-11	1.4938040888046e-10	Serinc3	4730	TRUE
Chsy1	OK	negbinomial.size	1.34226773732727e-11	1.49896095218994e-10	Chsy1	508	FALSE
Lockd	OK	negbinomial.size	1.34854988523481e-11	1.5050604193606e-10	Lockd	432	TRUE
Tmem68	OK	negbinomial.size	1.36713998162971e-11	1.52488050960134e-10	Tmem68	841	FALSE
Scamp2	OK	negbinomial.size	1.37430708133272e-11	1.53194327632398e-10	Scamp2	2506	FALSE
Pcna	OK	negbinomial.size	1.38285376417246e-11	1.54053435731854e-10	Pcna	2265	FALSE
Dse	OK	negbinomial.size	1.39270527043104e-11	1.55056773676388e-10	Dse	1678	TRUE
Colgalt1	OK	negbinomial.size	1.41649742911648e-11	1.57610035351299e-10	Colgalt1	2763	FALSE
Rasgrp1	OK	negbinomial.size	1.45135629680444e-11	1.61390820204654e-10	Rasgrp1	365	FALSE
Slco3a1	OK	negbinomial.size	1.47012962290108e-11	1.63379396250691e-10	Slco3a1	207	FALSE
Myof	OK	negbinomial.size	1.48315832610945e-11	1.64727536122617e-10	Myof	1516	FALSE
Eif3f	OK	negbinomial.size	1.52428923351359e-11	1.69193338514866e-10	Eif3f	5108	FALSE
Rps27rt	OK	negbinomial.size	1.60320192428712e-11	1.7784491479335e-10	Rps27rt	2845	FALSE
Ggnbp2	OK	negbinomial.size	1.64865526421578e-11	1.82776596905324e-10	Ggnbp2	1941	FALSE
Gtpbp4	OK	negbinomial.size	1.66185933595243e-11	1.84129197439947e-10	Gtpbp4	1497	FALSE
Cirbp	OK	negbinomial.size	1.72318875478675e-11	1.90809096396061e-10	Cirbp	2333	FALSE
Mgat5	OK	negbinomial.size	1.73353008502866e-11	1.91838419783509e-10	Mgat5	673	FALSE
Inpp5f	OK	negbinomial.size	1.74216721104837e-11	1.92678022834934e-10	Inpp5f	563	FALSE
Rassf8	OK	negbinomial.size	1.76562983920109e-11	1.95155278853383e-10	Rassf8	314	FALSE
Nfkbiz	OK	negbinomial.size	1.86158500478111e-11	2.05637336951979e-10	Nfkbiz	3661	FALSE
Fam98b	OK	negbinomial.size	1.95371342625067e-11	2.15684319764424e-10	Fam98b	571	FALSE
Leprotl1	OK	negbinomial.size	1.97411159163975e-11	2.17805168270632e-10	Leprotl1	2182	FALSE
Eif2ak1	OK	negbinomial.size	2.03058772940084e-11	2.23901584489463e-10	Eif2ak1	641	FALSE
Irf5	OK	negbinomial.size	2.06956112859919e-11	2.2806190743266e-10	Irf5	3084	FALSE
Pabpc1	OK	negbinomial.size	2.07423211159498e-11	2.28439440477459e-10	Pabpc1	5047	FALSE
Psmb1	OK	negbinomial.size	2.08942933763154e-11	2.29975101900801e-10	Psmb1	4952	FALSE
Tmem135	OK	negbinomial.size	2.29745649600181e-11	2.52720214560200e-10	Tmem135	597	FALSE
Xylt2	OK	negbinomial.size	2.3081999900385e-11	2.53720254616088e-10	Xylt2	559	FALSE
St6galnac6	OK	negbinomial.size	2.30931341404441e-11	2.53720254616088e-10	St6galnac6	610	FALSE
Tpra1	OK	negbinomial.size	2.31229359281287e-11	2.53895648359848e-10	Tpra1	711	FALSE
U2af2	OK	negbinomial.size	2.34083612816814e-11	2.56875964591083e-10	U2af2	1887	FALSE
Usf1	OK	negbinomial.size	2.51093568792474e-11	2.75377453688244e-10	Usf1	1045	FALSE
Hpse	OK	negbinomial.size	2.51759883372877e-11	2.75943270019447e-10	Hpse	399	FALSE
Abi1	OK	negbinomial.size	2.58376318768964e-11	2.83026190852117e-10	Abi1	2872	FALSE
Anxa2	OK	negbinomial.size	2.64974297466006e-11	2.90080454051687e-10	Anxa2	5220	TRUE
Cxcl3	OK	negbinomial.size	2.7187069536887e-11	2.97452803734527e-10	Cxcl3	113	FALSE
C4b	OK	negbinomial.size	2.75189113491919e-11	3.00904043763392e-10	C4b	576	TRUE
Nudt9	OK	negbinomial.size	2.75915505156652e-11	3.01518623502933e-10	Nudt9	1374	FALSE
Edf1	OK	negbinomial.size	2.81658282742919e-11	3.07611081652803e-10	Edf1	4493	FALSE
Arid5a	OK	negbinomial.size	2.83175252566324e-11	3.08933320694414e-10	Arid5a	643	FALSE
Supt4a	OK	negbinomial.size	2.83205714741664e-11	3.08933320694414e-10	Supt4a	3682	FALSE
Nes	OK	negbinomial.size	2.93091457039985e-11	3.19527157086729e-10	Nes	241	FALSE
Rpl9	OK	negbinomial.size	2.94595728599617e-11	3.20976391231934e-10	Rpl9	5377	FALSE
Sord	OK	negbinomial.size	3.22329362728342e-11	3.50985112601758e-10	Sord	599	FALSE
Ezh2	OK	negbinomial.size	3.23198331183479e-11	3.51722596711416e-10	Ezh2	642	TRUE
Fmnl2	OK	negbinomial.size	3.26623977324093e-11	3.55239877649227e-10	Fmnl2	194	FALSE
As3mt	OK	negbinomial.size	3.26934460040683e-11	3.55366911897301e-10	As3mt	555	FALSE
Tgfbr3	OK	negbinomial.size	3.27195767516128e-11	3.55440375511304e-10	Tgfbr3	129	FALSE
Inppl1	OK	negbinomial.size	3.39100974321247e-11	3.68155306322262e-10	Inppl1	545	FALSE
Fam198b	OK	negbinomial.size	3.45980295476523e-11	3.75401919657199e-10	Fam198b	326	FALSE
Galk1	OK	negbinomial.size	3.54520531432298e-11	3.8444105855318e-10	Galk1	800	FALSE
Slc3a2	OK	negbinomial.size	3.6215237646058e-11	3.92485044494904e-10	Slc3a2	3668	TRUE
Atp5b	OK	negbinomial.size	3.63627684709575e-11	3.93851284477644e-10	Atp5b	5052	FALSE
Mthfsl	OK	negbinomial.size	3.68241707474689e-11	3.9861350140092e-10	Mthfsl	1925	FALSE
Dcstamp	OK	negbinomial.size	3.7094993488958e-11	4.01308337579836e-10	Dcstamp	210	FALSE
Fam174a	OK	negbinomial.size	3.76821155506784e-11	4.07214998083461e-10	Fam174a	3378	FALSE
Ano6	OK	negbinomial.size	3.76853644400326e-11	4.07214998083461e-10	Ano6	1456	FALSE
Inpp4a	OK	negbinomial.size	3.79196342471476e-11	4.09505267314105e-10	Inpp4a	1031	FALSE
Marf1	OK	negbinomial.size	3.80888096786861e-11	4.11090282343843e-10	Marf1	922	FALSE
Gpx1	OK	negbinomial.size	3.82472355210092e-11	4.12557482268946e-10	Gpx1	5787	TRUE
Syf2	OK	negbinomial.size	3.919307685258e-11	4.22511500641091e-10	Syf2	3000	FALSE
Vps13a	OK	negbinomial.size	3.92404308595501e-11	4.22773590963609e-10	Vps13a	402	FALSE
Uimc1	OK	negbinomial.size	4.04889428576318e-11	4.35968969220556e-10	Uimc1	842	FALSE
Sav1	OK	negbinomial.size	4.05667628418585e-11	4.36550712388516e-10	Sav1	692	FALSE
Flt1	OK	negbinomial.size	4.07015060756152e-11	4.37743982107496e-10	Flt1	175	FALSE
Wsb2	OK	negbinomial.size	4.13970144033963e-11	4.44963339351796e-10	Wsb2	923	FALSE
Prpf40a	OK	negbinomial.size	4.1808087964969e-11	4.4911873418106e-10	Prpf40a	2461	FALSE
Neil3	OK	negbinomial.size	4.18931569683267e-11	4.49769247545265e-10	Neil3	183	TRUE
Dtymk	OK	negbinomial.size	4.24413378548498e-11	4.55388109333792e-10	Dtymk	1600	FALSE
Mbd2	OK	negbinomial.size	4.44130866401383e-11	4.76266109686299e-10	Mbd2	1100	FALSE
Spata13	OK	negbinomial.size	4.55351908356099e-11	4.88013832623698e-10	Spata13	231	FALSE
Orai1	OK	negbinomial.size	4.64119983664764e-11	4.97120458860542e-10	Orai1	1568	FALSE
Papd5	OK	negbinomial.size	4.96072944147074e-11	5.30851135717175e-10	Papd5	453	FALSE
Son	OK	negbinomial.size	4.96190155741746e-11	5.30851135717175e-10	Son	4418	FALSE
Spg20	OK	negbinomial.size	4.97117743875212e-11	5.31533587681958e-10	Spg20	427	FALSE
Fbxw4	OK	negbinomial.size	5.02936413597472e-11	5.37441893808178e-10	Fbxw4	720	FALSE
Dnah12	OK	negbinomial.size	5.04473456620384e-11	5.38770604311456e-10	Dnah12	89	FALSE
Rnf157	OK	negbinomial.size	5.1843637490242e-11	5.5336071010527e-10	Rnf157	178	FALSE
Mob3c	OK	negbinomial.size	5.3641139379745e-11	5.72213735662536e-10	Mob3c	668	FALSE
Rpl35a	OK	negbinomial.size	5.42357310596844e-11	5.78220333226665e-10	Rpl35a	5889	TRUE
Rad9a	OK	negbinomial.size	5.47129312646006e-11	5.82969142185186e-10	Rad9a	365	FALSE
Kdr	OK	negbinomial.size	5.60434909157242e-11	5.96799751202384e-10	Kdr	149	FALSE
Olfm1	OK	negbinomial.size	5.642749663408e-11	6.00540434015139e-10	Olfm1	1131	TRUE
Ppp2r5a	OK	negbinomial.size	5.65623785278061e-11	6.01626968827934e-10	Ppp2r5a	1360	FALSE
Adipor2	OK	negbinomial.size	6.06442514165981e-11	6.4467017670437e-10	Adipor2	1156	FALSE
Klra3	OK	negbinomial.size	6.08565606335901e-11	6.46552504056231e-10	Klra3	165	FALSE
Nucks1	OK	negbinomial.size	6.14020683005618e-11	6.51970572441382e-10	Nucks1	2251	TRUE
Cox6a2	OK	negbinomial.size	6.416830924918e-11	6.80948605034097e-10	Cox6a2	153	FALSE
Racgap1	OK	negbinomial.size	6.75531420779082e-11	7.16453786615873e-10	Racgap1	511	TRUE
Cd99l2	OK	negbinomial.size	6.75973187896475e-11	7.16508148557165e-10	Cd99l2	288	FALSE
Ndufa3	OK	negbinomial.size	6.92929913140557e-11	7.34057623920493e-10	Ndufa3	4294	FALSE
Rpl27a	OK	negbinomial.size	6.96018882712708e-11	7.36904469706449e-10	Rpl27a	5863	FALSE
Klf3	OK	negbinomial.size	7.11255586085848e-11	7.52601931574575e-10	Klf3	2013	TRUE
Mrpl24	OK	negbinomial.size	7.22349599680923e-11	7.63900314406085e-10	Mrpl24	2503	FALSE
1700025G04Rik	OK	negbinomial.size	7.27438408030839e-11	7.6883870452476e-10	1700025G04Rik	579	FALSE
Nipa2	OK	negbinomial.size	7.46131487425538e-11	7.88141654075058e-10	Nipa2	1991	FALSE
Oaz2	OK	negbinomial.size	7.51230315299514e-11	7.93070991088348e-10	Oaz2	1465	FALSE
Zcchc11	OK	negbinomial.size	7.58357122821584e-11	8.00134358224866e-10	Zcchc11	964	FALSE
Ldha	OK	negbinomial.size	7.82646603104676e-11	8.25287349066931e-10	Ldha	4715	FALSE
Gm2000	OK	negbinomial.size	7.96653182863984e-11	8.39574531831613e-10	Gm2000	2426	FALSE
Notch1	OK	negbinomial.size	8.53132187199983e-11	8.98580331271256e-10	Notch1	607	FALSE
Nedd9	OK	negbinomial.size	8.54806934821963e-11	8.9982774756818e-10	Nedd9	833	FALSE
2410015M20Rik	OK	negbinomial.size	8.91283152300936e-11	9.37687114588163e-10	2410015M20Rik	3875	FALSE
Rasgrf2	OK	negbinomial.size	9.06537523647480e-11	9.53189139477591e-10	Rasgrf2	73	FALSE
Adcy3	OK	negbinomial.size	9.0970566667305e-11	9.55972484084601e-10	Adcy3	544	FALSE
Spred1	OK	negbinomial.size	9.16356043015363e-11	9.62409884215563e-10	Spred1	1168	FALSE
Emd	OK	negbinomial.size	9.2366893775681e-11	9.6953533581018e-10	Emd	2167	FALSE
Slc12a2	OK	negbinomial.size	9.47871635092407e-11	9.94370998323356e-10	Slc12a2	202	TRUE
Trps1	OK	negbinomial.size	9.5587967135643e-11	1.00219886914559e-09	Trps1	1657	FALSE
Ube2c	OK	negbinomial.size	1.00202216064184e-10	1.04997730459489e-09	Ube2c	482	TRUE
Eif1	OK	negbinomial.size	1.0400111855533e-10	1.08916239911712e-09	Eif1	5890	FALSE
Tmem71	OK	negbinomial.size	1.05176559925138e-10	1.10084399401394e-09	Tmem71	361	FALSE
Prpf4b	OK	negbinomial.size	1.10358491108794e-10	1.15442280208903e-09	Prpf4b	1172	FALSE
Slc43a3	OK	negbinomial.size	1.16377459563995e-10	1.21669152597162e-09	Slc43a3	243	FALSE
Vps13d	OK	negbinomial.size	1.16558214310213e-10	1.21788730988826e-09	Vps13d	808	FALSE
Agpat3	OK	negbinomial.size	1.22216628052969e-10	1.27607510670557e-09	Agpat3	710	FALSE
Ran	OK	negbinomial.size	1.22266189098997e-10	1.27607510670557e-09	Ran	4328	TRUE
Srrm2	OK	negbinomial.size	1.23577918531873e-10	1.28903220535691e-09	Srrm2	4074	FALSE
Il7r	OK	negbinomial.size	1.28024328396789e-10	1.33465362353652e-09	Il7r	904	FALSE
Tmem8	OK	negbinomial.size	1.42610355273875e-10	1.48586871014484e-09	Tmem8	191	FALSE
Zfp90	OK	negbinomial.size	1.45138677786363e-10	1.51135326902622e-09	Zfp90	305	FALSE
Tmod1	OK	negbinomial.size	1.49421214610316e-10	1.55506548251281e-09	Tmod1	259	FALSE
Gosr2	OK	negbinomial.size	1.50799903723824e-10	1.56852416866481e-09	Gosr2	1194	FALSE
5031439G07Rik	OK	negbinomial.size	1.51841476751962e-10	1.57846312489801e-09	5031439G07Rik	1885	FALSE
Chd6	OK	negbinomial.size	1.65711534629473e-10	1.72167340735083e-09	Chd6	645	FALSE
S100a8	OK	negbinomial.size	1.66548966851903e-10	1.72893497910517e-09	S100a8	376	TRUE
Syne2	OK	negbinomial.size	1.66598923210047e-10	1.72893497910517e-09	Syne2	482	FALSE
Rnf13	OK	negbinomial.size	1.67726975410246e-10	1.73965774156427e-09	Rnf13	2454	FALSE
Rpl30	OK	negbinomial.size	1.68919234762624e-10	1.75103396577663e-09	Rpl30	5679	FALSE
Dynlt1f	OK	negbinomial.size	1.71793986864925e-10	1.77982838565649e-09	Dynlt1f	1886	FALSE
Mras	OK	negbinomial.size	1.7458116579936e-10	1.80768353842362e-09	Mras	626	FALSE
Arid4a	OK	negbinomial.size	1.76343155647323e-10	1.82489803712187e-09	Arid4a	1716	FALSE
Gpr155	OK	negbinomial.size	1.7845745177967e-10	1.84573693644498e-09	Gpr155	253	FALSE
Anxa5	OK	negbinomial.size	2.02487417169006e-10	2.09309246772785e-09	Anxa5	5451	TRUE
BC028528	OK	negbinomial.size	2.03465809749109e-10	2.10202177774586e-09	BC028528	2717	FALSE
Srgn	OK	negbinomial.size	2.03590585024795e-10	2.10212721104948e-09	Srgn	5231	TRUE
Plekhj1	OK	negbinomial.size	2.09688069929338e-10	2.16386766426518e-09	Plekhj1	3256	FALSE
Cox6a1	OK	negbinomial.size	2.12962229748229e-10	2.19641989399692e-09	Cox6a1	5374	FALSE
Eif3h	OK	negbinomial.size	2.13895794479705e-10	2.20480900961439e-09	Eif3h	4684	FALSE
Fam132a	OK	negbinomial.size	2.244898101171e-10	2.31271141832036e-09	Fam132a	642	FALSE
Hgsnat	OK	negbinomial.size	2.24979509152162e-10	2.31645568682596e-09	Hgsnat	1098	FALSE
Sqrdl	OK	negbinomial.size	2.26634562378531e-10	2.33218785783583e-09	Sqrdl	1104	FALSE
Tfeb	OK	negbinomial.size	2.27800733642285e-10	2.34287436147346e-09	Tfeb	1212	FALSE
Pon2	OK	negbinomial.size	2.29026081895887e-10	2.3541571712189e-09	Pon2	3002	FALSE
Tfec	OK	negbinomial.size	2.3166313664884e-10	2.37993014066793e-09	Tfec	175	FALSE
Frrs1	OK	negbinomial.size	2.3816390296324e-10	2.44534487496896e-09	Frrs1	1105	FALSE
Rsad2	OK	negbinomial.size	2.38691019786233e-10	2.44938637082651e-09	Rsad2	333	FALSE
Irak3	OK	negbinomial.size	2.39964044393746e-10	2.46107338543122e-09	Irak3	598	FALSE
Rangap1	OK	negbinomial.size	2.4225618573296e-10	2.48319357308846e-09	Rangap1	990	FALSE
Dad1	OK	negbinomial.size	2.51072542277484e-10	2.57212674802193e-09	Dad1	4715	FALSE
Prex1	OK	negbinomial.size	2.53137163490868e-10	2.59183073422458e-09	Prex1	1545	FALSE
Smyd2	OK	negbinomial.size	2.5916860426674e-10	2.65210571728173e-09	Smyd2	368	FALSE
Dnajc9	OK	negbinomial.size	2.62952890599744e-10	2.689330901184e-09	Dnajc9	959	TRUE
4930455G09Rik	OK	negbinomial.size	2.63180219247649e-10	2.69015635808126e-09	4930455G09Rik	940	FALSE
Pcmt1	OK	negbinomial.size	2.63970468510081e-10	2.69647388488306e-09	Pcmt1	2423	FALSE
Isy1	OK	negbinomial.size	2.64092193761437e-10	2.69647388488306e-09	Isy1	992	FALSE
Steap3	OK	negbinomial.size	2.68993844832987e-10	2.74499391824007e-09	Steap3	575	FALSE
Adrb2	OK	negbinomial.size	2.75132318568313e-10	2.80607436414197e-09	Adrb2	1431	FALSE
Rab5c	OK	negbinomial.size	2.76420374151346e-10	2.81764501384939e-09	Rab5c	3708	FALSE
Ust	OK	negbinomial.size	2.83225651792099e-10	2.88541047144999e-09	Ust	157	FALSE
Chmp4b	OK	negbinomial.size	2.93877113995115e-10	2.99226264571719e-09	Chmp4b	4383	FALSE
Cox7a2l	OK	negbinomial.size	2.94312858645403e-10	2.99503734355289e-09	Cox7a2l	4800	FALSE
Fam110b	OK	negbinomial.size	3.14965378820535e-10	3.20342836507715e-09	Fam110b	129	FALSE
Ube2r2	OK	negbinomial.size	3.1627371183189e-10	3.21495294442743e-09	Ube2r2	2033	FALSE
Plscr3	OK	negbinomial.size	3.16696240172573e-10	3.21746545663698e-09	Plscr3	701	FALSE
Clcn5	OK	negbinomial.size	3.18000617466225e-10	3.22821789279664e-09	Clcn5	409	FALSE
Helz2	OK	negbinomial.size	3.18106493905403e-10	3.22821789279664e-09	Helz2	184	FALSE
Hist1h1b	OK	negbinomial.size	3.1934695628134e-10	3.23901489986182e-09	Hist1h1b	188	TRUE
Cct2	OK	negbinomial.size	3.23163123933301e-10	3.27590994360675e-09	Cct2	2519	FALSE
Blvra	OK	negbinomial.size	3.24484448158493e-10	3.28748793749974e-09	Blvra	3490	TRUE
Junb	OK	negbinomial.size	3.29586846322083e-10	3.33733965580441e-09	Junb	5651	FALSE
Tmem243	OK	negbinomial.size	3.31508851428214e-10	3.35495003089071e-09	Tmem243	1459	FALSE
Coq10b	OK	negbinomial.size	3.43725387530159e-10	3.4766667091529e-09	Coq10b	1726	FALSE
Taf1b	OK	negbinomial.size	3.47628633103846e-10	3.51420945464979e-09	Taf1b	414	FALSE
Rbm43	OK	negbinomial.size	3.48175606343186e-10	3.51780067466122e-09	Rbm43	362	FALSE
Smim10l1	OK	negbinomial.size	3.49781544892523e-10	3.53208133499615e-09	Smim10l1	1292	FALSE
Cyb5b	OK	negbinomial.size	3.6033305339391e-10	3.63662863788309e-09	Cyb5b	1235	FALSE
Gpt2	OK	negbinomial.size	3.61075088450995e-10	3.64211419620608e-09	Gpt2	222	FALSE
Glo1	OK	negbinomial.size	3.63268366615704e-10	3.66222417069502e-09	Glo1	1521	FALSE
Wls	OK	negbinomial.size	3.66556777255545e-10	3.69334637511518e-09	Wls	1366	FALSE
Bahd1	OK	negbinomial.size	3.70507608092432e-10	3.73110515547746e-09	Bahd1	289	FALSE
Srsf2	OK	negbinomial.size	3.71275364829872e-10	3.73678573444788e-09	Srsf2	3993	FALSE
Nbn	OK	negbinomial.size	3.78147989519219e-10	3.80387023667688e-09	Nbn	415	FALSE
Slc35e3	OK	negbinomial.size	3.83753256082754e-10	3.85813958498979e-09	Slc35e3	241	FALSE
Myo1f	OK	negbinomial.size	3.84017389254615e-10	3.85868075467891e-09	Myo1f	2766	FALSE
Fabp7	OK	negbinomial.size	3.96063953473299e-10	3.97754866903562e-09	Fabp7	154	FALSE
Ptgs1	OK	negbinomial.size	4.05689023266745e-10	4.07198150924411e-09	Ptgs1	378	FALSE
Snx30	OK	negbinomial.size	4.14141462763924e-10	4.15454759912109e-09	Snx30	842	FALSE
Syncrip	OK	negbinomial.size	4.14923694450848e-10	4.16012018895309e-09	Syncrip	1863	FALSE
Plxnb2	OK	negbinomial.size	4.38559271050283e-10	4.39469443213031e-09	Plxnb2	1923	FALSE
Lrrc8c	OK	negbinomial.size	4.42617400358462e-10	4.43293889834993e-09	Lrrc8c	566	FALSE
Gm10053	OK	negbinomial.size	4.69589169413674e-10	4.70050304440921e-09	Gm10053	765	FALSE
Srms	OK	negbinomial.size	5.06566965086611e-10	5.06787932137903e-09	Srms	40	FALSE
Nradd	OK	negbinomial.size	5.26716065123198e-10	5.2665865737768e-09	Nradd	296	FALSE
Ldlrad3	OK	negbinomial.size	5.38932545922781e-10	5.38580302428714e-09	Ldlrad3	266	TRUE
Cmbl	OK	negbinomial.size	5.49317917781302e-10	5.48660052011504e-09	Cmbl	538	FALSE
Ntpcr	OK	negbinomial.size	5.52906950385965e-10	5.51944326750908e-09	Ntpcr	1165	FALSE
Cib2	OK	negbinomial.size	5.78177131722809e-10	5.76856661927683e-09	Cib2	607	FALSE
Ndufa5	OK	negbinomial.size	5.82382622528076e-10	5.80736758594844e-09	Ndufa5	3313	FALSE
Ttc39c	OK	negbinomial.size	6.15449090642627e-10	6.13376421244482e-09	Ttc39c	307	FALSE
Enpp5	OK	negbinomial.size	6.19347118525489e-10	6.16926217736464e-09	Enpp5	52	FALSE
Rpl10-ps3	OK	negbinomial.size	6.37706270290632e-10	6.34868944508547e-09	Rpl10-ps3	3733	FALSE
Tbl1xr1	OK	negbinomial.size	6.39336918712179e-10	6.36147168358518e-09	Tbl1xr1	1047	FALSE
Dip2c	OK	negbinomial.size	6.45280325968685e-10	6.41712922540566e-09	Dip2c	188	FALSE
Rbx1	OK	negbinomial.size	6.47633686397699e-10	6.43704381258125e-09	Rbx1	4824	FALSE
Optn	OK	negbinomial.size	6.67222896365214e-10	6.62815685030262e-09	Optn	236	FALSE
Ctsf	OK	negbinomial.size	6.68471796791411e-10	6.636969982429e-09	Ctsf	624	FALSE
Mtch1	OK	negbinomial.size	6.80355110682696e-10	6.75130101179346e-09	Mtch1	2201	FALSE
Ak3	OK	negbinomial.size	6.81407310296155e-10	6.75808720503451e-09	Ak3	508	FALSE
Hsp90b1	OK	negbinomial.size	6.8628321278693e-10	6.80276844311971e-09	Hsp90b1	5012	TRUE
Hlcs	OK	negbinomial.size	6.87297927022656e-10	6.80914814525469e-09	Hlcs	464	FALSE
Tnfrsf21	OK	negbinomial.size	6.89999025045228e-10	6.83221916434422e-09	Tnfrsf21	1360	FALSE
Cd209g	OK	negbinomial.size	6.94089452411834e-10	6.86901471027634e-09	Cd209g	137	TRUE
Tmem171	OK	negbinomial.size	7.0520176153e-10	6.97522475501479e-09	Tmem171	277	FALSE
Lrp6	OK	negbinomial.size	7.13918803173535e-10	7.0576412718901e-09	Lrp6	845	FALSE
Rftn1	OK	negbinomial.size	7.22986768738549e-10	7.14343631277055e-09	Rftn1	1354	FALSE
2210414B05Rik	OK	negbinomial.size	7.24261388755527e-10	7.1521786657085e-09	2210414B05Rik	31	FALSE
Usp8	OK	negbinomial.size	7.29607137854796e-10	7.20109293456686e-09	Usp8	1683	FALSE
Vav1	OK	negbinomial.size	7.338281319999e-10	7.23885944405062e-09	Vav1	1549	FALSE
Itpripl1	OK	negbinomial.size	7.37709331521656e-10	7.27323525779653e-09	Itpripl1	765	FALSE
Slc15a4	OK	negbinomial.size	7.41268643245119e-10	7.30440229122526e-09	Slc15a4	1497	FALSE
Tfpi	OK	negbinomial.size	7.58613866720438e-10	7.47130822683124e-09	Tfpi	264	FALSE
H1f0	OK	negbinomial.size	7.62146733397922e-10	7.50207524913363e-09	H1f0	1148	FALSE
Samhd1	OK	negbinomial.size	7.73519137044818e-10	7.60993518847094e-09	Samhd1	3774	TRUE
Nod1	OK	negbinomial.size	7.74279630479602e-10	7.61333475886374e-09	Nod1	379	FALSE
Sparcl1	OK	negbinomial.size	7.97805220663175e-10	7.8404553769298e-09	Sparcl1	219	FALSE
Impact	OK	negbinomial.size	8.83486130209389e-10	8.67783914190678e-09	Impact	1245	FALSE
Emc6	OK	negbinomial.size	9.09888906046299e-10	8.93239253511905e-09	Emc6	2663	FALSE
Tmem106c	OK	negbinomial.size	9.15663946556452e-10	8.98427919327155e-09	Tmem106c	960	FALSE
Marco	OK	negbinomial.size	9.2522687393275e-10	9.07325637782902e-09	Marco	17	FALSE
Tsc22d2	OK	negbinomial.size	9.44150426779602e-10	9.2538846317052e-09	Tsc22d2	846	FALSE
Rab10	OK	negbinomial.size	9.45230021434913e-10	9.25951971878685e-09	Rab10	2947	FALSE
Trpv4	OK	negbinomial.size	9.82095274246497e-10	9.6155197928894e-09	Trpv4	118	FALSE
Ccng1	OK	negbinomial.size	9.87853673038118e-10	9.66674090288181e-09	Ccng1	1127	FALSE
Pkn1	OK	negbinomial.size	1.05648899565731e-09	1.03328678530493e-08	Pkn1	1812	FALSE
Sec61g	OK	negbinomial.size	1.06051665321897e-09	1.03667339122331e-08	Sec61g	5399	FALSE
Pgk1	OK	negbinomial.size	1.10514573123649e-09	1.07972384860102e-08	Pgk1	1846	FALSE
E130012A19Rik	OK	negbinomial.size	1.16019482149025e-09	1.13290338396504e-08	E130012A19Rik	108	FALSE
Mtus1	OK	negbinomial.size	1.17215680352888e-09	1.14397516123127e-08	Mtus1	249	FALSE
Mfsd7b	OK	negbinomial.size	1.17388709886419e-09	1.14505478415525e-08	Mfsd7b	730	FALSE
Tnfrsf17	OK	negbinomial.size	1.184488006843e-09	1.15478140008265e-08	Tnfrsf17	135	TRUE
Eps15	OK	negbinomial.size	1.18999623123578e-09	1.15953536116378e-08	Eps15	1434	FALSE
Tnf	OK	negbinomial.size	1.21283350818767e-09	1.18116078599933e-08	Tnf	1550	FALSE
Dnmt3a	OK	negbinomial.size	1.24509828522902e-09	1.21193969959586e-08	Dnmt3a	1836	FALSE
Pa2g4	OK	negbinomial.size	1.24847598039944e-09	1.21458310118605e-08	Pa2g4	2313	FALSE
Etohi1	OK	negbinomial.size	1.2737222525833e-09	1.23848732858497e-08	Etohi1	216	FALSE
Plxna1	OK	negbinomial.size	1.28689959894391e-09	1.25063738566858e-08	Plxna1	546	FALSE
Vma21	OK	negbinomial.size	1.28862664093826e-09	1.25165281143119e-08	Vma21	2626	FALSE
Plxdc1	OK	negbinomial.size	1.2984214477292e-09	1.26049929750981e-08	Plxdc1	194	FALSE
Mlf2	OK	negbinomial.size	1.30746846937389e-09	1.26861086600064e-08	Mlf2	2799	FALSE
Cdc5l	OK	negbinomial.size	1.35338048286652e-09	1.31246432873335e-08	Cdc5l	1769	FALSE
Adam9	OK	negbinomial.size	1.35802764258213e-09	1.31627528716835e-08	Adam9	1235	FALSE
Slc28a2	OK	negbinomial.size	1.3639315119883e-09	1.32129965057874e-08	Slc28a2	504	FALSE
Stom	OK	negbinomial.size	1.36589113321963e-09	1.32249976318279e-08	Stom	1454	FALSE
Stab2	OK	negbinomial.size	1.41581923745457e-09	1.37011874308103e-08	Stab2	86	FALSE
Coro1c	OK	negbinomial.size	1.4408437039677e-09	1.39360043649971e-08	Coro1c	2532	FALSE
Tppp3	OK	negbinomial.size	1.4459258051887e-09	1.39777906604859e-08	Tppp3	1926	TRUE
Dtnb	OK	negbinomial.size	1.493701948492e-09	1.44320396792687e-08	Dtnb	122	FALSE
Csf3r	OK	negbinomial.size	1.49583401913921e-09	1.44450329385086e-08	Csf3r	538	TRUE
U2surp	OK	negbinomial.size	1.5050771971619e-09	1.45266472454111e-08	U2surp	1850	FALSE
Utrn	OK	negbinomial.size	1.51093513921234e-09	1.45755194186478e-08	Utrn	637	FALSE
Kmt2d	OK	negbinomial.size	1.576114100587e-09	1.51962908657752e-08	Kmt2d	675	FALSE
Mt3	OK	negbinomial.size	1.61527653112108e-09	1.55657005215386e-08	Mt3	58	FALSE
C3	OK	negbinomial.size	1.65203091357911e-09	1.59115292400785e-08	C3	572	FALSE
Arhgef39	OK	negbinomial.size	1.66500149572913e-09	1.60280416808174e-08	Arhgef39	147	FALSE
Ccnc	OK	negbinomial.size	1.73230963879776e-09	1.66672350564558e-08	Ccnc	675	FALSE
Sik3	OK	negbinomial.size	1.73521681071693e-09	1.66864559973974e-08	Sik3	306	FALSE
Phf11a	OK	negbinomial.size	1.74241001168366e-09	1.67468511756793e-08	Phf11a	363	FALSE
Rsrc1	OK	negbinomial.size	1.7893819029049e-09	1.7189308457853e-08	Rsrc1	1006	FALSE
Asxl2	OK	negbinomial.size	1.79537574872941e-09	1.72378619768118e-08	Asxl2	776	FALSE
Bhlhe40	OK	negbinomial.size	1.79897657013845e-09	1.72634006845713e-08	Bhlhe40	1068	TRUE
Slc45a4	OK	negbinomial.size	1.84859921014247e-09	1.77303179862488e-08	Slc45a4	371	FALSE
Ndufb3	OK	negbinomial.size	1.85754558091568e-09	1.7806816258433e-08	Ndufb3	3592	FALSE
Trio	OK	negbinomial.size	1.86136102935266e-09	1.78340742384139e-08	Trio	394	FALSE
RP23-81F19.2	OK	negbinomial.size	1.90381367863748e-09	1.823130134428e-08	RP23-81F19.2	121	FALSE
Rapgef1	OK	negbinomial.size	1.9200504510234e-09	1.83771964921113e-08	Rapgef1	462	FALSE
Exosc5	OK	negbinomial.size	1.97224800603354e-09	1.88669480785732e-08	Exosc5	1596	FALSE
Nxt1	OK	negbinomial.size	1.99907162837351e-09	1.91135832399152e-08	Nxt1	1115	FALSE
Phtf2	OK	negbinomial.size	2.00133111886074e-09	1.91252205046129e-08	Phtf2	289	FALSE
Arhgef2	OK	negbinomial.size	2.02195169231626e-09	1.93122174131279e-08	Arhgef2	1615	FALSE
Ipo11	OK	negbinomial.size	2.04895949977406e-09	1.95599942257307e-08	Ipo11	452	FALSE
Dusp22	OK	negbinomial.size	2.07733721545564e-09	1.98205841025377e-08	Dusp22	1252	FALSE
Slfn2	OK	negbinomial.size	2.08787513672221e-09	1.9910775991985e-08	Slfn2	4213	FALSE
Gm16104	OK	negbinomial.size	2.09144118245369e-09	1.99344222419015e-08	Gm16104	271	FALSE
Psma1	OK	negbinomial.size	2.1742171223997e-09	2.07126353903373e-08	Psma1	3822	FALSE
Gm8186	OK	negbinomial.size	2.20831086183773e-09	2.10265115168649e-08	Gm8186	1760	FALSE
Arhgap27os1	OK	negbinomial.size	2.21094484284411e-09	2.10406721869833e-08	Arhgap27os1	55	FALSE
C1qtnf1	OK	negbinomial.size	2.24371013537577e-09	2.1341417088582e-08	C1qtnf1	177	FALSE
Dcp2	OK	negbinomial.size	2.29293035075225e-09	2.17982829407266e-08	Dcp2	952	FALSE
Nras	OK	negbinomial.size	2.2960084587462e-09	2.18162419477345e-08	Nras	2139	FALSE
P2rx4	OK	negbinomial.size	2.32976715681603e-09	2.21235107934043e-08	P2rx4	3290	TRUE
Rpl13	OK	negbinomial.size	2.33075792258832e-09	2.21235107934043e-08	Rpl13	5893	FALSE
Trem3	OK	negbinomial.size	2.35175644874133e-09	2.2311286102123e-08	Trem3	280	TRUE
Rpl6	OK	negbinomial.size	2.43577778848626e-09	2.30964603943906e-08	Rpl6	5639	FALSE
Ttyh2	OK	negbinomial.size	2.48666472438206e-09	2.35667997742573e-08	Ttyh2	366	FALSE
Ttc3	OK	negbinomial.size	2.48905600498313e-09	2.35772842433817e-08	Ttc3	850	FALSE
Tnfsf13b	OK	negbinomial.size	2.55453386253349e-09	2.41850295716019e-08	Tnfsf13b	253	FALSE
Tacc3	OK	negbinomial.size	2.61100871341375e-09	2.47069560978419e-08	Tacc3	521	TRUE
Ppp1r15a	OK	negbinomial.size	2.62606673169569e-09	2.48366352542023e-08	Ppp1r15a	3119	FALSE
Ttc7	OK	negbinomial.size	2.65610510244596e-09	2.51077879544969e-08	Ttc7	1071	FALSE
Hnrnpul1	OK	negbinomial.size	2.66430465662574e-09	2.51723284447832e-08	Hnrnpul1	1711	FALSE
Api5	OK	negbinomial.size	2.68890035344845e-09	2.53916333942728e-08	Api5	1448	FALSE
Lsm3	OK	negbinomial.size	2.7271831775948e-09	2.57398955465583e-08	Lsm3	2243	FALSE
Ppbp	OK	negbinomial.size	2.78463494563812e-09	2.62686282686726e-08	Ppbp	82	FALSE
Gm11808	OK	negbinomial.size	2.81500437225854e-09	2.65414697955805e-08	Gm11808	2545	FALSE
Lilrb4a	OK	negbinomial.size	2.95256733686963e-09	2.78241938864325e-08	Lilrb4a	3991	FALSE
Csad	OK	negbinomial.size	2.95953194012712e-09	2.78755092594724e-08	Csad	358	FALSE
Nav1	OK	negbinomial.size	2.99799611541315e-09	2.82233107878915e-08	Nav1	1444	FALSE
Ep300	OK	negbinomial.size	3.06399444614147e-09	2.88298308193865e-08	Ep300	853	FALSE
Havcr2	OK	negbinomial.size	3.07071783719113e-09	2.88782833812316e-08	Havcr2	424	FALSE
Ifi203	OK	negbinomial.size	3.14032009293946e-09	2.95177218571994e-08	Ifi203	1398	FALSE
Sqstm1	OK	negbinomial.size	3.14740517794009e-09	2.95691706117997e-08	Sqstm1	3218	FALSE
Snrnp70	OK	negbinomial.size	3.17608962578017e-09	2.9823384060294e-08	Snrnp70	2239	FALSE
Fam118b	OK	negbinomial.size	3.18350601691514e-09	2.98777331960915e-08	Fam118b	1027	FALSE
Acaa1a	OK	negbinomial.size	3.26106289380143e-09	3.05899703351067e-08	Acaa1a	2871	FALSE
Mpc1	OK	negbinomial.size	3.26530411333921e-09	3.06141031535758e-08	Mpc1	2816	FALSE
Apobr	OK	negbinomial.size	3.33600773824567e-09	3.12610163336729e-08	Apobr	932	FALSE
Papola	OK	negbinomial.size	3.37204029526684e-09	3.15825397333109e-08	Papola	2647	FALSE
Polr2h	OK	negbinomial.size	3.46911600772827e-09	3.24751737294889e-08	Polr2h	1131	FALSE
Zfp53	OK	negbinomial.size	3.49451868973574e-09	3.26962921566911e-08	Zfp53	492	FALSE
Gm9493	OK	negbinomial.size	3.58291024836888e-09	3.350623712389e-08	Gm9493	3299	FALSE
Usmg5	OK	negbinomial.size	3.62694355154e-09	3.39007439040529e-08	Usmg5	3957	FALSE
Ceacam16	OK	negbinomial.size	3.69550515226111e-09	3.45239961984149e-08	Ceacam16	152	FALSE
Mrfap1	OK	negbinomial.size	3.72494481824437e-09	3.47813168066909e-08	Mrfap1	4132	FALSE
Sec11c	OK	negbinomial.size	3.81350483111967e-09	3.55901254533997e-08	Sec11c	3939	TRUE
Srcin1	OK	negbinomial.size	4.11625035584813e-09	3.83960150122529e-08	Srcin1	36	FALSE
mt-Co3	OK	negbinomial.size	4.18988771881372e-09	3.9063038549184e-08	mt-Co3	5900	FALSE
Pkmyt1	OK	negbinomial.size	4.22715118368613e-09	3.93904367284272e-08	Pkmyt1	369	FALSE
Ssr4	OK	negbinomial.size	4.26082737321357e-09	3.96840916973211e-08	Ssr4	4550	TRUE
Acsl4	OK	negbinomial.size	4.27253169875465e-09	3.9772913043506e-08	Acsl4	684	FALSE
Sep15	OK	negbinomial.size	4.34042832956434e-09	4.03844721048918e-08	Sep15	4491	FALSE
Agmo	OK	negbinomial.size	4.37398926310799e-09	4.06761049161203e-08	Agmo	183	FALSE
Plscr4	OK	negbinomial.size	4.38974677463929e-09	4.08019624220272e-08	Plscr4	159	FALSE
Phip	OK	negbinomial.size	4.41589741461913e-09	4.10097224005146e-08	Phip	1576	FALSE
Atp5g3	OK	negbinomial.size	4.41656918810862e-09	4.10097224005146e-08	Atp5g3	3792	FALSE
Eif2s3y	OK	negbinomial.size	4.4443075186395e-09	4.12282792869471e-08	Eif2s3y	1637	FALSE
Idi1	OK	negbinomial.size	4.44460085184114e-09	4.12282792869471e-08	Idi1	411	FALSE
Mfap5	OK	negbinomial.size	4.45479124177445e-09	4.13019250652236e-08	Mfap5	240	FALSE
Actl6a	OK	negbinomial.size	4.46316975107178e-09	4.13587063599318e-08	Actl6a	1531	FALSE
Cox16	OK	negbinomial.size	4.52808065145204e-09	4.19390327071388e-08	Cox16	1430	FALSE
Vars	OK	negbinomial.size	4.56395787986303e-09	4.22499995861387e-08	Vars	839	FALSE
Mtss1	OK	negbinomial.size	4.67702513150964e-09	4.32748649081891e-08	Mtss1	1378	FALSE
Fen1	OK	negbinomial.size	4.68620800175305e-09	4.33379760162122e-08	Fen1	723	FALSE
Fam162a	OK	negbinomial.size	4.77818855848104e-09	4.41663494564283e-08	Fam162a	1785	FALSE
Cnksr3	OK	negbinomial.size	4.81168728706179e-09	4.44535943318276e-08	Cnksr3	269	FALSE
Nrd1	OK	negbinomial.size	4.96867019066926e-09	4.58808055653748e-08	Nrd1	1533	FALSE
Phb	OK	negbinomial.size	5.15292354401369e-09	4.7558270214066e-08	Phb	2300	FALSE
1110059E24Rik	OK	negbinomial.size	5.49991689088137e-09	5.07352816057775e-08	1110059E24Rik	765	FALSE
Rps7	OK	negbinomial.size	5.505024246105e-09	5.07568768178565e-08	Rps7	5808	FALSE
Hacd3	OK	negbinomial.size	5.72789938223619e-09	5.27852827048064e-08	Hacd3	500	FALSE
Vcl	OK	negbinomial.size	5.77075746162242e-09	5.31535431254258e-08	Vcl	383	FALSE
Khk	OK	negbinomial.size	5.78157947725282e-09	5.32265028844128e-08	Khk	1149	FALSE
Dnmt3aos	OK	negbinomial.size	6.15742903831807e-09	5.66582286835807e-08	Dnmt3aos	202	FALSE
Usp18	OK	negbinomial.size	6.19635068542493e-09	5.69877906647501e-08	Usp18	325	FALSE
Cdk1	OK	negbinomial.size	6.36228388278088e-09	5.84845614635589e-08	Cdk1	492	TRUE
Twf2	OK	negbinomial.size	6.60964609631011e-09	6.07279852654471e-08	Twf2	2402	FALSE
Osgin2	OK	negbinomial.size	6.63135341351517e-09	6.08969331487369e-08	Osgin2	523	FALSE
Comtd1	OK	negbinomial.size	6.64731904405813e-09	6.10130114158972e-08	Comtd1	1054	FALSE
[truncated: 2,879 more rows]
