# Supplementary material for: Single-Cell RNA Sequencing of Visceral Adipose Tissue Leukocytes Reveals that Caloric Restriction Following Obesity Promotes the Accumulation of a Distinct Macrophage Population with Features of Phagocytic Cells
Source: Immunometabolism. Author manuscript; Available in PMC 2019 Aug 8. (PMC6687332; doi:10.20900/immunometab20190008)
Supplement: Table S5 [file NIHMS1042974-supplement-Table_S5.csv]

	p_val	avg_logFC	pct.1	pct.2	p_val_adj	cluster	gene	comparison
Fau	2.43E-98	3.245420408	1	0.135	4.58E-94	T/NKT	Fau	obese vs lean
Uba52	4.14E-96	2.777534194	0.997	0.197	7.80E-92	T/NKT	Uba52	obese vs lean
Rps27	2.90E-94	2.914884549	1	0.561	5.46E-90	T/NKT	Rps27	obese vs lean
Rpl27	3.86E-93	2.43150078	0.985	0.115	7.27E-89	T/NKT	Rpl27	obese vs lean
Rpl10	3.62E-89	2.114649866	0.988	0.324	6.82E-85	T/NKT	Rpl10	obese vs lean
Rpl9	7.56E-88	1.745093977	1	0.586	1.42E-83	T/NKT	Rpl9	obese vs lean
Rpl23a	2.03E-86	1.757731575	1	0.582	3.83E-82	T/NKT	Rpl23a	obese vs lean
Rps12	4.55E-83	2.274609036	0.922	0.07	8.57E-79	T/NKT	Rps12	obese vs lean
mt-Co1	2.35E-74	-1.054339996	0.997	1	4.43E-70	T/NKT	mt-Co1	obese vs lean
mt-Nd1	7.61E-73	-1.110940439	0.97	1	1.43E-68	T/NKT	mt-Nd1	obese vs lean
Gm9843	9.48E-72	-1.695207778	0.526	0.943	1.79E-67	T/NKT	Gm9843	obese vs lean
Rpl6	2.07E-67	1.076442494	0.997	0.816	3.90E-63	T/NKT	Rpl6	obese vs lean
Tpt1	1.47E-64	-0.820622811	0.997	1	2.78E-60	T/NKT	Tpt1	obese vs lean
Rpl15	1.95E-64	1.305484923	0.988	0.508	3.68E-60	T/NKT	Rpl15	obese vs lean
mt-Atp6	1.54E-63	-0.894217298	1	1	2.91E-59	T/NKT	mt-Atp6	obese vs lean
mt-Co3	2.80E-63	-0.883133993	1	1	5.28E-59	T/NKT	mt-Co3	obese vs lean
mt-Co2	1.02E-62	-1.113639466	0.976	1	1.91E-58	T/NKT	mt-Co2	obese vs lean
H2-D1	1.17E-60	0.885437251	1	0.91	2.20E-56	T/NKT	H2-D1	obese vs lean
mt-Nd4	3.21E-56	-1.147072382	0.901	0.98	6.05E-52	T/NKT	mt-Nd4	obese vs lean
Rpl23	2.89E-54	-0.714086599	1	0.992	5.45E-50	T/NKT	Rpl23	obese vs lean
Ubb	2.58E-53	0.820851482	1	0.926	4.86E-49	T/NKT	Ubb	obese vs lean
Rps27a	5.68E-51	-0.681478414	0.997	0.996	1.07E-46	T/NKT	Rps27a	obese vs lean
Rpl35	9.51E-51	0.813225994	1	0.893	1.79E-46	T/NKT	Rpl35	obese vs lean
Rpl35a	1.09E-50	-0.657895239	1	1	2.04E-46	T/NKT	Rpl35a	obese vs lean
Rps25	4.56E-48	-0.717848965	0.982	0.992	8.59E-44	T/NKT	Rps25	obese vs lean
Rps20	2.48E-47	-0.8088556	0.988	0.992	4.68E-43	T/NKT	Rps20	obese vs lean
Rps15a	9.45E-47	-0.641989288	1	1	1.78E-42	T/NKT	Rps15a	obese vs lean
Rps16	9.98E-47	-0.573550603	1	1	1.88E-42	T/NKT	Rps16	obese vs lean
mt-Cytb	3.15E-43	-0.862860072	0.97	0.996	5.94E-39	T/NKT	mt-Cytb	obese vs lean
Shisa5	5.02E-43	1.02942567	0.958	0.525	9.46E-39	T/NKT	Shisa5	obese vs lean
Rps14	5.24E-43	-0.486277047	1	1	9.86E-39	T/NKT	Rps14	obese vs lean
Rps3a1	9.34E-42	-0.580088937	0.997	0.988	1.76E-37	T/NKT	Rps3a1	obese vs lean
Rps24	1.20E-41	-0.612518675	1	1	2.27E-37	T/NKT	Rps24	obese vs lean
mt-Nd2	1.94E-40	-1.251679473	0.691	0.869	3.66E-36	T/NKT	mt-Nd2	obese vs lean
Rps23	9.86E-40	-0.494033866	1	1	1.86E-35	T/NKT	Rps23	obese vs lean
B2m	1.22E-39	0.567361368	1	0.984	2.29E-35	T/NKT	B2m	obese vs lean
Rps15	1.67E-38	-0.645288606	0.991	1	3.14E-34	T/NKT	Rps15	obese vs lean
Ftl1	2.02E-38	0.747479407	0.997	0.889	3.81E-34	T/NKT	Ftl1	obese vs lean
Rpl41	1.06E-37	-0.466695754	1	1	2.00E-33	T/NKT	Rpl41	obese vs lean
Rps13	1.75E-37	-0.519448706	1	0.988	3.29E-33	T/NKT	Rps13	obese vs lean
Rpl30	1.82E-36	-0.693029321	0.958	0.988	3.43E-32	T/NKT	Rpl30	obese vs lean
Ms4a4b	3.80E-36	1.113340463	0.895	0.533	7.15E-32	T/NKT	Ms4a4b	obese vs lean
Hspa8	3.83E-36	0.728179333	1	0.84	7.22E-32	T/NKT	Hspa8	obese vs lean
Rpl32	1.32E-34	-0.481326117	1	1	2.49E-30	T/NKT	Rpl32	obese vs lean
Rpl37a	2.64E-33	-0.403593388	1	1	4.97E-29	T/NKT	Rpl37a	obese vs lean
Cd3g	2.94E-32	0.89207166	0.961	0.574	5.55E-28	T/NKT	Cd3g	obese vs lean
Rps10	6.39E-32	-0.595396507	0.982	0.984	1.20E-27	T/NKT	Rps10	obese vs lean
Cd2	6.83E-32	1.103704398	0.781	0.262	1.29E-27	T/NKT	Cd2	obese vs lean
Rps8	6.12E-31	-0.517386174	0.997	1	1.15E-26	T/NKT	Rps8	obese vs lean
Rpl26	7.29E-30	-0.500895584	1	0.996	1.37E-25	T/NKT	Rpl26	obese vs lean
Rpl36a	1.84E-29	-0.608444854	0.97	0.996	3.47E-25	T/NKT	Rpl36a	obese vs lean
Rps17	2.97E-29	-0.683007327	0.946	0.988	5.59E-25	T/NKT	Rps17	obese vs lean
Btg1	3.73E-29	0.771347542	0.97	0.705	7.03E-25	T/NKT	Btg1	obese vs lean
Apoe	3.75E-29	0.565292405	0.853	0.316	7.07E-25	T/NKT	Apoe	obese vs lean
Hmgb1	5.55E-29	0.820739385	0.862	0.377	1.05E-24	T/NKT	Hmgb1	obese vs lean
Rps4x	5.82E-29	-0.517645809	0.997	1	1.10E-24	T/NKT	Rps4x	obese vs lean
Rpl12	1.40E-28	-0.598075941	0.964	0.984	2.63E-24	T/NKT	Rpl12	obese vs lean
Rplp1	1.62E-28	-0.49252088	0.994	0.996	3.06E-24	T/NKT	Rplp1	obese vs lean
Rpl34	2.88E-28	-0.424817659	1	1	5.43E-24	T/NKT	Rpl34	obese vs lean
Itm2b	3.62E-28	0.728608896	0.952	0.615	6.81E-24	T/NKT	Itm2b	obese vs lean
Ubc	6.60E-28	0.825580713	0.949	0.574	1.24E-23	T/NKT	Ubc	obese vs lean
Aldoa	1.19E-27	0.935529044	0.76	0.25	2.24E-23	T/NKT	Aldoa	obese vs lean
Ddx5	1.22E-27	0.5675587	0.991	0.885	2.30E-23	T/NKT	Ddx5	obese vs lean
Tsc22d3	3.15E-27	1.004898696	0.715	0.238	5.93E-23	T/NKT	Tsc22d3	obese vs lean
Gm26917	5.71E-27	-1.861584976	0.246	0.59	1.08E-22	T/NKT	Gm26917	obese vs lean
Rpl13a	6.71E-27	-0.361632966	1	1	1.26E-22	T/NKT	Rpl13a	obese vs lean
Rpl7	8.43E-27	-0.499529684	0.985	0.967	1.59E-22	T/NKT	Rpl7	obese vs lean
Rps21	9.50E-27	-0.553379387	0.964	0.98	1.79E-22	T/NKT	Rps21	obese vs lean
Junb	2.86E-26	0.731032905	0.979	0.926	5.39E-22	T/NKT	Junb	obese vs lean
Gsn	8.73E-26	0.950720839	0.538	0.094	1.64E-21	T/NKT	Gsn	obese vs lean
Rac2	1.02E-25	0.664968809	0.946	0.607	1.93E-21	T/NKT	Rac2	obese vs lean
Rplp2	1.29E-25	-0.400782636	1	0.988	2.43E-21	T/NKT	Rplp2	obese vs lean
Rps3	1.74E-25	-0.387803995	1	0.996	3.28E-21	T/NKT	Rps3	obese vs lean
Rpl10a	2.30E-25	-0.541987882	0.973	0.98	4.33E-21	T/NKT	Rpl10a	obese vs lean
Bcl2a1d	5.11E-25	1.097697865	0.402	0.025	9.62E-21	T/NKT	Bcl2a1d	obese vs lean
Ctsd	8.57E-25	0.80967367	0.76	0.291	1.61E-20	T/NKT	Ctsd	obese vs lean
Calm2	1.11E-24	0.734274897	0.856	0.389	2.08E-20	T/NKT	Calm2	obese vs lean
C1qa	1.62E-24	0.900913287	0.441	0.045	3.05E-20	T/NKT	C1qa	obese vs lean
Ctsb	1.95E-24	0.89440638	0.667	0.213	3.68E-20	T/NKT	Ctsb	obese vs lean
Rpl5	2.52E-24	-0.623770933	0.949	0.943	4.74E-20	T/NKT	Rpl5	obese vs lean
Pfn1	1.07E-23	0.563377285	0.991	0.877	2.02E-19	T/NKT	Pfn1	obese vs lean
Pdia3	1.24E-23	0.828561464	0.655	0.197	2.34E-19	T/NKT	Pdia3	obese vs lean
Lgals3	2.80E-23	0.843266926	0.721	0.242	5.28E-19	T/NKT	Lgals3	obese vs lean
Gstp1	3.63E-23	0.808363969	0.505	0.086	6.84E-19	T/NKT	Gstp1	obese vs lean
Rpl27a	6.89E-23	-0.424442204	0.997	1	1.30E-18	T/NKT	Rpl27a	obese vs lean
Ms4a6b	8.49E-23	0.769031884	0.772	0.32	1.60E-18	T/NKT	Ms4a6b	obese vs lean
Prr13	1.24E-22	0.828329822	0.622	0.184	2.33E-18	T/NKT	Prr13	obese vs lean
Rpl31	1.73E-22	-0.568043496	0.955	0.943	3.26E-18	T/NKT	Rpl31	obese vs lean
Rpsa	2.05E-22	-0.454558969	0.982	0.988	3.86E-18	T/NKT	Rpsa	obese vs lean
Limd2	2.71E-22	0.735692081	0.751	0.324	5.10E-18	T/NKT	Limd2	obese vs lean
Rps19	3.77E-22	-0.421469643	1	1	7.11E-18	T/NKT	Rps19	obese vs lean
Rpl36	4.69E-22	-0.391163218	0.994	0.996	8.84E-18	T/NKT	Rpl36	obese vs lean
C1qb	4.78E-22	0.825905385	0.453	0.066	9.01E-18	T/NKT	C1qb	obese vs lean
Cxcr3	1.65E-21	0.919026438	0.405	0.045	3.12E-17	T/NKT	Cxcr3	obese vs lean
Gimap4	4.13E-21	0.802974117	0.766	0.352	7.77E-17	T/NKT	Gimap4	obese vs lean
Lat	4.79E-21	0.633369704	0.799	0.324	9.03E-17	T/NKT	Lat	obese vs lean
Rps9	5.03E-21	-0.347708433	1	1	9.47E-17	T/NKT	Rps9	obese vs lean
C1qc	5.28E-21	0.831126135	0.369	0.029	9.95E-17	T/NKT	C1qc	obese vs lean
Rpl39	8.16E-21	-0.424691172	0.994	0.984	1.54E-16	T/NKT	Rpl39	obese vs lean
Tox	1.05E-20	0.940446646	0.429	0.07	1.98E-16	T/NKT	Tox	obese vs lean
Plin2	1.14E-20	0.85231605	0.381	0.041	2.14E-16	T/NKT	Plin2	obese vs lean
Pkm	2.41E-20	0.724788562	0.718	0.266	4.53E-16	T/NKT	Pkm	obese vs lean
Lck	2.72E-20	0.638336573	0.784	0.316	5.13E-16	T/NKT	Lck	obese vs lean
Fxyd5	3.70E-20	0.607160178	0.895	0.5	6.97E-16	T/NKT	Fxyd5	obese vs lean
Hbb-bs	3.86E-20	0.044307899	0.613	0.18	7.27E-16	T/NKT	Hbb-bs	obese vs lean
Bcl2a1b	4.18E-20	0.951185218	0.58	0.189	7.87E-16	T/NKT	Bcl2a1b	obese vs lean
Ifngr1	4.15E-19	0.901755611	0.712	0.365	7.81E-15	T/NKT	Ifngr1	obese vs lean
Gzmk	5.83E-19	1.150041517	0.294	0.008	1.10E-14	T/NKT	Gzmk	obese vs lean
Cd28	2.42E-18	0.723614036	0.769	0.357	4.56E-14	T/NKT	Cd28	obese vs lean
Cd63	2.78E-18	0.732824676	0.354	0.041	5.24E-14	T/NKT	Cd63	obese vs lean
mt-Nd3	4.66E-18	-1.128346917	0.183	0.459	8.78E-14	T/NKT	mt-Nd3	obese vs lean
Gapdh	4.87E-18	0.706586149	0.748	0.348	9.17E-14	T/NKT	Gapdh	obese vs lean
H2-K1	7.08E-18	0.435761078	0.991	0.873	1.33E-13	T/NKT	H2-K1	obese vs lean
Prdx1	8.75E-18	0.619919732	0.796	0.377	1.65E-13	T/NKT	Prdx1	obese vs lean
Cotl1	1.02E-17	0.620194044	0.79	0.369	1.91E-13	T/NKT	Cotl1	obese vs lean
Arl6ip1	1.46E-17	0.623216521	0.664	0.258	2.74E-13	T/NKT	Arl6ip1	obese vs lean
Cd53	2.05E-17	0.678965894	0.775	0.377	3.85E-13	T/NKT	Cd53	obese vs lean
Rps5	3.23E-17	-0.317885685	1	1	6.09E-13	T/NKT	Rps5	obese vs lean
Gimap6	3.57E-17	0.565177306	0.814	0.41	6.72E-13	T/NKT	Gimap6	obese vs lean
Eif4a1	3.70E-17	0.604890173	0.826	0.443	6.97E-13	T/NKT	Eif4a1	obese vs lean
Cma1	2.08E-16	0.712612434	0.249	0.004	3.92E-12	T/NKT	Cma1	obese vs lean
Gimap7	2.35E-16	0.718808825	0.453	0.115	4.43E-12	T/NKT	Gimap7	obese vs lean
Rps11	3.31E-16	-0.360595652	0.997	0.996	6.23E-12	T/NKT	Rps11	obese vs lean
Tnfrsf4	6.01E-16	1.416284352	0.273	0.02	1.13E-11	T/NKT	Tnfrsf4	obese vs lean
Dcn	6.65E-16	0.683807493	0.354	0.057	1.25E-11	T/NKT	Dcn	obese vs lean
Psmb8	1.04E-15	0.540275912	0.871	0.48	1.96E-11	T/NKT	Psmb8	obese vs lean
Rgs1	1.60E-15	0.808735693	0.553	0.193	3.02E-11	T/NKT	Rgs1	obese vs lean
Cd82	1.65E-15	0.660671458	0.541	0.18	3.10E-11	T/NKT	Cd82	obese vs lean
Pdcd1	2.48E-15	0.814601001	0.225	0	4.67E-11	T/NKT	Pdcd1	obese vs lean
Ltb	3.59E-15	0.652558812	0.73	0.365	6.76E-11	T/NKT	Ltb	obese vs lean
Myl12a	3.83E-15	0.50779921	0.802	0.418	7.21E-11	T/NKT	Myl12a	obese vs lean
Wfdc17	4.10E-15	0.630330786	0.387	0.078	7.73E-11	T/NKT	Wfdc17	obese vs lean
Emp3	4.19E-15	0.583640344	0.688	0.299	7.90E-11	T/NKT	Emp3	obese vs lean
Ctss	5.97E-15	0.610276638	0.559	0.201	1.12E-10	T/NKT	Ctss	obese vs lean
Rpl8	7.87E-15	-0.32705309	0.994	0.98	1.48E-10	T/NKT	Rpl8	obese vs lean
Retnla	1.12E-14	-0.967603254	0.027	0.23	2.11E-10	T/NKT	Retnla	obese vs lean
Ctla4	1.53E-14	0.842016924	0.273	0.029	2.89E-10	T/NKT	Ctla4	obese vs lean
Gnb2l1	3.01E-14	-0.541437053	0.841	0.861	5.67E-10	T/NKT	Gnb2l1	obese vs lean
Rpl22l1	3.11E-14	-0.483273603	0.949	0.939	5.85E-10	T/NKT	Rpl22l1	obese vs lean
Vasp	3.23E-14	0.510220521	0.589	0.221	6.08E-10	T/NKT	Vasp	obese vs lean
Cdk2ap2	4.53E-14	0.514515475	0.682	0.307	8.52E-10	T/NKT	Cdk2ap2	obese vs lean
Sh2d1a	7.63E-14	0.625880411	0.45	0.131	1.44E-09	T/NKT	Sh2d1a	obese vs lean
Rpl28	9.63E-14	-0.505888256	0.913	0.869	1.81E-09	T/NKT	Rpl28	obese vs lean
Eef1a1	1.20E-13	-0.280574438	1	0.996	2.25E-09	T/NKT	Eef1a1	obese vs lean
Acp5	1.57E-13	0.568603287	0.417	0.115	2.95E-09	T/NKT	Acp5	obese vs lean
Rpl18	2.02E-13	-0.328337158	0.988	0.996	3.80E-09	T/NKT	Rpl18	obese vs lean
Tmsb4x	2.50E-13	-0.30879828	1	1	4.72E-09	T/NKT	Tmsb4x	obese vs lean
Ptprcap	5.10E-13	0.586329393	0.736	0.414	9.60E-09	T/NKT	Ptprcap	obese vs lean
Ly6a	9.75E-13	0.772562015	0.465	0.168	1.84E-08	T/NKT	Ly6a	obese vs lean
Tespa1	1.27E-12	0.493867969	0.264	0.033	2.39E-08	T/NKT	Tespa1	obese vs lean
AW112010	1.45E-12	0.500969595	0.886	0.664	2.73E-08	T/NKT	AW112010	obese vs lean
1-Sep	1.71E-12	0.503040485	0.706	0.365	3.23E-08	T/NKT	1-Sep	obese vs lean
Gm8369	2.03E-12	0.457134994	0.61	0.262	3.83E-08	T/NKT	Gm8369	obese vs lean
Fabp4	2.05E-12	-0.690767921	0.88	0.881	3.86E-08	T/NKT	Fabp4	obese vs lean
Cfd	2.37E-12	-0.792406855	0	0.139	4.46E-08	T/NKT	Cfd	obese vs lean
Fcgr4	3.06E-12	0.740546216	0.189	0.004	5.76E-08	T/NKT	Fcgr4	obese vs lean
Ctsl	3.39E-12	0.578604173	0.288	0.053	6.39E-08	T/NKT	Ctsl	obese vs lean
Izumo1r	3.81E-12	0.921626145	0.273	0.049	7.17E-08	T/NKT	Izumo1r	obese vs lean
Smpdl3a	4.87E-12	0.556484871	0.411	0.131	9.17E-08	T/NKT	Smpdl3a	obese vs lean
Sh2d2a	4.97E-12	0.65976487	0.372	0.107	9.37E-08	T/NKT	Sh2d2a	obese vs lean
Tspan3	5.63E-12	0.554121116	0.255	0.037	1.06E-07	T/NKT	Tspan3	obese vs lean
Saraf	5.69E-12	0.453044572	0.778	0.418	1.07E-07	T/NKT	Saraf	obese vs lean
Gimap9	5.82E-12	0.558704942	0.435	0.139	1.10E-07	T/NKT	Gimap9	obese vs lean
Gramd3	8.08E-12	0.558364346	0.523	0.197	1.52E-07	T/NKT	Gramd3	obese vs lean
Rpl13	8.54E-12	-0.244287333	1	1	1.61E-07	T/NKT	Rpl13	obese vs lean
Tnfrsf18	9.75E-12	0.690378157	0.432	0.152	1.84E-07	T/NKT	Tnfrsf18	obese vs lean
Gimap3	1.22E-11	0.487966669	0.736	0.373	2.29E-07	T/NKT	Gimap3	obese vs lean
Hmgb2	1.24E-11	0.411009737	0.796	0.41	2.34E-07	T/NKT	Hmgb2	obese vs lean
Dusp1	1.29E-11	0.663971417	0.787	0.471	2.42E-07	T/NKT	Dusp1	obese vs lean
Tpsb2	1.78E-11	0.464763949	0.168	0	3.35E-07	T/NKT	Tpsb2	obese vs lean
H2-Q4	2.08E-11	0.537016221	0.547	0.23	3.92E-07	T/NKT	H2-Q4	obese vs lean
Pkp3	3.41E-11	0.511894494	0.324	0.078	6.42E-07	T/NKT	Pkp3	obese vs lean
Psme2	3.92E-11	0.499415088	0.64	0.311	7.39E-07	T/NKT	Psme2	obese vs lean
Gpr183	4.47E-11	0.633442672	0.351	0.102	8.42E-07	T/NKT	Gpr183	obese vs lean
Eomes	4.62E-11	0.755990945	0.189	0.012	8.71E-07	T/NKT	Eomes	obese vs lean
S100a11	4.66E-11	0.508371989	0.766	0.439	8.78E-07	T/NKT	S100a11	obese vs lean
Col3a1	5.84E-11	0.496800181	0.189	0.012	1.10E-06	T/NKT	Col3a1	obese vs lean
Fyb	8.89E-11	0.423743234	0.757	0.422	1.67E-06	T/NKT	Fyb	obese vs lean
Prkca	9.11E-11	0.519703177	0.402	0.135	1.72E-06	T/NKT	Prkca	obese vs lean
Serpina3g	1.27E-10	0.592157478	0.228	0.033	2.39E-06	T/NKT	Serpina3g	obese vs lean
Gadd45b	2.59E-10	-0.860199793	0.276	0.467	4.87E-06	T/NKT	Gadd45b	obese vs lean
Cd6	2.81E-10	0.567563335	0.303	0.082	5.30E-06	T/NKT	Cd6	obese vs lean
Vgll4	3.18E-10	0.443385041	0.468	0.176	5.98E-06	T/NKT	Vgll4	obese vs lean
Hba-a1	3.58E-10	-0.051615161	0.282	0.061	6.74E-06	T/NKT	Hba-a1	obese vs lean
Zfp36l2	3.60E-10	0.424212892	0.895	0.684	6.78E-06	T/NKT	Zfp36l2	obese vs lean
Lag3	4.32E-10	0.684673806	0.174	0.012	8.14E-06	T/NKT	Lag3	obese vs lean
Cd3e	4.54E-10	0.4215128	0.595	0.258	8.56E-06	T/NKT	Cd3e	obese vs lean
Ccl4	4.98E-10	0.581324532	0.342	0.107	9.38E-06	T/NKT	Ccl4	obese vs lean
Cd8a	4.99E-10	0.759703447	0.294	0.082	9.40E-06	T/NKT	Cd8a	obese vs lean
Cd5	6.43E-10	0.524113122	0.306	0.086	1.21E-05	T/NKT	Cd5	obese vs lean
Cd74	7.99E-10	-0.435740655	0.856	0.467	1.51E-05	T/NKT	Cd74	obese vs lean
Capg	8.36E-10	0.600855023	0.345	0.123	1.58E-05	T/NKT	Capg	obese vs lean
Jund	8.56E-10	0.4599728	0.928	0.734	1.61E-05	T/NKT	Jund	obese vs lean
Ptpn22	8.62E-10	0.416682638	0.649	0.34	1.62E-05	T/NKT	Ptpn22	obese vs lean
Anp32a	8.70E-10	0.45431631	0.682	0.357	1.64E-05	T/NKT	Anp32a	obese vs lean
Eif1	9.05E-10	0.223238867	1	0.959	1.71E-05	T/NKT	Eif1	obese vs lean
Cxcl2	1.02E-09	0.186816873	0.538	0.217	1.91E-05	T/NKT	Cxcl2	obese vs lean
Fam189b	1.29E-09	0.370819838	0.375	0.123	2.43E-05	T/NKT	Fam189b	obese vs lean
Cd72	1.30E-09	0.539611999	0.168	0.012	2.45E-05	T/NKT	Cd72	obese vs lean
H2-Q7	1.31E-09	0.336264599	0.856	0.504	2.47E-05	T/NKT	H2-Q7	obese vs lean
Stat4	1.35E-09	0.408900023	0.285	0.07	2.54E-05	T/NKT	Stat4	obese vs lean
Socs3	1.42E-09	0.4936758	0.42	0.164	2.68E-05	T/NKT	Socs3	obese vs lean
Fcer1g	1.62E-09	0.390186721	0.598	0.258	3.06E-05	T/NKT	Fcer1g	obese vs lean
Fasl	1.90E-09	0.584808015	0.174	0.016	3.57E-05	T/NKT	Fasl	obese vs lean
Apobec3	2.75E-09	0.474667965	0.444	0.176	5.18E-05	T/NKT	Apobec3	obese vs lean
Hilpda	3.01E-09	0.429272404	0.303	0.086	5.67E-05	T/NKT	Hilpda	obese vs lean
Pdia6	3.24E-09	0.45096951	0.333	0.107	6.11E-05	T/NKT	Pdia6	obese vs lean
Tubb5	3.53E-09	0.457350983	0.643	0.348	6.65E-05	T/NKT	Tubb5	obese vs lean
Tnfaip3	4.59E-09	0.38753013	0.676	0.365	8.64E-05	T/NKT	Tnfaip3	obese vs lean
Rps29	4.64E-09	0.242934355	1	1	8.74E-05	T/NKT	Rps29	obese vs lean
Pnrc1	5.16E-09	0.390267884	0.865	0.545	9.73E-05	T/NKT	Pnrc1	obese vs lean
Il2rg	5.31E-09	0.406409453	0.571	0.283	1.00E-04	T/NKT	Il2rg	obese vs lean
Cd27	5.54E-09	0.382721368	0.453	0.184	0.000104432	T/NKT	Cd27	obese vs lean
Rpl17	8.94E-09	-0.240240067	1	1	0.00016843	T/NKT	Rpl17	obese vs lean
Cd3d	1.00E-08	0.29846571	0.928	0.676	0.00018878	T/NKT	Cd3d	obese vs lean
Malat1	1.05E-08	0.199410022	1	1	0.00019728	T/NKT	Malat1	obese vs lean
Rhoh	1.24E-08	0.429234687	0.541	0.258	0.000233466	T/NKT	Rhoh	obese vs lean
Timp2	1.29E-08	0.429205473	0.234	0.053	0.000243685	T/NKT	Timp2	obese vs lean
Fam107b	1.74E-08	0.358701231	0.535	0.25	0.00032808	T/NKT	Fam107b	obese vs lean
Cst7	2.01E-08	0.372672456	0.309	0.098	0.000377736	T/NKT	Cst7	obese vs lean
Pdcd4	2.01E-08	0.368646104	0.607	0.316	0.000379248	T/NKT	Pdcd4	obese vs lean
Lamp1	2.07E-08	0.382596503	0.414	0.168	0.000390104	T/NKT	Lamp1	obese vs lean
Slc25a5	2.23E-08	0.362937688	0.823	0.529	0.000420754	T/NKT	Slc25a5	obese vs lean
Vps37b	2.29E-08	0.529063594	0.688	0.43	0.000431099	T/NKT	Vps37b	obese vs lean
Cd8b1	2.44E-08	0.746566439	0.375	0.172	0.000459702	T/NKT	Cd8b1	obese vs lean
H3f3b	2.84E-08	0.291192915	0.997	0.93	0.000534725	T/NKT	H3f3b	obese vs lean
S100a10	2.89E-08	0.321636429	0.874	0.619	0.000543537	T/NKT	S100a10	obese vs lean
Mgp	2.89E-08	0.416697656	0.183	0.029	0.000544437	T/NKT	Mgp	obese vs lean
Ccl8	3.34E-08	0.35873854	0.138	0.008	0.00062931	T/NKT	Ccl8	obese vs lean
Gm10116	3.84E-08	0.372439579	0.333	0.119	0.00072279	T/NKT	Gm10116	obese vs lean
Ccl6	4.72E-08	0.39144669	0.294	0.094	0.000888219	T/NKT	Ccl6	obese vs lean
Egr1	4.89E-08	-0.812625883	0.15	0.311	0.000921946	T/NKT	Egr1	obese vs lean
Hsd11b1	5.20E-08	0.418055212	0.219	0.053	0.000979628	T/NKT	Hsd11b1	obese vs lean
Klf2	5.39E-08	0.656605402	0.67	0.43	0.001015221	T/NKT	Klf2	obese vs lean
Plac8	5.58E-08	-0.841323764	0.105	0.266	0.00105074	T/NKT	Plac8	obese vs lean
S1pr4	5.64E-08	0.44159014	0.246	0.07	0.001061828	T/NKT	S1pr4	obese vs lean
Lsp1	6.06E-08	0.359973269	0.703	0.402	0.001141707	T/NKT	Lsp1	obese vs lean
Anxa5	6.30E-08	0.345351989	0.441	0.184	0.001185663	T/NKT	Anxa5	obese vs lean
Taldo1	8.00E-08	0.372878701	0.441	0.201	0.001506174	T/NKT	Taldo1	obese vs lean
Grn	8.26E-08	0.346288275	0.228	0.057	0.001555726	T/NKT	Grn	obese vs lean
Ms4a4c	9.59E-08	0.448603055	0.201	0.045	0.001806935	T/NKT	Ms4a4c	obese vs lean
Ucp2	9.87E-08	0.345526592	0.547	0.275	0.001859791	T/NKT	Ucp2	obese vs lean
Rpl19	1.03E-07	-0.208535524	1	1	0.001935591	T/NKT	Rpl19	obese vs lean
Cyba	1.13E-07	0.308350146	0.826	0.545	0.002132054	T/NKT	Cyba	obese vs lean
Ly6c2	1.20E-07	-0.723127308	0.324	0.516	0.002263065	T/NKT	Ly6c2	obese vs lean
Sparc	1.20E-07	0.270761255	0.246	0.066	0.002266352	T/NKT	Sparc	obese vs lean
Cd52	1.43E-07	0.258826732	0.985	0.865	0.002697106	T/NKT	Cd52	obese vs lean
Serp1	1.51E-07	0.299053823	0.405	0.172	0.002848172	T/NKT	Serp1	obese vs lean
Gpnmb	1.79E-07	0.404847289	0.141	0.016	0.003368967	T/NKT	Gpnmb	obese vs lean
Fam169b	1.83E-07	0.324917079	0.207	0.049	0.003440726	T/NKT	Fam169b	obese vs lean
Cnn2	1.88E-07	0.365057157	0.583	0.295	0.003536927	T/NKT	Cnn2	obese vs lean
Serpinb6a	1.90E-07	0.35518915	0.24	0.07	0.003582878	T/NKT	Serpinb6a	obese vs lean
Ctsz	1.98E-07	0.383525256	0.306	0.111	0.003722867	T/NKT	Ctsz	obese vs lean
Psma6	1.98E-07	0.322261179	0.393	0.164	0.003735769	T/NKT	Psma6	obese vs lean
Rps7	2.14E-07	-0.22480406	1	0.984	0.004024071	T/NKT	Rps7	obese vs lean
Mt1	2.80E-07	0.398471301	0.366	0.156	0.005280824	T/NKT	Mt1	obese vs lean
Lyz2	2.88E-07	0.104209331	0.757	0.43	0.005432679	T/NKT	Lyz2	obese vs lean
Cd69	3.21E-07	0.444115593	0.471	0.238	0.006040551	T/NKT	Cd69	obese vs lean
Pltp	3.25E-07	0.408096805	0.183	0.041	0.006118982	T/NKT	Pltp	obese vs lean
Hcst	3.27E-07	-0.529815513	0.769	0.783	0.006168217	T/NKT	Hcst	obese vs lean
Selplg	3.44E-07	0.334113244	0.688	0.393	0.006485521	T/NKT	Selplg	obese vs lean
Tmed10	3.53E-07	0.411516447	0.339	0.139	0.006651826	T/NKT	Tmed10	obese vs lean
Cd247	3.54E-07	0.325919001	0.375	0.156	0.006662175	T/NKT	Cd247	obese vs lean
Manf	4.25E-07	0.326194628	0.372	0.16	0.007995579	T/NKT	Manf	obese vs lean
Ass1	4.44E-07	0.412169589	0.207	0.053	0.008361504	T/NKT	Ass1	obese vs lean
Akr1a1	4.51E-07	0.331816026	0.45	0.213	0.008500314	T/NKT	Akr1a1	obese vs lean
Grap	6.04E-07	0.360836935	0.348	0.143	0.011372743	T/NKT	Grap	obese vs lean
Eef2	6.56E-07	0.250757166	0.931	0.77	0.012349357	T/NKT	Eef2	obese vs lean
Slamf6	7.33E-07	0.390313395	0.285	0.102	0.013809707	T/NKT	Slamf6	obese vs lean
Fth1	7.73E-07	0.258520739	1	0.939	0.014550197	T/NKT	Fth1	obese vs lean
Glipr2	8.10E-07	0.316320281	0.303	0.119	0.015249061	T/NKT	Glipr2	obese vs lean
Bhlhe40	8.86E-07	0.43245491	0.396	0.189	0.016691022	T/NKT	Bhlhe40	obese vs lean
Laptm5	9.50E-07	0.243351527	0.817	0.5	0.017898178	T/NKT	Laptm5	obese vs lean
Spp1	1.17E-06	0.980587135	0.12	0.012	0.022078162	T/NKT	Spp1	obese vs lean
Rtn4	1.23E-06	0.246855676	0.348	0.139	0.023082525	T/NKT	Rtn4	obese vs lean
Prdx6	1.34E-06	0.34070586	0.544	0.287	0.025194281	T/NKT	Prdx6	obese vs lean
Hbb-bt	1.39E-06	0.299633039	0.129	0.016	0.026123286	T/NKT	Hbb-bt	obese vs lean
Gimap1	1.45E-06	0.262037992	0.628	0.324	0.027385982	T/NKT	Gimap1	obese vs lean
Hba-a2	1.51E-06	-0.052594678	0.18	0.041	0.028381238	T/NKT	Hba-a2	obese vs lean
Jakmip1	1.55E-06	0.345053054	0.246	0.082	0.029139052	T/NKT	Jakmip1	obese vs lean
Tnfsf8	1.70E-06	0.736323317	0.156	0.033	0.031940298	T/NKT	Tnfsf8	obese vs lean
Gpr171	1.81E-06	0.35224352	0.183	0.049	0.034020306	T/NKT	Gpr171	obese vs lean
Car3	1.88E-06	-0.592587688	0.009	0.09	0.035499134	T/NKT	Car3	obese vs lean
Pdia4	2.21E-06	0.257155417	0.219	0.066	0.041578959	T/NKT	Pdia4	obese vs lean
Camk2n1	2.60E-06	0.289023276	0.15	0.029	0.0489723	T/NKT	Camk2n1	obese vs lean
Slfn2	2.66E-06	0.265068823	0.514	0.262	0.05009759	T/NKT	Slfn2	obese vs lean
Psap	2.72E-06	0.153454028	0.724	0.393	0.051144803	T/NKT	Psap	obese vs lean
Esd	2.75E-06	0.240335688	0.351	0.152	0.051821648	T/NKT	Esd	obese vs lean
Dnajb1	2.84E-06	0.7157834	0.417	0.201	0.053400347	T/NKT	Dnajb1	obese vs lean
Mmp12	2.93E-06	0.363712393	0.114	0.012	0.055155544	T/NKT	Mmp12	obese vs lean
Lamb3	3.44E-06	0.216515192	0.225	0.07	0.064806433	T/NKT	Lamb3	obese vs lean
Mfap5	3.54E-06	0.305287029	0.084	0	0.066591215	T/NKT	Mfap5	obese vs lean
Rpl18a	3.54E-06	-0.16086938	1	1	0.066718639	T/NKT	Rpl18a	obese vs lean
Tbc1d4	3.55E-06	0.442193532	0.153	0.033	0.066832372	T/NKT	Tbc1d4	obese vs lean
Bst2	4.03E-06	0.262618069	0.393	0.176	0.075972	T/NKT	Bst2	obese vs lean
Ramp3	4.16E-06	0.369963983	0.12	0.016	0.078421282	T/NKT	Ramp3	obese vs lean
Traf1	4.44E-06	0.246912029	0.372	0.172	0.083560214	T/NKT	Traf1	obese vs lean
Creg1	4.49E-06	0.308547192	0.186	0.053	0.08454904	T/NKT	Creg1	obese vs lean
Gpr18	4.55E-06	0.32234609	0.111	0.012	0.085732404	T/NKT	Gpr18	obese vs lean
Sit1	4.86E-06	0.309298733	0.219	0.07	0.091484707	T/NKT	Sit1	obese vs lean
Klrc1	4.86E-06	0.365016134	0.102	0.008	0.091611554	T/NKT	Klrc1	obese vs lean
Dusp2	5.10E-06	0.398917751	0.465	0.254	0.096070533	T/NKT	Dusp2	obese vs lean
Tbc1d10c	5.12E-06	0.239408846	0.375	0.168	0.096455159	T/NKT	Tbc1d10c	obese vs lean
Nkg7	5.17E-06	0.746488717	0.664	0.611	0.097372078	T/NKT	Nkg7	obese vs lean
Fau1	9.34E-52	3.84397025	1	0.063	1.76E-47	B cells	Fau1	obese vs lean
Uba521	4.17E-51	2.931075963	1	0.207	7.86E-47	B cells	Uba521	obese vs lean
Rpl101	1.09E-50	2.640753863	1	0.27	2.06E-46	B cells	Rpl101	obese vs lean
Rps271	1.69E-50	3.256995808	1	0.495	3.17E-46	B cells	Rps271	obese vs lean
Rpl23a1	2.91E-50	2.147531428	1	0.523	5.48E-46	B cells	Rpl23a1	obese vs lean
Rpl91	1.26E-48	1.872990941	1	0.604	2.38E-44	B cells	Rpl91	obese vs lean
Rpl271	1.60E-47	2.159726613	0.987	0.198	3.01E-43	B cells	Rpl271	obese vs lean
Rpl351	1.30E-46	1.114555225	1	0.91	2.46E-42	B cells	Rpl351	obese vs lean
Rps121	2.04E-46	2.620835618	0.947	0.036	3.84E-42	B cells	Rps121	obese vs lean
Rpl61	1.07E-43	1.240164366	1	0.784	2.01E-39	B cells	Rpl61	obese vs lean
Rpl151	1.22E-40	1.375050267	0.996	0.55	2.30E-36	B cells	Rpl151	obese vs lean
mt-Co21	5.56E-40	-1.012327349	0.991	1	1.05E-35	B cells	mt-Co21	obese vs lean
mt-Nd11	2.82E-39	-1.106015209	0.991	1	5.30E-35	B cells	mt-Nd11	obese vs lean
mt-Co11	1.34E-38	-0.999129616	1	1	2.52E-34	B cells	mt-Co11	obese vs lean
Gm98431	6.75E-38	-1.560062645	0.693	0.964	1.27E-33	B cells	Gm98431	obese vs lean
mt-Co31	1.60E-37	-0.859209073	1	1	3.01E-33	B cells	mt-Co31	obese vs lean
mt-Atp61	1.85E-37	-0.776377981	1	1	3.48E-33	B cells	mt-Atp61	obese vs lean
Cd741	3.98E-37	0.827830899	1	1	7.49E-33	B cells	Cd741	obese vs lean
mt-Nd41	4.69E-33	-1.059279703	0.964	1	8.83E-29	B cells	mt-Nd41	obese vs lean
mt-Cytb1	3.07E-31	-0.889630249	0.991	1	5.77E-27	B cells	mt-Cytb1	obese vs lean
Rps291	4.79E-31	0.564896511	1	1	9.03E-27	B cells	Rps291	obese vs lean
Ubb1	1.00E-30	0.704884907	1	0.928	1.88E-26	B cells	Ubb1	obese vs lean
Tpt11	1.74E-30	-0.689042684	1	1	3.28E-26	B cells	Tpt11	obese vs lean
Rps27a1	3.00E-29	-0.584535049	1	1	5.66E-25	B cells	Rps27a1	obese vs lean
H2-D11	2.05E-28	0.803543082	1	0.865	3.85E-24	B cells	H2-D11	obese vs lean
mt-Nd21	4.66E-28	-1.218530063	0.747	0.928	8.78E-24	B cells	mt-Nd21	obese vs lean
H2-Aa1	2.35E-24	0.656269161	1	0.973	4.43E-20	B cells	H2-Aa1	obese vs lean
Hspa81	3.36E-23	0.953396673	0.987	0.703	6.32E-19	B cells	Hspa81	obese vs lean
H2-DMb21	9.44E-21	0.867354521	0.956	0.505	1.78E-16	B cells	H2-DMb21	obese vs lean
Rps15a1	2.28E-20	-0.48842163	1	1	4.29E-16	B cells	Rps15a1	obese vs lean
Rps251	4.11E-20	-0.491242577	1	0.991	7.73E-16	B cells	Rps251	obese vs lean
Rps3a11	8.37E-20	-0.437083563	1	1	1.58E-15	B cells	Rps3a11	obese vs lean
Pfn11	2.10E-19	0.708237651	0.991	0.829	3.96E-15	B cells	Pfn11	obese vs lean
B2m1	6.03E-19	0.515536661	0.996	0.964	1.14E-14	B cells	B2m1	obese vs lean
Ctsd1	6.73E-19	1.257210526	0.591	0.072	1.27E-14	B cells	Ctsd1	obese vs lean
Rps241	1.43E-18	-0.420388497	1	1	2.70E-14	B cells	Rps241	obese vs lean
Aldoa1	3.00E-18	0.992896685	0.756	0.234	5.64E-14	B cells	Aldoa1	obese vs lean
Shisa51	3.16E-18	0.808786116	0.956	0.559	5.95E-14	B cells	Shisa51	obese vs lean
H2-Ab11	3.73E-18	0.597590962	1	0.973	7.03E-14	B cells	H2-Ab11	obese vs lean
Rps151	6.59E-17	-0.479345364	1	0.991	1.24E-12	B cells	Rps151	obese vs lean
Hvcn11	6.75E-16	0.9205556	0.658	0.126	1.27E-11	B cells	Hvcn11	obese vs lean
Apoe1	1.13E-15	0.66283717	0.92	0.459	2.13E-11	B cells	Apoe1	obese vs lean
Lgals31	1.96E-15	1.011234389	0.724	0.216	3.70E-11	B cells	Lgals31	obese vs lean
Pkm1	5.74E-15	0.977036189	0.644	0.171	1.08E-10	B cells	Pkm1	obese vs lean
Napsa1	6.47E-15	0.942863592	0.716	0.288	1.22E-10	B cells	Napsa1	obese vs lean
Rps131	7.09E-15	-0.405974172	1	0.991	1.34E-10	B cells	Rps131	obese vs lean
Rps141	8.17E-15	-0.340795633	1	1	1.54E-10	B cells	Rps141	obese vs lean
Rpl231	1.39E-14	-0.41124262	1	1	2.61E-10	B cells	Rpl231	obese vs lean
Cd531	2.06E-14	0.790827879	0.831	0.378	3.87E-10	B cells	Cd531	obese vs lean
Rpl301	3.44E-14	-0.484256374	0.982	0.991	6.49E-10	B cells	Rpl301	obese vs lean
Rps101	5.23E-14	-0.457899831	0.987	0.991	9.85E-10	B cells	Rps101	obese vs lean
Rpl411	9.11E-14	-0.351033273	1	1	1.72E-09	B cells	Rpl411	obese vs lean
Rac21	1.22E-13	0.626425016	0.942	0.568	2.30E-09	B cells	Rac21	obese vs lean
Rps201	1.86E-13	-0.471252073	1	1	3.51E-09	B cells	Rps201	obese vs lean
Rpl321	2.05E-13	-0.370050533	1	1	3.85E-09	B cells	Rpl321	obese vs lean
C1qb1	2.36E-13	1.266313068	0.524	0.099	4.44E-09	B cells	C1qb1	obese vs lean
Gsn1	2.83E-13	0.784187541	0.649	0.198	5.33E-09	B cells	Gsn1	obese vs lean
Gapdh1	3.49E-13	0.845190967	0.689	0.261	6.58E-09	B cells	Gapdh1	obese vs lean
Rpl35a1	3.56E-13	-0.34577832	1	1	6.71E-09	B cells	Rpl35a1	obese vs lean
Fabp41	3.88E-13	-1.656700001	0.827	0.883	7.31E-09	B cells	Fabp41	obese vs lean
Btg11	4.06E-13	0.689191119	0.987	0.811	7.66E-09	B cells	Btg11	obese vs lean
Tsc22d31	5.96E-13	0.909225032	0.836	0.459	1.12E-08	B cells	Tsc22d31	obese vs lean
Rpl391	7.85E-13	-0.35604323	1	0.991	1.48E-08	B cells	Rpl391	obese vs lean
Rpl261	1.03E-12	-0.348220794	1	1	1.94E-08	B cells	Rpl261	obese vs lean
Cd721	1.52E-12	0.958310637	0.511	0.09	2.86E-08	B cells	Cd721	obese vs lean
Cd831	1.62E-12	0.873179331	0.791	0.396	3.04E-08	B cells	Cd831	obese vs lean
Rpl27a1	1.97E-12	-0.333696708	1	1	3.71E-08	B cells	Rpl27a1	obese vs lean
C1qa1	3.76E-12	0.951329816	0.516	0.09	7.08E-08	B cells	C1qa1	obese vs lean
Rps81	4.47E-12	-0.340319648	0.996	1	8.43E-08	B cells	Rps81	obese vs lean
Cd79a1	4.52E-12	0.485118191	0.996	0.865	8.51E-08	B cells	Cd79a1	obese vs lean
Laptm51	8.27E-12	0.66569553	0.787	0.333	1.56E-07	B cells	Laptm51	obese vs lean
H2-Oa1	2.14E-11	0.690226369	0.649	0.198	4.04E-07	B cells	H2-Oa1	obese vs lean
Irf81	2.23E-11	0.668966256	0.751	0.288	4.20E-07	B cells	Irf81	obese vs lean
Rps161	3.26E-11	-0.311706401	1	1	6.15E-07	B cells	Rps161	obese vs lean
Gm436031	3.66E-11	0.690366235	0.787	0.351	6.90E-07	B cells	Gm436031	obese vs lean
H2-K11	3.99E-11	0.500758387	0.96	0.712	7.52E-07	B cells	H2-K11	obese vs lean
Retnla1	5.82E-11	-1.155057332	0.022	0.243	1.10E-06	B cells	Retnla1	obese vs lean
Rps4x1	1.13E-10	-0.314634914	1	1	2.13E-06	B cells	Rps4x1	obese vs lean
mt-Nd31	1.31E-10	-0.947834783	0.28	0.541	2.46E-06	B cells	mt-Nd31	obese vs lean
Gstp11	1.58E-10	0.750231811	0.413	0.072	2.98E-06	B cells	Gstp11	obese vs lean
Unc93b11	2.19E-10	0.622762523	0.756	0.351	4.12E-06	B cells	Unc93b11	obese vs lean
H2-Eb11	2.45E-10	0.399527959	1	0.919	4.61E-06	B cells	H2-Eb11	obese vs lean
Pdia61	2.52E-10	0.868258749	0.44	0.09	4.74E-06	B cells	Pdia61	obese vs lean
Tubb51	3.43E-10	0.585861103	0.653	0.234	6.46E-06	B cells	Tubb51	obese vs lean
Fcer1g1	3.62E-10	1.24964648	0.613	0.216	6.82E-06	B cells	Fcer1g1	obese vs lean
Rpl341	4.36E-10	-0.283613426	1	0.991	8.20E-06	B cells	Rpl341	obese vs lean
Rps171	9.01E-10	-0.39916378	1	0.982	1.70E-05	B cells	Rps171	obese vs lean
Ubc1	1.10E-09	0.567775129	0.938	0.667	2.08E-05	B cells	Ubc1	obese vs lean
Il2rg1	1.20E-09	0.594090426	0.72	0.288	2.25E-05	B cells	Il2rg1	obese vs lean
Klf21	1.37E-09	0.927850336	0.884	0.613	2.59E-05	B cells	Klf21	obese vs lean
H2-DMb11	1.41E-09	0.596958052	0.511	0.135	2.66E-05	B cells	H2-DMb11	obese vs lean
Rps231	1.83E-09	-0.222657028	1	1	3.44E-05	B cells	Rps231	obese vs lean
Pdia31	2.11E-09	0.779614774	0.502	0.153	3.98E-05	B cells	Pdia31	obese vs lean
Rplp21	2.84E-09	-0.246946273	1	0.991	5.36E-05	B cells	Rplp21	obese vs lean
Bcl2a1d1	2.99E-09	0.78571257	0.347	0.045	5.63E-05	B cells	Bcl2a1d1	obese vs lean
Ms4a4c1	3.04E-09	0.725231646	0.444	0.099	5.72E-05	B cells	Ms4a4c1	obese vs lean
Ftl11	3.31E-09	0.419072967	0.996	0.955	6.24E-05	B cells	Ftl11	obese vs lean
Itm2b1	3.72E-09	0.483626779	0.916	0.604	7.02E-05	B cells	Itm2b1	obese vs lean
Ctss1	4.38E-09	0.563864873	0.907	0.559	8.25E-05	B cells	Ctss1	obese vs lean
Ms4a11	4.49E-09	0.531199952	0.884	0.577	8.47E-05	B cells	Ms4a11	obese vs lean
Prr131	5.15E-09	0.583191217	0.56	0.189	9.71E-05	B cells	Prr131	obese vs lean
Eif4a11	5.56E-09	0.542782184	0.76	0.342	0.000104694	B cells	Eif4a11	obese vs lean
Hmgb11	5.93E-09	0.52034839	0.867	0.405	0.000111637	B cells	Hmgb11	obese vs lean
Rpl311	6.13E-09	-0.36004044	0.987	0.973	0.0001154	B cells	Rpl311	obese vs lean
Ctsb1	6.24E-09	0.63863224	0.582	0.216	0.000117513	B cells	Ctsb1	obese vs lean
Rps111	7.53E-09	-0.323707249	1	1	0.000141864	B cells	Rps111	obese vs lean
Pltp1	9.66E-09	0.630872768	0.32	0.036	0.000181943	B cells	Pltp1	obese vs lean
Dcn1	1.22E-08	0.646851194	0.356	0.054	0.000230427	B cells	Dcn1	obese vs lean
Hbb-bs1	1.71E-08	0.538657034	0.631	0.243	0.000321376	B cells	Hbb-bs1	obese vs lean
Ctsz1	2.06E-08	0.571743311	0.702	0.36	0.000388292	B cells	Ctsz1	obese vs lean
Syngr21	2.33E-08	0.591278747	0.436	0.108	0.000439502	B cells	Syngr21	obese vs lean
Tmsb101	2.54E-08	0.314820467	0.996	0.982	0.000479109	B cells	Tmsb101	obese vs lean
Herpud11	3.27E-08	0.55675371	0.467	0.135	0.000616241	B cells	Herpud11	obese vs lean
Gpr1831	3.51E-08	0.764523885	0.387	0.09	0.000661377	B cells	Gpr1831	obese vs lean
Gngt21	3.65E-08	0.766215325	0.471	0.162	0.000687443	B cells	Gngt21	obese vs lean
Cfd1	3.75E-08	-0.762554871	0.004	0.144	0.000707119	B cells	Cfd1	obese vs lean
Anp32a1	4.72E-08	0.543899846	0.649	0.288	0.000889925	B cells	Anp32a1	obese vs lean
Cotl11	5.05E-08	0.539513226	0.644	0.297	0.000952013	B cells	Cotl11	obese vs lean
Prdx11	5.85E-08	0.50473193	0.778	0.396	0.001102151	B cells	Prdx11	obese vs lean
Prdx61	7.10E-08	0.533673793	0.462	0.135	0.00133694	B cells	Prdx61	obese vs lean
Lgmn1	7.33E-08	0.685000603	0.382	0.09	0.001380279	B cells	Lgmn1	obese vs lean
Plin21	9.32E-08	0.510003367	0.364	0.072	0.001755918	B cells	Plin21	obese vs lean
Capg1	9.62E-08	0.573475025	0.644	0.315	0.001812289	B cells	Capg1	obese vs lean
Vasp1	1.09E-07	0.504836169	0.587	0.243	0.002052695	B cells	Vasp1	obese vs lean
Ppp1r15a1	1.29E-07	0.558681895	0.569	0.225	0.002433169	B cells	Ppp1r15a1	obese vs lean
Calr1	1.39E-07	0.523336966	0.667	0.324	0.002616145	B cells	Calr1	obese vs lean
Junb1	1.40E-07	0.453457474	0.982	0.892	0.002642509	B cells	Junb1	obese vs lean
Wfdc171	1.48E-07	0.789039937	0.524	0.198	0.002789411	B cells	Wfdc171	obese vs lean
Rpl281	1.73E-07	-0.395571466	0.96	0.937	0.003261715	B cells	Rpl281	obese vs lean
Myc1	2.19E-07	0.650824092	0.329	0.063	0.004116558	B cells	Myc1	obese vs lean
Actb1	2.45E-07	0.454323208	0.991	0.973	0.004619234	B cells	Actb1	obese vs lean
Limd21	2.64E-07	0.499005942	0.742	0.36	0.004978633	B cells	Limd21	obese vs lean
Cd811	2.83E-07	0.480718656	0.662	0.297	0.005322165	B cells	Cd811	obese vs lean
Hs3st11	2.93E-07	0.593719658	0.267	0.027	0.005526436	B cells	Hs3st11	obese vs lean
Rps281	3.16E-07	0.276247804	1	0.955	0.005955402	B cells	Rps281	obese vs lean
Ccr71	3.29E-07	0.653408965	0.733	0.423	0.006191717	B cells	Ccr71	obese vs lean
Dusp11	3.40E-07	0.380626274	0.636	0.252	0.006410833	B cells	Dusp11	obese vs lean
Zfp36l21	3.46E-07	0.617739811	0.702	0.369	0.006518636	B cells	Zfp36l21	obese vs lean
Manf1	3.52E-07	0.562771271	0.453	0.153	0.006630662	B cells	Manf1	obese vs lean
Lamp11	3.59E-07	0.597803055	0.516	0.198	0.006754267	B cells	Lamp11	obese vs lean
Ctsc1	3.75E-07	0.43507288	0.511	0.171	0.007055589	B cells	Ctsc1	obese vs lean
Serpinb1a1	3.89E-07	0.611329775	0.342	0.072	0.007335011	B cells	Serpinb1a1	obese vs lean
Fcgr41	4.44E-07	1.157515192	0.218	0.009	0.00835413	B cells	Fcgr41	obese vs lean
Cma11	4.73E-07	0.606262926	0.2	0	0.008906627	B cells	Cma11	obese vs lean
Rab301	4.79E-07	0.695283338	0.253	0.027	0.009023555	B cells	Rab301	obese vs lean
Serp11	4.80E-07	0.362719263	0.92	0.631	0.009045874	B cells	Serp11	obese vs lean
Rplp11	4.88E-07	-0.321462549	0.991	1	0.009183589	B cells	Rplp11	obese vs lean
Ly861	6.38E-07	0.336050207	0.604	0.261	0.012022995	B cells	Ly861	obese vs lean
Gimap41	6.50E-07	0.541369131	0.538	0.216	0.012241491	B cells	Gimap41	obese vs lean
H2-DMa1	7.08E-07	0.355375438	0.844	0.459	0.013336707	B cells	H2-DMa1	obese vs lean
Cd631	7.87E-07	0.625197258	0.329	0.081	0.014826979	B cells	Cd631	obese vs lean
Ltb1	8.06E-07	0.42666688	0.782	0.459	0.015174602	B cells	Ltb1	obese vs lean
C1qc1	8.27E-07	0.790556302	0.356	0.09	0.015574977	B cells	C1qc1	obese vs lean
Rgs11	1.14E-06	0.731976639	0.244	0.027	0.021545014	B cells	Rgs11	obese vs lean
Fxyd51	1.20E-06	0.459962507	0.564	0.234	0.022613049	B cells	Fxyd51	obese vs lean
Gpr1711	1.21E-06	0.638179217	0.293	0.054	0.022720418	B cells	Gpr1711	obese vs lean
Mmp121	1.22E-06	0.487404122	0.209	0.009	0.022929652	B cells	Mmp121	obese vs lean
Tnfrsf13c1	1.37E-06	0.529647556	0.44	0.153	0.025837774	B cells	Tnfrsf13c1	obese vs lean
Ly6e1	1.53E-06	0.309141759	0.978	0.883	0.028854306	B cells	Ly6e1	obese vs lean
Rpl36a1	1.62E-06	-0.34845602	0.996	0.973	0.030500821	B cells	Rpl36a1	obese vs lean
Tcf151	1.80E-06	-0.573562081	0.009	0.126	0.033923926	B cells	Tcf151	obese vs lean
Bcl2a1b1	2.05E-06	0.542019212	0.582	0.261	0.03858656	B cells	Bcl2a1b1	obese vs lean
Rpl71	2.14E-06	-0.274764894	0.996	0.991	0.0402957	B cells	Rpl71	obese vs lean
Psmb81	2.20E-06	0.437025098	0.769	0.423	0.041520593	B cells	Psmb81	obese vs lean
Rgcc1	2.27E-06	-0.987255509	0.071	0.243	0.042822209	B cells	Rgcc1	obese vs lean
Bank11	2.32E-06	0.352749728	0.76	0.387	0.043669038	B cells	Bank11	obese vs lean
Ddx51	2.43E-06	0.32489355	0.996	0.892	0.045694138	B cells	Ddx51	obese vs lean
Arl6ip11	2.68E-06	0.391129569	0.627	0.297	0.05040324	B cells	Arl6ip11	obese vs lean
Cd79b1	2.80E-06	0.222848462	0.947	0.649	0.052654291	B cells	Cd79b1	obese vs lean
Fcer2a1	2.80E-06	0.502927243	0.378	0.108	0.052791599	B cells	Fcer2a1	obese vs lean
Hist1h1c1	2.80E-06	0.704709076	0.276	0.054	0.052817559	B cells	Hist1h1c1	obese vs lean
Mt11	2.81E-06	0.487389423	0.387	0.126	0.052894362	B cells	Mt11	obese vs lean
Rpl10a1	2.90E-06	-0.274079235	1	0.991	0.05464328	B cells	Rpl10a1	obese vs lean
Chka1	3.04E-06	-0.615984701	0.076	0.252	0.057327214	B cells	Chka1	obese vs lean
Ly6d1	3.09E-06	0.307073084	0.964	0.811	0.058165729	B cells	Ly6d1	obese vs lean
Hba-a11	3.20E-06	0.490763871	0.289	0.063	0.060308222	B cells	Hba-a11	obese vs lean
Rpl121	3.29E-06	-0.370766913	0.973	0.955	0.061885007	B cells	Rpl121	obese vs lean
Rpl51	3.73E-06	-0.36780529	0.924	0.892	0.070200151	B cells	Rpl51	obese vs lean
Sh3bgrl31	3.78E-06	0.350863543	0.951	0.784	0.071241899	B cells	Sh3bgrl31	obese vs lean
Crip11	3.81E-06	-0.741158211	0.876	0.82	0.071671207	B cells	Crip11	obese vs lean
Eef21	4.32E-06	0.318624857	0.929	0.73	0.081417309	B cells	Eef21	obese vs lean
Rpl13a1	4.51E-06	-0.196170301	1	1	0.084957406	B cells	Rpl13a1	obese vs lean
Rps122	1.61E-68	2.244624798	0.99	0.049	3.02E-64	Replicating DCs	Rps122	obese vs lean
Rpl272	1.86E-61	2.157659391	0.99	0.147	3.51E-57	Replicating DCs	Rpl272	obese vs lean
Fau2	6.14E-61	3.217025068	1	0.18	1.16E-56	Replicating DCs	Fau2	obese vs lean
Uba522	1.39E-56	2.46727342	0.99	0.249	2.61E-52	Replicating DCs	Uba522	obese vs lean
Rps272	3.96E-52	2.775947662	1	0.482	7.46E-48	Replicating DCs	Rps272	obese vs lean
Rpl102	4.38E-52	2.624364648	1	0.486	8.25E-48	Replicating DCs	Rpl102	obese vs lean
Rpl92	1.09E-49	1.629633468	1	0.743	2.05E-45	Replicating DCs	Rpl92	obese vs lean
Rpl152	9.08E-49	1.462567256	1	0.673	1.71E-44	Replicating DCs	Rpl152	obese vs lean
Gm98432	1.63E-47	-1.838126409	0.829	0.992	3.07E-43	Replicating DCs	Gm98432	obese vs lean
Rpl23a2	2.09E-47	1.650345825	1	0.739	3.94E-43	Replicating DCs	Rpl23a2	obese vs lean
Rpl62	1.04E-43	0.985235374	1	0.939	1.96E-39	Replicating DCs	Rpl62	obese vs lean
Rpl35a2	1.25E-42	-0.714105483	0.99	1	2.35E-38	Replicating DCs	Rpl35a2	obese vs lean
Tpt12	5.17E-42	-0.874714577	1	1	9.74E-38	Replicating DCs	Tpt12	obese vs lean
Rpl352	2.72E-40	0.873972029	0.99	0.971	5.12E-36	Replicating DCs	Rpl352	obese vs lean
Rps15a2	3.27E-39	-0.713892991	0.99	1	6.15E-35	Replicating DCs	Rps15a2	obese vs lean
Rps232	1.03E-38	-0.600363953	1	1	1.94E-34	Replicating DCs	Rps232	obese vs lean
Rpl232	2.23E-38	-0.708175865	1	0.996	4.19E-34	Replicating DCs	Rpl232	obese vs lean
Rps142	2.21E-37	-0.581434854	1	1	4.17E-33	Replicating DCs	Rps142	obese vs lean
Rps242	9.40E-37	-0.689746141	1	0.996	1.77E-32	Replicating DCs	Rps242	obese vs lean
Rps132	2.86E-36	-0.628623824	1	0.996	5.39E-32	Replicating DCs	Rps132	obese vs lean
Rps27a2	6.01E-36	-0.560675883	1	1	1.13E-31	Replicating DCs	Rps27a2	obese vs lean
Rps4x2	7.47E-36	-0.601696488	1	1	1.41E-31	Replicating DCs	Rps4x2	obese vs lean
Plin22	1.38E-35	1.245501771	0.867	0.192	2.61E-31	Replicating DCs	Plin22	obese vs lean
Rps202	1.65E-35	-0.764190676	0.99	0.992	3.12E-31	Replicating DCs	Rps202	obese vs lean
Rps152	7.64E-35	-0.690214703	1	1	1.44E-30	Replicating DCs	Rps152	obese vs lean
Rpl302	5.69E-34	-0.835075325	1	0.98	1.07E-29	Replicating DCs	Rpl302	obese vs lean
Rps252	7.03E-34	-0.637932089	1	0.988	1.32E-29	Replicating DCs	Rps252	obese vs lean
Rpl37a2	8.93E-34	-0.562954687	1	1	1.68E-29	Replicating DCs	Rpl37a2	obese vs lean
mt-Nd12	2.38E-32	-1.015570336	1	0.992	4.47E-28	Replicating DCs	mt-Nd12	obese vs lean
Rpl342	6.37E-32	-0.541573033	1	1	1.20E-27	Replicating DCs	Rpl342	obese vs lean
Rps162	2.55E-31	-0.508519556	1	1	4.80E-27	Replicating DCs	Rps162	obese vs lean
mt-Co22	3.82E-31	-0.929726086	0.99	1	7.19E-27	Replicating DCs	mt-Co22	obese vs lean
Cd722	8.61E-31	1.208096211	0.552	0.029	1.62E-26	Replicating DCs	Cd722	obese vs lean
Rpl36a2	4.09E-30	-0.725057978	1	0.992	7.70E-26	Replicating DCs	Rpl36a2	obese vs lean
Rps3a12	8.51E-30	-0.498201504	1	1	1.60E-25	Replicating DCs	Rps3a12	obese vs lean
Rpl322	1.16E-29	-0.492948955	1	1	2.18E-25	Replicating DCs	Rpl322	obese vs lean
Rpl262	1.25E-29	-0.488913967	1	1	2.36E-25	Replicating DCs	Rpl262	obese vs lean
Rpl13a2	3.24E-29	-0.5325181	1	1	6.10E-25	Replicating DCs	Rpl13a2	obese vs lean
Rplp12	6.75E-29	-0.639344536	1	1	1.27E-24	Replicating DCs	Rplp12	obese vs lean
mt-Co12	9.10E-29	-0.851710653	0.99	0.996	1.71E-24	Replicating DCs	mt-Co12	obese vs lean
Rplp22	8.51E-28	-0.523947243	1	1	1.60E-23	Replicating DCs	Rplp22	obese vs lean
mt-Nd22	5.12E-26	-1.123479644	0.819	0.918	9.65E-22	Replicating DCs	mt-Nd22	obese vs lean
C1qb2	1.27E-25	0.698348686	0.657	0.09	2.39E-21	Replicating DCs	C1qb2	obese vs lean
Rps102	2.73E-25	-0.57682433	1	1	5.14E-21	Replicating DCs	Rps102	obese vs lean
Rpl392	7.63E-25	-0.496633108	1	0.992	1.44E-20	Replicating DCs	Rpl392	obese vs lean
Ctsz2	7.84E-25	0.828737616	0.99	0.596	1.48E-20	Replicating DCs	Ctsz2	obese vs lean
Rpl412	1.87E-24	-0.411254019	1	1	3.52E-20	Replicating DCs	Rpl412	obese vs lean
mt-Nd42	2.12E-24	-0.934351614	0.962	0.971	4.00E-20	Replicating DCs	mt-Nd42	obese vs lean
Ubb2	3.33E-24	0.559141551	1	0.967	6.28E-20	Replicating DCs	Ubb2	obese vs lean
Lgmn2	3.81E-24	0.982609381	0.8	0.22	7.17E-20	Replicating DCs	Lgmn2	obese vs lean
Rps172	4.12E-24	-0.539689091	1	0.996	7.77E-20	Replicating DCs	Rps172	obese vs lean
Gngt22	1.06E-23	0.894551622	0.771	0.18	2.00E-19	Replicating DCs	Gngt22	obese vs lean
Rps82	1.29E-23	-0.413884132	1	1	2.44E-19	Replicating DCs	Rps82	obese vs lean
Rpl362	1.68E-23	-0.547721236	1	1	3.17E-19	Replicating DCs	Rpl362	obese vs lean
Rps52	2.35E-23	-0.409098851	1	1	4.43E-19	Replicating DCs	Rps52	obese vs lean
Rgs12	2.84E-23	1.010391588	0.695	0.147	5.35E-19	Replicating DCs	Rgs12	obese vs lean
C1qa2	5.13E-23	0.733427223	0.571	0.073	9.67E-19	Replicating DCs	C1qa2	obese vs lean
Tmsb4x2	5.28E-23	-0.462994484	1	1	9.95E-19	Replicating DCs	Tmsb4x2	obese vs lean
mt-Co32	2.55E-22	-0.700946096	0.99	1	4.80E-18	Replicating DCs	mt-Co32	obese vs lean
Rpl72	2.74E-22	-0.480577919	1	0.992	5.17E-18	Replicating DCs	Rpl72	obese vs lean
Fcgr42	5.59E-22	0.556268143	0.419	0.02	1.05E-17	Replicating DCs	Fcgr42	obese vs lean
Pfn12	2.12E-21	0.53475066	1	0.98	3.98E-17	Replicating DCs	Pfn12	obese vs lean
Ifitm22	2.46E-21	0.765131759	0.981	0.873	4.63E-17	Replicating DCs	Ifitm22	obese vs lean
Hspa82	3.18E-21	0.569558543	1	0.971	5.99E-17	Replicating DCs	Hspa82	obese vs lean
mt-Atp62	7.33E-21	-0.664218214	0.99	1	1.38E-16	Replicating DCs	mt-Atp62	obese vs lean
Rpl27a2	9.68E-21	-0.42331247	1	0.996	1.82E-16	Replicating DCs	Rpl27a2	obese vs lean
Abi32	9.93E-21	0.472282617	0.371	0.012	1.87E-16	Replicating DCs	Abi32	obese vs lean
Neat12	1.02E-20	-0.991396052	0.81	0.914	1.92E-16	Replicating DCs	Neat12	obese vs lean
H2-D12	1.69E-20	0.469366199	1	0.992	3.19E-16	Replicating DCs	H2-D12	obese vs lean
Ctsd2	1.70E-20	0.707547098	0.771	0.208	3.20E-16	Replicating DCs	Ctsd2	obese vs lean
Rpl122	3.88E-20	-0.644947889	0.971	0.976	7.30E-16	Replicating DCs	Rpl122	obese vs lean
Rps212	4.55E-20	-0.565277716	1	0.976	8.58E-16	Replicating DCs	Rps212	obese vs lean
Pdia32	6.39E-20	0.826824691	0.914	0.469	1.20E-15	Replicating DCs	Pdia32	obese vs lean
Gstp12	1.85E-19	0.689556107	0.638	0.151	3.48E-15	Replicating DCs	Gstp12	obese vs lean
Rps112	3.33E-19	-0.376543534	1	1	6.26E-15	Replicating DCs	Rps112	obese vs lean
Rps32	3.73E-19	-0.372352408	1	0.996	7.03E-15	Replicating DCs	Rps32	obese vs lean
Cd682	4.64E-19	0.756292117	0.867	0.322	8.75E-15	Replicating DCs	Cd682	obese vs lean
Gsn2	4.73E-19	0.703503955	0.943	0.551	8.92E-15	Replicating DCs	Gsn2	obese vs lean
Pdia62	7.20E-19	0.811287414	0.886	0.416	1.36E-14	Replicating DCs	Pdia62	obese vs lean
Napsa2	7.70E-19	0.779116169	0.981	0.722	1.45E-14	Replicating DCs	Napsa2	obese vs lean
Hbb-bs2	1.06E-18	-0.361340847	0.79	0.245	2.00E-14	Replicating DCs	Hbb-bs2	obese vs lean
Rpl282	1.65E-18	-0.472716752	1	1	3.10E-14	Replicating DCs	Rpl282	obese vs lean
Dcn2	2.29E-18	0.475893121	0.514	0.078	4.32E-14	Replicating DCs	Dcn2	obese vs lean
Rpl52	2.48E-18	-0.557283361	0.971	0.98	4.66E-14	Replicating DCs	Rpl52	obese vs lean
Itm2b2	3.62E-18	0.558458429	1	0.857	6.81E-14	Replicating DCs	Itm2b2	obese vs lean
Ctsb2	8.34E-18	0.73379516	0.971	0.551	1.57E-13	Replicating DCs	Ctsb2	obese vs lean
Cd742	1.00E-17	0.409378301	1	1	1.89E-13	Replicating DCs	Cd742	obese vs lean
Cma12	1.02E-17	0.437359248	0.324	0.012	1.92E-13	Replicating DCs	Cma12	obese vs lean
C1qc2	1.10E-17	0.607924989	0.4	0.037	2.07E-13	Replicating DCs	C1qc2	obese vs lean
Spi12	1.11E-17	0.72926336	0.895	0.494	2.09E-13	Replicating DCs	Spi12	obese vs lean
Eif4a12	1.35E-17	0.584112724	0.981	0.833	2.54E-13	Replicating DCs	Eif4a12	obese vs lean
Ctsh2	1.84E-17	0.629747743	1	0.804	3.46E-13	Replicating DCs	Ctsh2	obese vs lean
Crip12	2.70E-17	-0.599127056	0.99	0.996	5.09E-13	Replicating DCs	Crip12	obese vs lean
Ifngr12	3.83E-17	0.783935398	0.857	0.461	7.21E-13	Replicating DCs	Ifngr12	obese vs lean
Ifitm12	4.47E-17	1.327351234	0.39	0.045	8.42E-13	Replicating DCs	Ifitm12	obese vs lean
Ddit42	5.10E-17	0.908913583	0.419	0.057	9.61E-13	Replicating DCs	Ddit42	obese vs lean
Unc93b12	5.71E-17	0.700099235	0.924	0.502	1.07E-12	Replicating DCs	Unc93b12	obese vs lean
Rpl192	7.46E-17	-0.361923575	1	1	1.41E-12	Replicating DCs	Rpl192	obese vs lean
Rps92	8.72E-17	-0.34223399	1	1	1.64E-12	Replicating DCs	Rps92	obese vs lean
Grn2	1.45E-16	0.765067906	0.838	0.347	2.74E-12	Replicating DCs	Grn2	obese vs lean
Rpl312	2.03E-16	-0.428069	1	0.996	3.83E-12	Replicating DCs	Rpl312	obese vs lean
Clec4a32	2.34E-16	0.834291884	0.695	0.224	4.42E-12	Replicating DCs	Clec4a32	obese vs lean
Syngr22	2.98E-16	0.667690303	0.99	0.673	5.61E-12	Replicating DCs	Syngr22	obese vs lean
Fabp42	3.08E-16	-0.740632225	0.943	0.951	5.81E-12	Replicating DCs	Fabp42	obese vs lean
Ctss2	3.48E-16	0.532422509	1	0.898	6.56E-12	Replicating DCs	Ctss2	obese vs lean
Apoe2	5.90E-16	0.618467065	0.943	0.465	1.11E-11	Replicating DCs	Apoe2	obese vs lean
Rpsa2	5.94E-16	-0.409961183	1	0.996	1.12E-11	Replicating DCs	Rpsa2	obese vs lean
Ms4a6b2	7.77E-16	0.515353356	0.686	0.192	1.46E-11	Replicating DCs	Ms4a6b2	obese vs lean
Pdia42	8.02E-16	0.40376965	0.438	0.061	1.51E-11	Replicating DCs	Pdia42	obese vs lean
B2m2	1.20E-15	0.412119963	1	0.971	2.27E-11	Replicating DCs	B2m2	obese vs lean
Taldo12	1.81E-15	0.63911802	0.924	0.469	3.41E-11	Replicating DCs	Taldo12	obese vs lean
Eef1a12	2.05E-15	-0.313891142	1	1	3.86E-11	Replicating DCs	Eef1a12	obese vs lean
Srgn2	2.86E-15	-0.579831826	0.981	0.967	5.39E-11	Replicating DCs	Srgn2	obese vs lean
Rpl172	3.26E-15	-0.34871013	1	1	6.13E-11	Replicating DCs	Rpl172	obese vs lean
mt-Cytb2	3.65E-15	-0.700292678	0.981	0.988	6.88E-11	Replicating DCs	mt-Cytb2	obese vs lean
Sirpb1c2	3.75E-15	0.575934954	0.429	0.069	7.06E-11	Replicating DCs	Sirpb1c2	obese vs lean
Gpr1712	4.39E-15	0.548851251	0.371	0.045	8.26E-11	Replicating DCs	Gpr1712	obese vs lean
Rpl18a2	5.60E-15	-0.299270685	1	1	1.05E-10	Replicating DCs	Rpl18a2	obese vs lean
Prdx62	6.83E-15	0.644545384	0.771	0.298	1.29E-10	Replicating DCs	Prdx62	obese vs lean
Smpdl3a2	9.21E-15	0.669618177	0.638	0.208	1.73E-10	Replicating DCs	Smpdl3a2	obese vs lean
Ifi302	1.69E-14	0.626622291	0.952	0.722	3.18E-10	Replicating DCs	Ifi302	obese vs lean
Apobec32	1.75E-14	0.524188804	0.562	0.135	3.29E-10	Replicating DCs	Apobec32	obese vs lean
Shisa52	1.75E-14	0.608973592	0.905	0.539	3.29E-10	Replicating DCs	Shisa52	obese vs lean
Ftl12	1.79E-14	0.400883385	1	0.992	3.37E-10	Replicating DCs	Ftl12	obese vs lean
S100a102	3.52E-14	-0.853615107	0.705	0.873	6.62E-10	Replicating DCs	S100a102	obese vs lean
Rps192	5.89E-14	-0.303009384	1	1	1.11E-09	Replicating DCs	Rps192	obese vs lean
Glul2	6.63E-14	0.50368851	0.552	0.135	1.25E-09	Replicating DCs	Glul2	obese vs lean
Klra172	7.23E-14	0.507451832	0.381	0.057	1.36E-09	Replicating DCs	Klra172	obese vs lean
Cd632	7.58E-14	0.486865544	0.41	0.069	1.43E-09	Replicating DCs	Cd632	obese vs lean
Pkm2	7.78E-14	0.643728822	0.886	0.469	1.47E-09	Replicating DCs	Pkm2	obese vs lean
Gapdh2	1.23E-13	0.588005914	0.914	0.571	2.32E-09	Replicating DCs	Gapdh2	obese vs lean
Hist1h1c2	1.51E-13	0.537642842	0.467	0.102	2.84E-09	Replicating DCs	Hist1h1c2	obese vs lean
Tpsb22	1.54E-13	0.304977148	0.21	0	2.89E-09	Replicating DCs	Tpsb22	obese vs lean
Hmgb12	2.04E-13	0.613349325	0.943	0.604	3.85E-09	Replicating DCs	Hmgb12	obese vs lean
Rpl10a2	3.28E-13	-0.387030759	1	0.992	6.18E-09	Replicating DCs	Rpl10a2	obese vs lean
Aldoa2	3.33E-13	0.629715389	0.857	0.408	6.27E-09	Replicating DCs	Aldoa2	obese vs lean
Dusp13	3.86E-13	0.84736578	0.914	0.743	7.27E-09	Replicating DCs	Dusp13	obese vs lean
Limd22	3.97E-13	0.600508749	0.771	0.38	7.47E-09	Replicating DCs	Limd22	obese vs lean
Gpnmb2	4.68E-13	0.265619412	0.248	0.012	8.82E-09	Replicating DCs	Gpnmb2	obese vs lean
Irf72	5.81E-13	0.418514908	0.305	0.033	1.09E-08	Replicating DCs	Irf72	obese vs lean
Cd73	7.83E-13	0.872674588	0.581	0.188	1.47E-08	Replicating DCs	Cd73	obese vs lean
Rel2	8.61E-13	-0.811870259	0.695	0.833	1.62E-08	Replicating DCs	Rel2	obese vs lean
Gnb2l12	9.64E-13	-0.500509756	0.981	0.955	1.82E-08	Replicating DCs	Gnb2l12	obese vs lean
Klrd12	1.80E-12	0.703707869	0.876	0.531	3.39E-08	Replicating DCs	Klrd12	obese vs lean
Fos2	2.40E-12	0.680837563	0.99	0.727	4.52E-08	Replicating DCs	Fos2	obese vs lean
Gadd45b2	2.49E-12	-0.808871378	0.6	0.78	4.69E-08	Replicating DCs	Gadd45b2	obese vs lean
Prdx12	2.55E-12	0.516300154	0.971	0.678	4.80E-08	Replicating DCs	Prdx12	obese vs lean
Gsr2	2.56E-12	0.401363712	0.362	0.061	4.82E-08	Replicating DCs	Gsr2	obese vs lean
Hexa2	2.83E-12	0.534713872	0.886	0.42	5.33E-08	Replicating DCs	Hexa2	obese vs lean
H2-DMb12	3.28E-12	0.502473383	0.981	0.865	6.17E-08	Replicating DCs	H2-DMb12	obese vs lean
AF2517052	4.68E-12	0.555528844	0.743	0.314	8.82E-08	Replicating DCs	AF2517052	obese vs lean
Pkp32	7.04E-12	0.437553669	0.429	0.102	1.33E-07	Replicating DCs	Pkp32	obese vs lean
Pld42	8.33E-12	0.662607547	0.8	0.473	1.57E-07	Replicating DCs	Pld42	obese vs lean
Ctsl2	8.64E-12	0.487198314	0.505	0.127	1.63E-07	Replicating DCs	Ctsl2	obese vs lean
Trem22	8.69E-12	0.2777674	0.238	0.016	1.64E-07	Replicating DCs	Trem22	obese vs lean
Prr132	1.04E-11	0.556817217	0.743	0.335	1.96E-07	Replicating DCs	Prr132	obese vs lean
Mmp122	1.17E-11	0.265388918	0.238	0.016	2.21E-07	Replicating DCs	Mmp122	obese vs lean
Sirpb1a2	1.31E-11	0.604327029	0.467	0.131	2.46E-07	Replicating DCs	Sirpb1a2	obese vs lean
Slc25a52	1.43E-11	0.483044344	0.952	0.722	2.70E-07	Replicating DCs	Slc25a52	obese vs lean
Acp52	1.73E-11	0.431279388	0.438	0.102	3.27E-07	Replicating DCs	Acp52	obese vs lean
Cyp7b11	1.86E-11	0.487713615	0.19	0.004	3.51E-07	Replicating DCs	Cyp7b11	obese vs lean
Ppt12	2.07E-11	0.316812464	0.448	0.106	3.89E-07	Replicating DCs	Ppt12	obese vs lean
Hexb2	2.17E-11	0.527064882	0.81	0.408	4.09E-07	Replicating DCs	Hexb2	obese vs lean
Cd300e2	2.17E-11	0.3193367	0.19	0.004	4.09E-07	Replicating DCs	Cd300e2	obese vs lean
Fth12	2.80E-11	0.423822593	1	0.988	5.27E-07	Replicating DCs	Fth12	obese vs lean
Sirpb1b2	3.40E-11	0.375692276	0.362	0.069	6.40E-07	Replicating DCs	Sirpb1b2	obese vs lean
Selplg2	6.54E-11	0.545701598	0.914	0.494	1.23E-06	Replicating DCs	Selplg2	obese vs lean
Psmb82	1.19E-10	0.467132188	0.962	0.71	2.24E-06	Replicating DCs	Psmb82	obese vs lean
Calm22	1.49E-10	0.453485633	0.933	0.653	2.81E-06	Replicating DCs	Calm22	obese vs lean
Ctsc2	1.90E-10	0.693866795	0.752	0.351	3.57E-06	Replicating DCs	Ctsc2	obese vs lean
Gpx12	1.97E-10	0.371293048	1	0.955	3.71E-06	Replicating DCs	Gpx12	obese vs lean
Il4i12	2.24E-10	0.432241775	0.248	0.029	4.21E-06	Replicating DCs	Il4i12	obese vs lean
Lsp12	2.78E-10	0.419609162	1	0.955	5.24E-06	Replicating DCs	Lsp12	obese vs lean
Coro1a2	2.86E-10	0.375939905	1	0.894	5.39E-06	Replicating DCs	Coro1a2	obese vs lean
Xbp12	3.23E-10	0.332671558	0.581	0.192	6.08E-06	Replicating DCs	Xbp12	obese vs lean
S100a62	3.57E-10	-0.467784836	1	0.984	6.72E-06	Replicating DCs	S100a62	obese vs lean
Hbb-bt2	4.12E-10	-0.144283345	0.257	0.033	7.77E-06	Replicating DCs	Hbb-bt2	obese vs lean
Ccl82	4.48E-10	0.289743173	0.21	0.016	8.44E-06	Replicating DCs	Ccl82	obese vs lean
Tbc1d42	4.96E-10	0.853447243	0.352	0.086	9.34E-06	Replicating DCs	Tbc1d42	obese vs lean
Fosb2	5.17E-10	-0.704141671	0.695	0.808	9.74E-06	Replicating DCs	Fosb2	obese vs lean
Junb2	6.19E-10	0.444311779	1	0.959	1.17E-05	Replicating DCs	Junb2	obese vs lean
Rpl182	7.91E-10	-0.308702113	1	0.996	1.49E-05	Replicating DCs	Rpl182	obese vs lean
Alox5ap2	8.92E-10	0.367813777	1	0.873	1.68E-05	Replicating DCs	Alox5ap2	obese vs lean
Ccrl22	9.09E-10	0.562958696	0.467	0.151	1.71E-05	Replicating DCs	Ccrl22	obese vs lean
Metrnl2	9.76E-10	0.474356069	0.648	0.261	1.84E-05	Replicating DCs	Metrnl2	obese vs lean
Ass12	1.30E-09	0.346502355	0.352	0.082	2.44E-05	Replicating DCs	Ass12	obese vs lean
Klf22	1.34E-09	0.812831651	0.848	0.486	2.52E-05	Replicating DCs	Klf22	obese vs lean
Cdk2ap22	1.72E-09	0.604705778	0.762	0.4	3.24E-05	Replicating DCs	Cdk2ap22	obese vs lean
Nr4a32	1.74E-09	-0.783314333	0.248	0.543	3.28E-05	Replicating DCs	Nr4a32	obese vs lean
Angptl42	2.40E-09	0.200690887	0.21	0.02	4.53E-05	Replicating DCs	Angptl42	obese vs lean
Cst32	2.45E-09	-0.376460716	1	1	4.62E-05	Replicating DCs	Cst32	obese vs lean
H2-Ab12	3.16E-09	0.29221182	0.99	0.992	5.95E-05	Replicating DCs	H2-Ab12	obese vs lean
Akr1a12	3.24E-09	0.412580201	0.876	0.539	6.11E-05	Replicating DCs	Akr1a12	obese vs lean
Rps292	3.98E-09	0.213991278	1	1	7.49E-05	Replicating DCs	Rps292	obese vs lean
Fxyd52	4.16E-09	0.393919473	1	0.918	7.84E-05	Replicating DCs	Fxyd52	obese vs lean
Nr4a22	4.26E-09	-0.964832742	0.4	0.6	8.01E-05	Replicating DCs	Nr4a22	obese vs lean
Edem12	4.52E-09	0.319596267	0.562	0.2	8.50E-05	Replicating DCs	Edem12	obese vs lean
Pmaip12	4.84E-09	0.57736628	0.81	0.486	9.12E-05	Replicating DCs	Pmaip12	obese vs lean
Ucp22	5.20E-09	0.418042536	0.971	0.649	9.80E-05	Replicating DCs	Ucp22	obese vs lean
Mgp2	5.73E-09	0.222645629	0.19	0.016	0.000107833	Replicating DCs	Mgp2	obese vs lean
Col3a12	5.75E-09	0.189357206	0.257	0.041	0.000108317	Replicating DCs	Col3a12	obese vs lean
Hba-a22	6.13E-09	-0.263920495	0.257	0.041	0.000115546	Replicating DCs	Hba-a22	obese vs lean
Gpr182	6.19E-09	0.171109076	0.19	0.016	0.000116662	Replicating DCs	Gpr182	obese vs lean
Ms4a6c2	6.42E-09	0.434770996	0.924	0.722	0.00012095	Replicating DCs	Ms4a6c2	obese vs lean
Ms4a72	7.43E-09	0.196537547	0.162	0.008	0.000139952	Replicating DCs	Ms4a72	obese vs lean
Tubb52	8.51E-09	0.470516507	0.867	0.539	0.000160278	Replicating DCs	Tubb52	obese vs lean
Gm101162	8.87E-09	0.360699094	0.8	0.355	0.000167137	Replicating DCs	Gm101162	obese vs lean
Calr2	1.05E-08	0.459288891	0.943	0.673	0.000197011	Replicating DCs	Calr2	obese vs lean
Lum2	1.28E-08	0.179547626	0.143	0.004	0.000240325	Replicating DCs	Lum2	obese vs lean
Plk22	1.52E-08	0.494975832	0.295	0.065	0.000286843	Replicating DCs	Plk22	obese vs lean
Sdf2l12	1.75E-08	0.576947904	0.752	0.424	0.000329545	Replicating DCs	Sdf2l12	obese vs lean
C5ar12	2.10E-08	0.258081212	0.152	0.008	0.000394808	Replicating DCs	C5ar12	obese vs lean
Rpl212	2.21E-08	-0.236869631	0.99	0.992	0.000416472	Replicating DCs	Rpl212	obese vs lean
Isg152	2.40E-08	0.249381508	0.362	0.094	0.00045231	Replicating DCs	Isg152	obese vs lean
Slc25a202	2.52E-08	0.311225507	0.39	0.11	0.000474425	Replicating DCs	Slc25a202	obese vs lean
Tsc22d32	2.61E-08	0.525015937	0.638	0.302	0.000492516	Replicating DCs	Tsc22d32	obese vs lean
Plac82	2.87E-08	0.780060845	0.619	0.298	0.000541304	Replicating DCs	Plac82	obese vs lean
Dab22	2.89E-08	0.424620166	0.6	0.257	0.000543983	Replicating DCs	Dab22	obese vs lean
Tspan132	2.97E-08	0.482550197	0.81	0.441	0.000558535	Replicating DCs	Tspan132	obese vs lean
Rpl132	3.27E-08	-0.217266838	1	1	0.000614984	Replicating DCs	Rpl132	obese vs lean
Manf2	4.05E-08	0.404033379	0.724	0.351	0.000763618	Replicating DCs	Manf2	obese vs lean
Gdf152	4.13E-08	0.282532792	0.162	0.012	0.0007783	Replicating DCs	Gdf152	obese vs lean
Lipa2	4.21E-08	0.32120702	0.429	0.135	0.000792341	Replicating DCs	Lipa2	obese vs lean
Clec4a12	4.41E-08	0.50573568	0.486	0.188	0.000830685	Replicating DCs	Clec4a12	obese vs lean
Eno32	4.67E-08	0.289174039	0.133	0.004	0.000880533	Replicating DCs	Eno32	obese vs lean
Retnla2	4.97E-08	-1.539971489	0.057	0.318	0.000936671	Replicating DCs	Retnla2	obese vs lean
Itgb72	4.97E-08	0.442399993	0.819	0.51	0.000936782	Replicating DCs	Itgb72	obese vs lean
Clec3b2	5.13E-08	0.202788529	0.133	0.004	0.00096581	Replicating DCs	Clec3b2	obese vs lean
Lst12	5.65E-08	0.335885429	0.495	0.171	0.001064627	Replicating DCs	Lst12	obese vs lean
Ckb2	5.84E-08	0.42691005	0.848	0.596	0.001099944	Replicating DCs	Ckb2	obese vs lean
Rrad2	6.86E-08	0.425799479	0.362	0.106	0.001291534	Replicating DCs	Rrad2	obese vs lean
Ube2l62	7.13E-08	0.203525668	0.276	0.057	0.001342855	Replicating DCs	Ube2l62	obese vs lean
Cyp4f182	8.31E-08	0.41418748	0.324	0.09	0.001564358	Replicating DCs	Cyp4f182	obese vs lean
Anxa52	9.68E-08	0.391268853	0.943	0.702	0.001824159	Replicating DCs	Anxa52	obese vs lean
Hvcn12	1.00E-07	0.199745941	0.143	0.008	0.001888548	Replicating DCs	Hvcn12	obese vs lean
Pld32	1.04E-07	0.170390196	0.2	0.029	0.001953936	Replicating DCs	Pld32	obese vs lean
Arl6ip12	1.14E-07	0.303367024	0.905	0.473	0.002140745	Replicating DCs	Arl6ip12	obese vs lean
Zfp36l22	1.35E-07	0.439646167	0.933	0.665	0.002548256	Replicating DCs	Zfp36l22	obese vs lean
Cotl12	1.37E-07	0.405174882	0.914	0.694	0.002589402	Replicating DCs	Cotl12	obese vs lean
Psme22	1.41E-07	0.343617891	0.895	0.522	0.002657399	Replicating DCs	Psme22	obese vs lean
Psma62	1.69E-07	0.308284785	0.752	0.363	0.003186366	Replicating DCs	Psma62	obese vs lean
Tmem176b2	1.78E-07	0.461268274	0.933	0.808	0.003353839	Replicating DCs	Tmem176b2	obese vs lean
AA4671972	1.82E-07	0.460478023	0.238	0.049	0.003428082	Replicating DCs	AA4671972	obese vs lean
Lpl2	1.86E-07	0.145359993	0.39	0.114	0.003501498	Replicating DCs	Lpl2	obese vs lean
Klf62	2.04E-07	-0.60774824	0.762	0.767	0.003851021	Replicating DCs	Klf62	obese vs lean
Nupr12	2.16E-07	0.401961951	0.295	0.078	0.004060953	Replicating DCs	Nupr12	obese vs lean
Hmgb22	2.35E-07	0.357302399	0.819	0.42	0.004418815	Replicating DCs	Hmgb22	obese vs lean
mt-Nd32	2.38E-07	-0.762864707	0.286	0.486	0.004476323	Replicating DCs	mt-Nd32	obese vs lean
Gm97332	2.41E-07	0.501486321	0.381	0.131	0.004531751	Replicating DCs	Gm97332	obese vs lean
Timp22	2.41E-07	0.229930648	0.305	0.078	0.004540824	Replicating DCs	Timp22	obese vs lean
Phlda32	2.78E-07	0.13398677	0.105	0	0.005240235	Replicating DCs	Phlda32	obese vs lean
Serpinb1a2	3.35E-07	0.355164974	0.295	0.082	0.006313344	Replicating DCs	Serpinb1a2	obese vs lean
Eef22	3.37E-07	0.336907161	0.971	0.853	0.006354431	Replicating DCs	Eef22	obese vs lean
Hspa1b2	4.23E-07	-0.982622111	0.067	0.31	0.007963326	Replicating DCs	Hspa1b2	obese vs lean
Pou2f22	4.29E-07	0.288993687	0.4	0.135	0.008079313	Replicating DCs	Pou2f22	obese vs lean
Gm2a2	4.36E-07	0.377560226	0.952	0.841	0.008208233	Replicating DCs	Gm2a2	obese vs lean
Cnn22	4.60E-07	0.341920516	0.867	0.518	0.008662274	Replicating DCs	Cnn22	obese vs lean
H2-Aa2	4.62E-07	0.243605555	1	0.98	0.008710556	Replicating DCs	H2-Aa2	obese vs lean
Hist1h2bc2	5.20E-07	0.391468145	0.343	0.102	0.009795513	Replicating DCs	Hist1h2bc2	obese vs lean
Serpinb6a2	5.36E-07	0.160279707	0.267	0.061	0.010101294	Replicating DCs	Serpinb6a2	obese vs lean
Nr4a12	5.77E-07	-0.528428911	0.79	0.833	0.010866243	Replicating DCs	Nr4a12	obese vs lean
Rps72	6.18E-07	-0.210297984	1	0.98	0.011649179	Replicating DCs	Rps72	obese vs lean
Cybb2	6.22E-07	0.347171943	0.895	0.531	0.011715203	Replicating DCs	Cybb2	obese vs lean
Lgals32	6.50E-07	0.351882177	0.971	0.898	0.012247152	Replicating DCs	Lgals32	obese vs lean
Trf2	6.65E-07	-0.568087675	0.571	0.694	0.012528397	Replicating DCs	Trf2	obese vs lean
Rnase62	7.23E-07	0.411558118	0.724	0.388	0.013613541	Replicating DCs	Rnase62	obese vs lean
Anxa12	7.58E-07	0.481657105	0.762	0.424	0.014273171	Replicating DCs	Anxa12	obese vs lean
Rplp02	8.90E-07	0.174386151	1	0.992	0.016769335	Replicating DCs	Rplp02	obese vs lean
Sh3bgrl32	9.98E-07	0.262681863	0.99	0.963	0.018798053	Replicating DCs	Sh3bgrl32	obese vs lean
Fcgrt2	1.11E-06	0.357082529	0.762	0.376	0.020995646	Replicating DCs	Fcgrt2	obese vs lean
Mgl22	1.16E-06	-1.015673826	0.219	0.461	0.021925849	Replicating DCs	Mgl22	obese vs lean
Igfbp62	1.23E-06	0.155308617	0.171	0.024	0.023139619	Replicating DCs	Igfbp62	obese vs lean
Il1r22	1.24E-06	0.428911926	0.371	0.135	0.023364852	Replicating DCs	Il1r22	obese vs lean
Ubc2	1.38E-06	0.306844138	0.99	0.898	0.02592352	Replicating DCs	Ubc2	obese vs lean
Rhob2	1.52E-06	0.194706092	0.276	0.073	0.028591433	Replicating DCs	Rhob2	obese vs lean
Cd372	1.61E-06	0.303931381	0.486	0.192	0.03039515	Replicating DCs	Cd372	obese vs lean
Tmem1232	1.65E-06	0.209250506	0.543	0.216	0.031027921	Replicating DCs	Tmem1232	obese vs lean
2-Jun	1.77E-06	0.512694999	0.886	0.58	0.033243838	Replicating DCs	2-Jun	obese vs lean
Pycard2	1.97E-06	0.409045283	0.819	0.547	0.037186284	Replicating DCs	Pycard2	obese vs lean
Cd532	2.07E-06	0.350858705	0.924	0.714	0.038975194	Replicating DCs	Cd532	obese vs lean
Saa32	2.09E-06	0.157873497	0.143	0.016	0.039368618	Replicating DCs	Saa32	obese vs lean
Spp12	2.15E-06	0.15459123	0.257	0.065	0.040472199	Replicating DCs	Spp12	obese vs lean
Clec12a2	2.25E-06	0.402207225	0.581	0.286	0.042339856	Replicating DCs	Clec12a2	obese vs lean
Cx3cr12	2.38E-06	0.23965643	0.286	0.082	0.044783366	Replicating DCs	Cx3cr12	obese vs lean
Bgn2	2.39E-06	0.134875652	0.105	0.004	0.044955239	Replicating DCs	Bgn2	obese vs lean
Marcks2	2.40E-06	-0.642941781	0.505	0.62	0.04523455	Replicating DCs	Marcks2	obese vs lean
Dus22	2.43E-06	0.108749468	0.105	0.004	0.045770081	Replicating DCs	Dus22	obese vs lean
Hmgn22	2.48E-06	0.243852122	0.362	0.122	0.046704563	Replicating DCs	Hmgn22	obese vs lean
Ecm12	2.67E-06	0.131116059	0.143	0.016	0.050315646	Replicating DCs	Ecm12	obese vs lean
Hilpda2	2.70E-06	0.494190795	0.552	0.265	0.050867113	Replicating DCs	Hilpda2	obese vs lean
Adrb22	2.82E-06	0.264555621	0.229	0.053	0.053177448	Replicating DCs	Adrb22	obese vs lean
Cxcl22	2.90E-06	0.707862068	0.705	0.343	0.054683848	Replicating DCs	Cxcl22	obese vs lean
Tmed102	3.15E-06	0.292868168	0.867	0.539	0.059401925	Replicating DCs	Tmed102	obese vs lean
Rcn32	3.17E-06	0.153128556	0.238	0.057	0.05969088	Replicating DCs	Rcn32	obese vs lean
Hist1h2ap2	3.60E-06	0.133697041	0.086	0	0.067751592	Replicating DCs	Hist1h2ap2	obese vs lean
Rpl82	3.79E-06	-0.237692641	1	0.992	0.071312731	Replicating DCs	Rpl82	obese vs lean
Esd2	4.19E-06	0.237940095	0.752	0.396	0.078906827	Replicating DCs	Esd2	obese vs lean
Rps123	9.49E-30	2.280195433	1	0.071	1.79E-25	Activated Macs	Rps123	obese vs lean
Fcgr43	3.04E-24	0.88508621	0.684	0.02	5.73E-20	Activated Macs	Fcgr43	obese vs lean
Rpl273	2.89E-23	2.11091944	1	0.142	5.45E-19	Activated Macs	Rpl273	obese vs lean
Fau3	4.93E-23	3.052721816	1	0.147	9.29E-19	Activated Macs	Fau3	obese vs lean
Uba523	1.40E-18	2.478565284	0.947	0.188	2.63E-14	Activated Macs	Uba523	obese vs lean
Rpl103	1.39E-17	2.819416913	1	0.269	2.61E-13	Activated Macs	Rpl103	obese vs lean
Rps273	5.59E-16	2.682821352	1	0.345	1.05E-11	Activated Macs	Rps273	obese vs lean
C5ar13	1.65E-14	1.390027222	0.632	0.061	3.10E-10	Activated Macs	C5ar13	obese vs lean
Ms4a73	2.58E-14	0.663559458	0.421	0.015	4.87E-10	Activated Macs	Ms4a73	obese vs lean
Hilpda3	8.30E-14	1.60935977	0.789	0.132	1.56E-09	Activated Macs	Hilpda3	obese vs lean
Rpl93	1.07E-13	1.755865503	1	0.553	2.02E-09	Activated Macs	Rpl93	obese vs lean
Cd633	6.10E-13	1.309026695	0.947	0.198	1.15E-08	Activated Macs	Cd633	obese vs lean
Rpl23a3	6.15E-13	1.544591325	1	0.553	1.16E-08	Activated Macs	Rpl23a3	obese vs lean
Aldoa3	2.71E-12	1.366468425	1	0.305	5.10E-08	Activated Macs	Aldoa3	obese vs lean
Rpl153	3.50E-12	1.465112771	1	0.528	6.59E-08	Activated Macs	Rpl153	obese vs lean
Gngt23	4.86E-12	1.264339304	0.737	0.117	9.16E-08	Activated Macs	Gngt23	obese vs lean
Hexb3	5.32E-12	0.872267057	0.895	0.183	1.00E-07	Activated Macs	Hexb3	obese vs lean
Gdf153	1.75E-11	0.994495732	0.474	0.041	3.30E-07	Activated Macs	Gdf153	obese vs lean
AF2517053	2.63E-11	0.957208508	0.842	0.183	4.95E-07	Activated Macs	AF2517053	obese vs lean
Smpdl3a3	5.08E-11	0.851012192	0.842	0.162	9.57E-07	Activated Macs	Smpdl3a3	obese vs lean
Rpl353	9.60E-11	0.999450937	1	0.949	1.81E-06	Activated Macs	Rpl353	obese vs lean
C1qc3	3.19E-10	1.25282242	0.895	0.208	6.01E-06	Activated Macs	C1qc3	obese vs lean
Plin23	4.86E-10	1.508085084	0.947	0.467	9.15E-06	Activated Macs	Plin23	obese vs lean
Cma13	7.20E-10	0.274834356	0.316	0.015	1.36E-05	Activated Macs	Cma13	obese vs lean
Gstp13	1.41E-09	0.718297762	0.684	0.122	2.65E-05	Activated Macs	Gstp13	obese vs lean
Ftl13	2.81E-09	1.057341757	1	0.99	5.29E-05	Activated Macs	Ftl13	obese vs lean
Sirpb1c3	2.83E-09	0.547562911	0.579	0.081	5.34E-05	Activated Macs	Sirpb1c3	obese vs lean
Ctss3	2.89E-09	1.032676197	1	0.888	5.44E-05	Activated Macs	Ctss3	obese vs lean
Cd723	3.89E-09	0.460080809	0.263	0.01	7.32E-05	Activated Macs	Cd723	obese vs lean
Gm98433	4.97E-09	-1.401836061	0.789	0.924	9.36E-05	Activated Macs	Gm98433	obese vs lean
Rpl63	5.29E-09	0.858082292	1	0.888	9.96E-05	Activated Macs	Rpl63	obese vs lean
Lgals33	5.76E-09	0.977245711	1	0.944	0.000108469	Activated Macs	Lgals33	obese vs lean
Rgs13	1.17E-08	0.977316031	0.947	0.34	0.000220635	Activated Macs	Rgs13	obese vs lean
C1s13	1.34E-08	0.213686557	0.211	0.005	0.000252008	Activated Macs	C1s13	obese vs lean
Gm101163	1.38E-08	1.140665042	0.947	0.431	0.000259116	Activated Macs	Gm101163	obese vs lean
mt-Nd13	1.68E-08	-0.999956787	1	1	0.000315545	Activated Macs	mt-Nd13	obese vs lean
Trem23	2.07E-08	0.94595334	0.526	0.086	0.000389104	Activated Macs	Trem23	obese vs lean
Rpl35a3	2.19E-08	-0.598689718	1	1	0.000412095	Activated Macs	Rpl35a3	obese vs lean
Fbn13	2.22E-08	0.221414371	0.158	0	0.000418693	Activated Macs	Fbn13	obese vs lean
Tpsb23	2.22E-08	0.181654687	0.158	0	0.000418693	Activated Macs	Tpsb23	obese vs lean
Rpl13a3	2.73E-08	-0.572788879	1	1	0.000513949	Activated Macs	Rpl13a3	obese vs lean
Retnla3	2.82E-08	-1.829010339	0.263	0.904	0.000530318	Activated Macs	Retnla3	obese vs lean
Fcgr33	2.85E-08	0.890498651	0.947	0.416	0.000536769	Activated Macs	Fcgr33	obese vs lean
mt-Co23	4.14E-08	-1.097184424	1	0.995	0.000778864	Activated Macs	mt-Co23	obese vs lean
Ptgr13	5.06E-08	0.366276991	0.368	0.036	0.000953061	Activated Macs	Ptgr13	obese vs lean
Arg13	6.37E-08	0.809249625	0.316	0.025	0.001200561	Activated Macs	Arg13	obese vs lean
Il103	6.96E-08	0.589917188	0.263	0.015	0.001310208	Activated Macs	Il103	obese vs lean
Sirpb1a3	7.43E-08	0.30480067	0.263	0.015	0.001398663	Activated Macs	Sirpb1a3	obese vs lean
C1qa3	7.53E-08	1.119148008	0.842	0.228	0.001418155	Activated Macs	C1qa3	obese vs lean
Rhoc3	7.57E-08	0.761138488	0.526	0.091	0.00142589	Activated Macs	Rhoc3	obese vs lean
Saraf3	1.04E-07	0.508481043	0.789	0.183	0.001950301	Activated Macs	Saraf3	obese vs lean
Nfkbia3	1.17E-07	0.936873993	1	0.904	0.002199896	Activated Macs	Nfkbia3	obese vs lean
Ctsb3	1.21E-07	1.050520331	1	0.655	0.002286042	Activated Macs	Ctsb3	obese vs lean
Rps27a3	1.34E-07	-0.579468156	1	1	0.002519971	Activated Macs	Rps27a3	obese vs lean
Osm3	1.37E-07	0.63444674	0.474	0.071	0.002575093	Activated Macs	Osm3	obese vs lean
mt-Co13	1.40E-07	-1.05362764	1	1	0.00262777	Activated Macs	mt-Co13	obese vs lean
Cd143	1.58E-07	1.380446736	1	0.462	0.002970032	Activated Macs	Cd143	obese vs lean
Pld33	1.79E-07	0.733467737	0.737	0.188	0.003375344	Activated Macs	Pld33	obese vs lean
Gapdh3	1.99E-07	1.141069489	0.895	0.528	0.003756604	Activated Macs	Gapdh3	obese vs lean
Lgmn3	2.07E-07	1.024674676	0.895	0.305	0.003907378	Activated Macs	Lgmn3	obese vs lean
Fcgrt3	2.34E-07	0.72809714	0.579	0.122	0.004400126	Activated Macs	Fcgrt3	obese vs lean
Rps133	2.34E-07	-0.653810545	1	1	0.004414055	Activated Macs	Rps133	obese vs lean
mt-Nd23	2.54E-07	-1.178779379	0.842	0.97	0.004787296	Activated Macs	mt-Nd23	obese vs lean
Ppt13	2.62E-07	0.405093979	0.632	0.122	0.004932207	Activated Macs	Ppt13	obese vs lean
Ccl93	2.67E-07	0.779984709	1	0.893	0.005032113	Activated Macs	Ccl93	obese vs lean
Ctsl3	3.20E-07	0.945789362	0.789	0.213	0.006029582	Activated Macs	Ctsl3	obese vs lean
Ifitm23	3.35E-07	0.868210614	1	0.68	0.006303544	Activated Macs	Ifitm23	obese vs lean
Rps143	3.75E-07	-0.513062219	1	1	0.007057254	Activated Macs	Rps143	obese vs lean
B2m3	4.96E-07	0.822695591	1	0.959	0.009349452	Activated Macs	B2m3	obese vs lean
Lipa3	7.34E-07	0.706647781	0.895	0.274	0.013825708	Activated Macs	Lipa3	obese vs lean
Fth13	8.66E-07	0.911830123	1	1	0.016304529	Activated Macs	Fth13	obese vs lean
Sdc43	8.87E-07	0.810412201	0.632	0.147	0.016703358	Activated Macs	Sdc43	obese vs lean
Rps163	9.00E-07	-0.52310809	1	0.995	0.016957288	Activated Macs	Rps163	obese vs lean
Irf83	9.02E-07	0.444936944	0.632	0.137	0.016995808	Activated Macs	Irf83	obese vs lean
Prdx13	9.58E-07	1.113666987	0.947	0.67	0.018049757	Activated Macs	Prdx13	obese vs lean
Axl3	9.96E-07	0.563391761	0.789	0.218	0.018755715	Activated Macs	Axl3	obese vs lean
Hmgn23	1.00E-06	0.533320995	0.526	0.096	0.018903662	Activated Macs	Hmgn23	obese vs lean
Rpl303	1.25E-06	-0.713352151	1	0.959	0.023602899	Activated Macs	Rpl303	obese vs lean
Calm23	2.00E-06	0.868853146	1	0.66	0.037731981	Activated Macs	Calm23	obese vs lean
Ccrl23	2.10E-06	0.857171607	0.842	0.31	0.039517473	Activated Macs	Ccrl23	obese vs lean
Akr1a13	2.15E-06	0.795936914	0.947	0.563	0.040425473	Activated Macs	Akr1a13	obese vs lean
H2-D13	2.36E-06	0.712299918	1	0.97	0.04439288	Activated Macs	H2-D13	obese vs lean
Rpl413	2.36E-06	-0.446310542	1	1	0.044404228	Activated Macs	Rpl413	obese vs lean
Cstb3	2.57E-06	1.086246817	1	0.64	0.04841319	Activated Macs	Cstb3	obese vs lean
Taldo13	2.71E-06	0.723258138	0.895	0.33	0.051016821	Activated Macs	Taldo13	obese vs lean
Cxcl31	2.72E-06	0.87834835	0.158	0.005	0.051215104	Activated Macs	Cxcl31	obese vs lean
Ctsd3	3.04E-06	0.967994164	1	0.701	0.057302438	Activated Macs	Ctsd3	obese vs lean
Rps15a3	3.24E-06	-0.585843242	1	0.99	0.061098988	Activated Macs	Rps15a3	obese vs lean
Rps233	3.56E-06	-0.429048392	1	1	0.067061447	Activated Macs	Rps233	obese vs lean
Pkm3	4.21E-06	0.91911448	1	0.589	0.079246074	Activated Macs	Pkm3	obese vs lean
F72	4.85E-06	0.389768166	0.316	0.041	0.091420081	Activated Macs	F72	obese vs lean
Rps203	4.87E-06	-0.608678359	1	0.995	0.091785599	Activated Macs	Rps203	obese vs lean
Ctsz3	5.02E-06	0.77864967	1	0.772	0.0945562	Activated Macs	Ctsz3	obese vs lean
Akr1b83	5.29E-06	0.256466602	0.105	0	0.099722418	Activated Macs	Akr1b83	obese vs lean
Lipg3	5.29E-06	0.21103917	0.105	0	0.099722418	Activated Macs	Lipg3	obese vs lean
Hist1h2ap3	5.29E-06	0.164222483	0.105	0	0.099722418	Activated Macs	Hist1h2ap3	obese vs lean
Cxcl133	5.29E-06	0.112086196	0.105	0	0.099722418	Activated Macs	Cxcl133	obese vs lean
Mfap53	5.29E-06	0.108897837	0.105	0	0.099722418	Activated Macs	Mfap53	obese vs lean
Hdc3	5.29E-06	0.098977217	0.105	0	0.099722418	Activated Macs	Hdc3	obese vs lean
Lum3	5.29E-06	0.096197119	0.105	0	0.099722418	Activated Macs	Lum3	obese vs lean
Rps144	3.88E-08	-0.756504706	1	1	0.000730559	B cell-like Macs	Rps144	obese vs lean
Rpl234	6.79E-08	-0.883770431	1	1	0.001278478	B cell-like Macs	Rpl234	obese vs lean
Rps254	1.16E-07	-0.733601963	1	1	0.002191676	B cell-like Macs	Rps254	obese vs lean
Rps244	2.91E-07	-0.825811418	1	1	0.005479191	B cell-like Macs	Rps244	obese vs lean
Rpl364	4.36E-07	-0.870786828	1	1	0.008218787	B cell-like Macs	Rpl364	obese vs lean
Rpl54	4.36E-07	-1.01244168	1	1	0.008218787	B cell-like Macs	Rpl54	obese vs lean
Rps204	4.36E-07	-1.13573521	1	1	0.008218787	B cell-like Macs	Rps204	obese vs lean
Ubb4	6.50E-07	0.815656664	1	1	0.01223686	B cell-like Macs	Ubb4	obese vs lean
Rps234	6.50E-07	-0.713650473	1	1	0.01223686	B cell-like Macs	Rps234	obese vs lean
Fau4	9.90E-07	2.476155839	1	0.222	0.018649643	B cell-like Macs	Fau4	obese vs lean
Rpl274	9.90E-07	2.11236531	1	0.222	0.018649643	B cell-like Macs	Rpl274	obese vs lean
Rpl37a4	1.89E-06	-0.775215856	1	1	0.035614742	B cell-like Macs	Rpl37a4	obese vs lean
Rpl35a4	1.89E-06	-0.815436851	1	1	0.035614742	B cell-like Macs	Rpl35a4	obese vs lean
Uba524	2.34E-06	2.623689232	1	0.333	0.044025004	B cell-like Macs	Uba524	obese vs lean
Ftl14	2.64E-06	0.842764676	1	1	0.049677999	B cell-like Macs	Ftl14	obese vs lean
Rpl104	2.97E-06	2.771021562	1	0.722	0.055863703	B cell-like Macs	Rpl104	obese vs lean
Rps274	3.03E-06	2.283638801	1	0.778	0.057163093	B cell-like Macs	Rps274	obese vs lean
Rps124	3.46E-06	1.747427439	1	0.222	0.065131116	B cell-like Macs	Rps124	obese vs lean
Rpl154	3.60E-06	1.351482048	1	0.722	0.067865565	B cell-like Macs	Rpl154	obese vs lean
Rpl414	3.62E-06	-0.726760801	1	1	0.068124609	B cell-like Macs	Rpl414	obese vs lean
Rps15a4	3.62E-06	-0.90153015	1	1	0.068124609	B cell-like Macs	Rps15a4	obese vs lean
Pkm4	3.82E-06	1.156105249	1	0.444	0.071877762	B cell-like Macs	Pkm4	obese vs lean
Cma14	4.04E-06	0.767100583	0.846	0	0.076112134	B cell-like Macs	Cma14	obese vs lean
Fau5	2.66E-40	3.031627271	1	0.121	5.02E-36	ILC2/Treg	Fau5	obese vs lean
Uba525	2.37E-39	2.917925908	0.991	0.131	4.47E-35	ILC2/Treg	Uba525	obese vs lean
Rps125	4.13E-38	2.366783491	0.964	0.047	7.78E-34	ILC2/Treg	Rps125	obese vs lean
Rps275	6.14E-38	2.925862034	1	0.458	1.16E-33	ILC2/Treg	Rps275	obese vs lean
Rpl275	2.28E-37	2.433429803	0.964	0.084	4.30E-33	ILC2/Treg	Rpl275	obese vs lean
Rpl105	2.58E-37	2.316698814	0.991	0.252	4.85E-33	ILC2/Treg	Rpl105	obese vs lean
Rpl23a5	8.84E-36	1.789663779	1	0.57	1.67E-31	ILC2/Treg	Rpl23a5	obese vs lean
Rpl95	3.77E-31	1.557771069	0.991	0.542	7.09E-27	ILC2/Treg	Rpl95	obese vs lean
Gm98435	1.09E-27	-1.675626873	0.505	0.916	2.05E-23	ILC2/Treg	Gm98435	obese vs lean
Rpl355	1.16E-26	0.90920484	1	0.925	2.18E-22	ILC2/Treg	Rpl355	obese vs lean
mt-Co15	2.90E-25	-0.856818805	1	1	5.46E-21	ILC2/Treg	mt-Co15	obese vs lean
Rps27a5	1.71E-24	-0.70288567	1	0.991	3.22E-20	ILC2/Treg	Rps27a5	obese vs lean
Rpl65	1.86E-24	0.989141219	1	0.729	3.51E-20	ILC2/Treg	Rpl65	obese vs lean
Tpt15	4.18E-24	-0.649204343	0.991	1	7.87E-20	ILC2/Treg	Tpt15	obese vs lean
H2-D15	1.55E-23	0.762996176	1	1	2.91E-19	ILC2/Treg	H2-D15	obese vs lean
Rps15a5	1.71E-22	-0.67027966	1	1	3.21E-18	ILC2/Treg	Rps15a5	obese vs lean
Rpl155	9.14E-22	1.109285269	0.946	0.551	1.72E-17	ILC2/Treg	Rpl155	obese vs lean
mt-Nd15	4.17E-21	-0.898055668	0.973	1	7.85E-17	ILC2/Treg	mt-Nd15	obese vs lean
mt-Co25	4.72E-21	-0.798277959	0.991	0.991	8.88E-17	ILC2/Treg	mt-Co25	obese vs lean
Ubb5	7.16E-21	0.784681766	1	0.963	1.35E-16	ILC2/Treg	Ubb5	obese vs lean
mt-Co35	3.90E-20	-0.762648136	1	0.991	7.34E-16	ILC2/Treg	mt-Co35	obese vs lean
Rps3a15	1.41E-19	-0.635798687	1	1	2.66E-15	ILC2/Treg	Rps3a15	obese vs lean
Rps205	2.33E-19	-0.689495941	0.991	0.991	4.39E-15	ILC2/Treg	Rps205	obese vs lean
Rps4x5	2.33E-19	-0.582522194	1	1	4.39E-15	ILC2/Treg	Rps4x5	obese vs lean
Rpl235	2.45E-19	-0.718210517	1	1	4.61E-15	ILC2/Treg	Rpl235	obese vs lean
Rps165	2.75E-19	-0.582085024	1	1	5.18E-15	ILC2/Treg	Rps165	obese vs lean
Rps245	6.40E-19	-0.634019751	1	1	1.21E-14	ILC2/Treg	Rps245	obese vs lean
Rpl305	1.61E-18	-0.739011726	0.955	0.972	3.03E-14	ILC2/Treg	Rpl305	obese vs lean
Rps255	1.79E-18	-0.669804885	0.982	1	3.37E-14	ILC2/Treg	Rps255	obese vs lean
Rps155	8.03E-18	-0.566686923	0.991	0.991	1.51E-13	ILC2/Treg	Rps155	obese vs lean
Rpl415	1.71E-17	-0.468568435	1	1	3.22E-13	ILC2/Treg	Rpl415	obese vs lean
mt-Nd45	1.81E-17	-0.938979384	0.883	0.963	3.40E-13	ILC2/Treg	mt-Nd45	obese vs lean
Rpl27a5	4.87E-17	-0.576979117	1	1	9.18E-13	ILC2/Treg	Rpl27a5	obese vs lean
Rps135	9.13E-17	-0.571171976	0.991	0.991	1.72E-12	ILC2/Treg	Rps135	obese vs lean
Rpl35a5	1.22E-16	-0.602044643	0.991	1	2.30E-12	ILC2/Treg	Rpl35a5	obese vs lean
Rps85	7.83E-16	-0.578810193	0.982	0.991	1.48E-11	ILC2/Treg	Rps85	obese vs lean
Rps105	1.75E-15	-0.644288586	0.964	0.981	3.29E-11	ILC2/Treg	Rps105	obese vs lean
Rps145	1.94E-15	-0.406147372	1	1	3.65E-11	ILC2/Treg	Rps145	obese vs lean
Rpl325	2.35E-15	-0.476744054	1	1	4.42E-11	ILC2/Treg	Rpl325	obese vs lean
mt-Atp65	2.79E-15	-0.617262892	1	1	5.25E-11	ILC2/Treg	mt-Atp65	obese vs lean
B2m5	2.86E-15	0.469028211	1	1	5.39E-11	ILC2/Treg	B2m5	obese vs lean
Apoe5	1.42E-14	1.209737771	0.82	0.29	2.67E-10	ILC2/Treg	Apoe5	obese vs lean
Rplp15	1.09E-13	-0.485980874	1	1	2.05E-09	ILC2/Treg	Rplp15	obese vs lean
Rpl265	2.22E-13	-0.498555968	1	1	4.17E-09	ILC2/Treg	Rpl265	obese vs lean
Rpl13a5	2.36E-13	-0.402244108	1	1	4.45E-09	ILC2/Treg	Rpl13a5	obese vs lean
Rpl55	2.56E-13	-0.681432548	0.928	0.944	4.82E-09	ILC2/Treg	Rpl55	obese vs lean
Rpl36a5	3.72E-13	-0.586905965	0.973	0.991	7.01E-09	ILC2/Treg	Rpl36a5	obese vs lean
Aldoa5	5.59E-13	0.896947245	0.865	0.402	1.05E-08	ILC2/Treg	Aldoa5	obese vs lean
Rps235	7.82E-13	-0.366887663	1	1	1.47E-08	ILC2/Treg	Rps235	obese vs lean
mt-Nd25	8.27E-13	-1.030366726	0.676	0.832	1.56E-08	ILC2/Treg	mt-Nd25	obese vs lean
Ftl15	1.07E-12	0.61362038	1	0.916	2.01E-08	ILC2/Treg	Ftl15	obese vs lean
Malat15	1.34E-12	0.419714533	1	1	2.52E-08	ILC2/Treg	Malat15	obese vs lean
Rps217	1.45E-12	-0.554621179	0.982	0.991	2.72E-08	ILC2/Treg	Rps217	obese vs lean
Cd745	4.50E-12	0.51571332	0.847	0.374	8.47E-08	ILC2/Treg	Cd745	obese vs lean
Gsn5	1.08E-11	0.958683183	0.604	0.131	2.04E-07	ILC2/Treg	Gsn5	obese vs lean
C1qb5	1.46E-11	1.121746247	0.505	0.065	2.74E-07	ILC2/Treg	C1qb5	obese vs lean
Ctsd5	2.82E-11	0.840220682	0.802	0.299	5.32E-07	ILC2/Treg	Ctsd5	obese vs lean
Rpl317	2.93E-11	-0.564150354	0.946	0.963	5.51E-07	ILC2/Treg	Rpl317	obese vs lean
Rpsa5	4.60E-11	-0.45764971	0.982	1	8.66E-07	ILC2/Treg	Rpsa5	obese vs lean
Rps95	4.74E-11	-0.404563878	1	1	8.92E-07	ILC2/Treg	Rps95	obese vs lean
Rps295	5.13E-11	0.380876258	1	1	9.66E-07	ILC2/Treg	Rps295	obese vs lean
Hbb-bs5	6.47E-11	0.864516061	0.676	0.196	1.22E-06	ILC2/Treg	Hbb-bs5	obese vs lean
Rpl345	7.24E-11	-0.452724979	0.991	1	1.36E-06	ILC2/Treg	Rpl345	obese vs lean
Gstp15	1.05E-10	1.067735895	0.613	0.187	1.98E-06	ILC2/Treg	Gstp15	obese vs lean
Rpl195	1.09E-10	-0.360728291	0.991	1	2.06E-06	ILC2/Treg	Rpl195	obese vs lean
Ltb4r15	1.58E-10	0.858607508	0.748	0.28	2.98E-06	ILC2/Treg	Ltb4r15	obese vs lean
Pld35	1.83E-10	0.926733887	0.405	0.037	3.45E-06	ILC2/Treg	Pld35	obese vs lean
Rps195	1.86E-10	-0.384071416	1	1	3.50E-06	ILC2/Treg	Rps195	obese vs lean
Capg5	2.43E-10	0.957404355	0.73	0.318	4.57E-06	ILC2/Treg	Capg5	obese vs lean
Shisa55	2.44E-10	0.720012015	0.946	0.607	4.60E-06	ILC2/Treg	Shisa55	obese vs lean
mt-Cytb5	2.52E-10	-0.629871116	0.964	0.972	4.75E-06	ILC2/Treg	mt-Cytb5	obese vs lean
Plin25	2.55E-10	0.95994975	0.559	0.131	4.81E-06	ILC2/Treg	Plin25	obese vs lean
Rpl125	2.94E-10	-0.529393131	0.955	0.981	5.53E-06	ILC2/Treg	Rpl125	obese vs lean
Gm269175	3.25E-10	-1.421710358	0.216	0.561	6.12E-06	ILC2/Treg	Gm269175	obese vs lean
Cxcr65	4.95E-10	0.968577689	0.775	0.364	9.32E-06	ILC2/Treg	Cxcr65	obese vs lean
Rps115	6.17E-10	-0.38044134	1	1	1.16E-05	ILC2/Treg	Rps115	obese vs lean
Rplp25	9.72E-10	-0.376184557	1	0.991	1.83E-05	ILC2/Treg	Rplp25	obese vs lean
Rpl37a5	1.64E-09	-0.266936057	1	1	3.08E-05	ILC2/Treg	Rpl37a5	obese vs lean
Dcn5	2.71E-09	0.711550444	0.378	0.037	5.10E-05	ILC2/Treg	Dcn5	obese vs lean
Rpl10a5	2.87E-09	-0.404030359	0.982	0.981	5.40E-05	ILC2/Treg	Rpl10a5	obese vs lean
Rpl395	2.87E-09	-0.40235307	1	0.991	5.40E-05	ILC2/Treg	Rpl395	obese vs lean
Ubc5	3.21E-09	0.655236703	0.937	0.673	6.05E-05	ILC2/Treg	Ubc5	obese vs lean
Ctss5	3.46E-09	0.919105381	0.486	0.103	6.51E-05	ILC2/Treg	Ctss5	obese vs lean
Hspa85	3.47E-09	0.62426871	0.991	0.869	6.53E-05	ILC2/Treg	Hspa85	obese vs lean
Pkm5	3.79E-09	0.726939337	0.802	0.346	7.14E-05	ILC2/Treg	Pkm5	obese vs lean
Fcer1g5	3.89E-09	0.778144715	0.64	0.178	7.33E-05	ILC2/Treg	Fcer1g5	obese vs lean
Hmgb15	4.55E-09	0.653582916	0.919	0.495	8.56E-05	ILC2/Treg	Hmgb15	obese vs lean
Fgl25	4.81E-09	0.861522453	0.604	0.187	9.06E-05	ILC2/Treg	Fgl25	obese vs lean
Lgals35	4.88E-09	0.860102855	0.712	0.318	9.19E-05	ILC2/Treg	Lgals35	obese vs lean
Bcl2a1d5	7.82E-09	1.011275759	0.414	0.075	0.000147279	ILC2/Treg	Bcl2a1d5	obese vs lean
Eef1a15	1.19E-08	-0.300866702	1	1	0.000224937	ILC2/Treg	Eef1a15	obese vs lean
Itm2b5	1.91E-08	0.503205203	0.955	0.86	0.000359644	ILC2/Treg	Itm2b5	obese vs lean
Rpl185	1.99E-08	-0.402587611	0.973	1	0.00037564	ILC2/Treg	Rpl185	obese vs lean
Tmsb4x5	2.15E-08	-0.334338123	1	1	0.000404688	ILC2/Treg	Tmsb4x5	obese vs lean
Ctsb5	2.53E-08	0.936066709	0.55	0.187	0.000476478	ILC2/Treg	Ctsb5	obese vs lean
Cd635	5.45E-08	0.865527409	0.351	0.056	0.001026279	ILC2/Treg	Cd635	obese vs lean
Psme25	5.51E-08	0.651781018	0.631	0.215	0.001037956	ILC2/Treg	Psme25	obese vs lean
Cma15	5.95E-08	0.697104608	0.243	0	0.001121454	ILC2/Treg	Cma15	obese vs lean
Itgb75	6.22E-08	0.641412004	0.838	0.439	0.001170806	ILC2/Treg	Itgb75	obese vs lean
Rbm35	6.45E-08	-0.589763335	0.748	0.85	0.001213956	ILC2/Treg	Rbm35	obese vs lean
C1qc5	7.27E-08	0.877762567	0.333	0.037	0.00136869	ILC2/Treg	C1qc5	obese vs lean
Arl6ip15	7.97E-08	0.748282766	0.613	0.243	0.001500365	ILC2/Treg	Arl6ip15	obese vs lean
Rpl215	8.17E-08	-0.330071754	1	0.981	0.001538879	ILC2/Treg	Rpl215	obese vs lean
Btg15	1.12E-07	0.625544623	0.91	0.645	0.002113059	ILC2/Treg	Btg15	obese vs lean
Lgmn5	1.17E-07	0.734283509	0.252	0.009	0.002197031	ILC2/Treg	Lgmn5	obese vs lean
Rpl285	1.58E-07	-0.55976383	0.874	0.86	0.002979507	ILC2/Treg	Rpl285	obese vs lean
Rps175	1.84E-07	-0.54600969	0.991	0.963	0.003459435	ILC2/Treg	Rps175	obese vs lean
Ptpn185	1.89E-07	-0.590973095	0.712	0.832	0.003554585	ILC2/Treg	Ptpn185	obese vs lean
Cd535	2.18E-07	0.563747424	0.856	0.467	0.00410368	ILC2/Treg	Cd535	obese vs lean
15-Sep	2.31E-07	0.594512462	0.757	0.411	0.004345127	ILC2/Treg	15-Sep	obese vs lean
Ikzf35	2.98E-07	0.746894446	0.432	0.112	0.005620293	ILC2/Treg	Ikzf35	obese vs lean
Rpl365	3.19E-07	-0.34106902	1	0.991	0.006003421	ILC2/Treg	Rpl365	obese vs lean
Tbc1d10c5	3.51E-07	0.687009357	0.378	0.075	0.006606211	ILC2/Treg	Tbc1d10c5	obese vs lean
Cd825	3.91E-07	0.673763094	0.685	0.327	0.007359398	ILC2/Treg	Cd825	obese vs lean
Calm25	4.73E-07	0.534413466	0.865	0.486	0.008900145	ILC2/Treg	Calm25	obese vs lean
Myl12a5	5.17E-07	0.522012088	0.856	0.449	0.009741976	ILC2/Treg	Myl12a5	obese vs lean
Taldo15	5.21E-07	0.605535918	0.541	0.178	0.009804188	ILC2/Treg	Taldo15	obese vs lean
Lyz25	5.41E-07	0.840228639	0.775	0.393	0.010187114	ILC2/Treg	Lyz25	obese vs lean
Rps35	6.87E-07	-0.330464049	1	1	0.012947311	ILC2/Treg	Rps35	obese vs lean
Fxyd55	8.32E-07	0.530255127	0.946	0.664	0.015666787	ILC2/Treg	Fxyd55	obese vs lean
Lamp15	8.39E-07	0.667610789	0.604	0.243	0.015798411	ILC2/Treg	Lamp15	obese vs lean
Junb5	8.62E-07	0.490548919	0.991	1	0.01622982	ILC2/Treg	Junb5	obese vs lean
mt-Nd35	1.03E-06	-0.880691408	0.216	0.477	0.019431643	ILC2/Treg	mt-Nd35	obese vs lean
Grn5	1.27E-06	0.629994202	0.243	0.019	0.023994907	ILC2/Treg	Grn5	obese vs lean
Smpdl3a5	1.48E-06	0.661060235	0.505	0.159	0.027809672	ILC2/Treg	Smpdl3a5	obese vs lean
Cd26	1.55E-06	0.80017207	0.414	0.121	0.029182172	ILC2/Treg	Cd26	obese vs lean
Ctsz5	1.62E-06	0.537313292	0.45	0.121	0.030524424	ILC2/Treg	Ctsz5	obese vs lean
Nr4a35	1.68E-06	-1.095712168	0.18	0.43	0.031682583	ILC2/Treg	Nr4a35	obese vs lean
Cd3e5	1.98E-06	0.711442777	0.486	0.178	0.037269094	ILC2/Treg	Cd3e5	obese vs lean
Rpl75	1.98E-06	-0.42305287	0.982	0.981	0.037288772	ILC2/Treg	Rpl75	obese vs lean
Tyrobp5	2.16E-06	0.671172333	0.486	0.15	0.04064214	ILC2/Treg	Tyrobp5	obese vs lean
C1qa5	2.21E-06	0.915376442	0.306	0.056	0.041612825	ILC2/Treg	C1qa5	obese vs lean
Dusp18	2.22E-06	0.796364305	0.865	0.682	0.041889764	ILC2/Treg	Dusp18	obese vs lean
Gpnmb5	2.45E-06	0.587682421	0.189	0	0.046204633	ILC2/Treg	Gpnmb5	obese vs lean
Tpsb25	2.45E-06	0.57990399	0.189	0	0.046205814	ILC2/Treg	Tpsb25	obese vs lean
Cxcl25	2.52E-06	1.8773162	0.613	0.29	0.0475219	ILC2/Treg	Cxcl25	obese vs lean
Nfkbia5	3.99E-06	0.888878885	0.901	0.757	0.075082374	ILC2/Treg	Nfkbia5	obese vs lean
Limd25	4.05E-06	0.576362178	0.586	0.243	0.076225516	ILC2/Treg	Limd25	obese vs lean
Trem25	4.20E-06	0.479570485	0.207	0.009	0.079119092	ILC2/Treg	Trem25	obese vs lean
Fcgr45	4.49E-06	0.696934273	0.18	0	0.084510119	ILC2/Treg	Fcgr45	obese vs lean
Pdia35	4.53E-06	0.615071892	0.703	0.364	0.085253921	ILC2/Treg	Pdia35	obese vs lean
Rpl85	4.64E-06	-0.310688373	1	0.991	0.087406147	ILC2/Treg	Rpl85	obese vs lean
Pltp5	4.65E-06	0.550835767	0.243	0.028	0.087532339	ILC2/Treg	Pltp5	obese vs lean
Pfn15	4.74E-06	0.37924029	1	0.963	0.089213692	ILC2/Treg	Pfn15	obese vs lean
Cotl15	4.80E-06	0.494079095	0.73	0.402	0.09049116	ILC2/Treg	Cotl15	obese vs lean
Cd3g5	4.96E-06	0.734590057	0.712	0.477	0.093329554	ILC2/Treg	Cd3g5	obese vs lean
Rps55	5.12E-06	-0.245083206	1	0.991	0.096345001	ILC2/Treg	Rps55	obese vs lean
Wfdc175	5.26E-06	0.722235157	0.324	0.075	0.09905934	ILC2/Treg	Wfdc175	obese vs lean
Fau6	3.14E-121	2.824933978	0.985	0.126	5.92E-117	Major Macs	Fau6	obese vs lean
Rps276	1.14E-112	2.497797801	0.988	0.302	2.15E-108	Major Macs	Rps276	obese vs lean
Rpl106	1.12E-110	2.438951789	0.988	0.383	2.10E-106	Major Macs	Rpl106	obese vs lean
Uba526	2.20E-107	2.148195917	0.945	0.162	4.15E-103	Major Macs	Uba526	obese vs lean
Rps126	4.78E-106	2.048751083	0.902	0.059	9.00E-102	Major Macs	Rps126	obese vs lean
Rpl276	2.03E-100	1.747253298	0.92	0.117	3.82E-96	Major Macs	Rpl276	obese vs lean
Rpl96	9.27E-93	1.610168559	0.96	0.444	1.75E-88	Major Macs	Rpl96	obese vs lean
Rpl23a6	1.15E-91	1.573845855	0.979	0.531	2.17E-87	Major Macs	Rpl23a6	obese vs lean
Gm98436	3.67E-78	-1.633995426	0.589	0.905	6.91E-74	Major Macs	Gm98436	obese vs lean
Rpl156	2.37E-76	1.314489677	0.933	0.43	4.46E-72	Major Macs	Rpl156	obese vs lean
Tpt16	9.22E-71	-0.836106164	0.979	0.992	1.74E-66	Major Macs	Tpt16	obese vs lean
Rpl66	9.72E-71	0.995827249	0.988	0.712	1.83E-66	Major Macs	Rpl66	obese vs lean
Plin26	9.17E-68	1.456361775	0.975	0.52	1.73E-63	Major Macs	Plin26	obese vs lean
mt-Co16	2.24E-65	-1.003467704	0.969	0.994	4.21E-61	Major Macs	mt-Co16	obese vs lean
Rpl356	3.00E-64	0.921308055	0.982	0.902	5.65E-60	Major Macs	Rpl356	obese vs lean
Rpl35a6	1.66E-63	-0.716865731	0.972	1	3.13E-59	Major Macs	Rpl35a6	obese vs lean
mt-Nd46	4.58E-58	-0.9870827	0.908	0.986	8.62E-54	Major Macs	mt-Nd46	obese vs lean
mt-Co26	2.42E-56	-0.901271126	0.954	0.989	4.57E-52	Major Macs	mt-Co26	obese vs lean
Rps256	5.38E-56	-0.678159613	0.966	0.992	1.01E-51	Major Macs	Rps256	obese vs lean
mt-Nd16	3.06E-54	-0.869158101	0.942	0.992	5.77E-50	Major Macs	mt-Nd16	obese vs lean
mt-Nd26	6.78E-54	-1.071924944	0.828	0.95	1.28E-49	Major Macs	mt-Nd26	obese vs lean
Rpl236	1.68E-53	-0.609626415	0.988	0.994	3.17E-49	Major Macs	Rpl236	obese vs lean
Rps146	2.15E-51	-0.576486785	0.991	1	4.05E-47	Major Macs	Rps146	obese vs lean
Rps27a6	1.36E-50	-0.621299009	0.982	0.997	2.57E-46	Major Macs	Rps27a6	obese vs lean
Rgs17	2.15E-49	1.347319499	0.859	0.33	4.05E-45	Major Macs	Rgs17	obese vs lean
Rps206	1.13E-48	-0.696848148	0.942	0.983	2.12E-44	Major Macs	Rps206	obese vs lean
mt-Co36	1.39E-44	-0.656192738	0.985	0.997	2.61E-40	Major Macs	mt-Co36	obese vs lean
Rps15a6	1.65E-44	-0.620384999	0.945	0.992	3.12E-40	Major Macs	Rps15a6	obese vs lean
Rps4x6	3.04E-44	-0.568195359	0.969	0.992	5.73E-40	Major Macs	Rps4x6	obese vs lean
Rpl37a6	3.77E-44	-0.513297326	0.994	1	7.10E-40	Major Macs	Rpl37a6	obese vs lean
Rpl306	9.40E-44	-0.744432795	0.905	0.939	1.77E-39	Major Macs	Rpl306	obese vs lean
mt-Atp66	2.93E-43	-0.66371492	0.979	0.997	5.52E-39	Major Macs	mt-Atp66	obese vs lean
Aldoa6	1.08E-42	1.014290973	0.837	0.324	2.03E-38	Major Macs	Aldoa6	obese vs lean
Rps246	1.91E-42	-0.553904718	0.979	0.986	3.60E-38	Major Macs	Rps246	obese vs lean
mt-Cytb6	2.40E-42	-0.750963435	0.945	0.989	4.52E-38	Major Macs	mt-Cytb6	obese vs lean
Ftl16	5.26E-42	0.707657961	1	0.997	9.90E-38	Major Macs	Ftl16	obese vs lean
Egr16	1.11E-41	-1.470309363	0.583	0.827	2.09E-37	Major Macs	Egr16	obese vs lean
Rps136	2.03E-41	-0.581254998	0.96	0.983	3.82E-37	Major Macs	Rps136	obese vs lean
Rpl416	4.93E-41	-0.527657354	0.994	1	9.28E-37	Major Macs	Rpl416	obese vs lean
Ctsd6	6.08E-40	1.128296144	0.969	0.637	1.15E-35	Major Macs	Ctsd6	obese vs lean
Cd686	8.41E-40	0.915982018	0.929	0.547	1.58E-35	Major Macs	Cd686	obese vs lean
H2-D16	3.36E-39	0.579419414	0.994	0.955	6.33E-35	Major Macs	H2-D16	obese vs lean
Rps236	3.44E-39	-0.481230655	0.997	1	6.47E-35	Major Macs	Rps236	obese vs lean
Rps176	2.50E-38	-0.529367325	0.948	0.986	4.71E-34	Major Macs	Rps176	obese vs lean
Rps3a16	2.23E-37	-0.560592171	0.963	0.986	4.19E-33	Major Macs	Rps3a16	obese vs lean
Rpl13a6	2.43E-37	-0.489436672	0.985	0.997	4.57E-33	Major Macs	Rpl13a6	obese vs lean
Gm101166	5.32E-37	0.86322219	0.933	0.617	1.00E-32	Major Macs	Gm101166	obese vs lean
Cd726	1.04E-36	1.142894208	0.549	0.089	1.96E-32	Major Macs	Cd726	obese vs lean
Lgals36	5.09E-36	0.960181704	0.988	0.729	9.59E-32	Major Macs	Lgals36	obese vs lean
Ctsz6	7.92E-36	0.728614129	0.957	0.645	1.49E-31	Major Macs	Ctsz6	obese vs lean
Rps166	1.38E-35	-0.514331532	0.988	0.986	2.59E-31	Major Macs	Rps166	obese vs lean
F13a16	3.94E-34	-1.329496317	0.23	0.628	7.41E-30	Major Macs	F13a16	obese vs lean
Mgl26	1.83E-33	-1.315902912	0.193	0.615	3.44E-29	Major Macs	Mgl26	obese vs lean
Ckb6	4.72E-33	0.910368288	0.798	0.332	8.88E-29	Major Macs	Ckb6	obese vs lean
Ctss6	9.85E-33	0.610974941	0.988	0.863	1.85E-28	Major Macs	Ctss6	obese vs lean
Retnla6	1.06E-32	-2.548836529	0.083	0.486	2.01E-28	Major Macs	Retnla6	obese vs lean
Rpl36a6	3.18E-32	-0.597538119	0.942	0.944	5.99E-28	Major Macs	Rpl36a6	obese vs lean
Rpl346	3.51E-32	-0.464111538	0.954	0.986	6.62E-28	Major Macs	Rpl346	obese vs lean
Hbb-bs6	6.44E-31	0.549275728	0.776	0.274	1.21E-26	Major Macs	Hbb-bs6	obese vs lean
Rps96	7.92E-31	-0.407193304	0.988	0.997	1.49E-26	Major Macs	Rps96	obese vs lean
Rplp16	2.29E-30	-0.44807716	0.969	0.989	4.31E-26	Major Macs	Rplp16	obese vs lean
Capg6	2.73E-30	0.874795392	0.865	0.5	5.15E-26	Major Macs	Capg6	obese vs lean
Ier36	3.10E-30	-1.278347042	0.439	0.709	5.84E-26	Major Macs	Ier36	obese vs lean
Fcgr46	5.11E-30	0.802942322	0.598	0.142	9.63E-26	Major Macs	Fcgr46	obese vs lean
Gsn6	7.92E-30	0.587819877	0.877	0.425	1.49E-25	Major Macs	Gsn6	obese vs lean
Gapdh6	1.62E-29	0.71441039	0.85	0.447	3.05E-25	Major Macs	Gapdh6	obese vs lean
Unc93b16	5.99E-29	0.644730957	0.933	0.631	1.13E-24	Major Macs	Unc93b16	obese vs lean
Rpl266	6.44E-29	-0.426652011	0.972	0.986	1.21E-24	Major Macs	Rpl266	obese vs lean
Cma16	6.77E-29	0.506503779	0.301	0	1.28E-24	Major Macs	Cma16	obese vs lean
Rps219	1.21E-28	-0.549086929	0.936	0.913	2.28E-24	Major Macs	Rps219	obese vs lean
Pfn16	1.85E-28	0.541047626	0.991	0.919	3.49E-24	Major Macs	Pfn16	obese vs lean
Pkm6	2.78E-28	0.861435915	0.85	0.441	5.23E-24	Major Macs	Pkm6	obese vs lean
mt-Nd36	3.95E-28	-1.117307826	0.353	0.64	7.45E-24	Major Macs	mt-Nd36	obese vs lean
Hspa86	4.49E-28	0.534901749	0.991	0.911	8.46E-24	Major Macs	Hspa86	obese vs lean
Rac26	1.38E-27	0.725388023	0.761	0.302	2.60E-23	Major Macs	Rac26	obese vs lean
Rps156	2.03E-27	-0.501231394	0.975	0.972	3.82E-23	Major Macs	Rps156	obese vs lean
Serinc36	5.19E-27	-0.881665844	0.761	0.858	9.78E-23	Major Macs	Serinc36	obese vs lean
Rpl326	5.87E-27	-0.406214449	0.988	0.997	1.11E-22	Major Macs	Rpl326	obese vs lean
Mrc16	9.58E-27	-1.051063026	0.607	0.777	1.80E-22	Major Macs	Mrc16	obese vs lean
Ubb6	2.73E-26	0.416399629	0.994	0.941	5.14E-22	Major Macs	Ubb6	obese vs lean
Gpnmb6	4.58E-26	0.949904058	0.482	0.103	8.63E-22	Major Macs	Gpnmb6	obese vs lean
Fabp46	1.34E-25	-1.473021172	0.948	0.955	2.52E-21	Major Macs	Fabp46	obese vs lean
Ms4a6d6	1.55E-25	0.601956143	0.656	0.221	2.91E-21	Major Macs	Ms4a6d6	obese vs lean
Sh3bgrl36	2.08E-25	0.454171218	0.994	0.877	3.93E-21	Major Macs	Sh3bgrl36	obese vs lean
Eif4a16	4.02E-25	0.592594886	0.957	0.718	7.56E-21	Major Macs	Eif4a16	obese vs lean
Fyb6	6.24E-25	0.632449227	0.816	0.38	1.18E-20	Major Macs	Fyb6	obese vs lean
Rpl76	8.73E-25	-0.475619424	0.933	0.966	1.64E-20	Major Macs	Rpl76	obese vs lean
Rps106	1.30E-24	-0.50099604	0.933	0.941	2.45E-20	Major Macs	Rps106	obese vs lean
Rpl396	2.21E-24	-0.434880275	0.954	0.975	4.16E-20	Major Macs	Rpl396	obese vs lean
Pld36	2.48E-24	0.652515186	0.699	0.277	4.68E-20	Major Macs	Pld36	obese vs lean
C1qb6	3.08E-24	0.591391222	0.945	0.927	5.80E-20	Major Macs	C1qb6	obese vs lean
Dpep26	3.49E-24	0.728228533	0.574	0.187	6.57E-20	Major Macs	Dpep26	obese vs lean
Hba-a16	3.52E-24	0.435096924	0.417	0.07	6.64E-20	Major Macs	Hba-a16	obese vs lean
Shisa56	4.95E-24	0.544809332	0.77	0.341	9.33E-20	Major Macs	Shisa56	obese vs lean
Cotl16	6.96E-24	0.586035487	0.899	0.589	1.31E-19	Major Macs	Cotl16	obese vs lean
Anxa26	1.20E-23	0.706918344	0.89	0.573	2.26E-19	Major Macs	Anxa26	obese vs lean
Rpl27a6	5.19E-23	-0.375354284	0.979	0.986	9.77E-19	Major Macs	Rpl27a6	obese vs lean
Rplp26	8.98E-22	-0.369548963	0.979	0.983	1.69E-17	Major Macs	Rplp26	obese vs lean
C5ar16	1.15E-21	0.675658874	0.831	0.564	2.17E-17	Major Macs	C5ar16	obese vs lean
Cfd6	1.16E-21	-1.308832473	0.018	0.282	2.19E-17	Major Macs	Cfd6	obese vs lean
Tpsb26	1.77E-21	0.392658636	0.227	0	3.34E-17	Major Macs	Tpsb26	obese vs lean
Anxa16	1.89E-21	0.784891962	0.828	0.419	3.56E-17	Major Macs	Anxa16	obese vs lean
Rpl366	2.88E-21	-0.407736164	0.963	0.961	5.42E-17	Major Macs	Rpl366	obese vs lean
Rpl56	3.22E-21	-0.510245415	0.877	0.888	6.06E-17	Major Macs	Rpl56	obese vs lean
Dusp19	3.81E-21	0.696971123	0.948	0.832	7.17E-17	Major Macs	Dusp19	obese vs lean
Adgre16	4.05E-21	0.64648455	0.859	0.539	7.63E-17	Major Macs	Adgre16	obese vs lean
Pf46	4.57E-21	-1.043489073	0.782	0.86	8.61E-17	Major Macs	Pf46	obese vs lean
Rps86	7.47E-21	-0.358238834	0.991	0.986	1.41E-16	Major Macs	Rps86	obese vs lean
Cd636	1.36E-20	0.64922895	0.926	0.701	2.56E-16	Major Macs	Cd636	obese vs lean
Cd146	3.07E-20	0.867141104	0.791	0.522	5.79E-16	Major Macs	Cd146	obese vs lean
Lgmn6	3.43E-20	0.4798366	0.948	0.866	6.45E-16	Major Macs	Lgmn6	obese vs lean
Rpl10a6	5.02E-20	-0.421770915	0.96	0.969	9.46E-16	Major Macs	Rpl10a6	obese vs lean
Calm26	5.62E-20	0.464648555	0.975	0.757	1.06E-15	Major Macs	Calm26	obese vs lean
Gngt26	7.02E-20	0.573064295	0.583	0.215	1.32E-15	Major Macs	Gngt26	obese vs lean
Trem26	9.49E-20	0.66823557	0.773	0.391	1.79E-15	Major Macs	Trem26	obese vs lean
Ccl28	9.74E-20	-1.31526007	0.387	0.631	1.83E-15	Major Macs	Ccl28	obese vs lean
Fcgr36	3.27E-19	0.634483953	0.828	0.564	6.15E-15	Major Macs	Fcgr36	obese vs lean
Cd96	4.90E-19	0.729896273	0.635	0.274	9.23E-15	Major Macs	Cd96	obese vs lean
Akr1b86	6.94E-19	0.738903534	0.307	0.047	1.31E-14	Major Macs	Akr1b86	obese vs lean
Fxyd56	9.86E-19	0.500292509	0.905	0.601	1.86E-14	Major Macs	Fxyd56	obese vs lean
Klf46	1.05E-18	-0.875866252	0.515	0.704	1.97E-14	Major Macs	Klf46	obese vs lean
Dcn6	1.05E-18	0.410785711	0.5	0.142	1.98E-14	Major Macs	Dcn6	obese vs lean
Bcl2a1d6	1.23E-18	0.518735575	0.531	0.184	2.32E-14	Major Macs	Bcl2a1d6	obese vs lean
Gstp16	1.33E-18	0.504876207	0.439	0.126	2.50E-14	Major Macs	Gstp16	obese vs lean
Pdia66	1.37E-18	0.555405077	0.755	0.408	2.58E-14	Major Macs	Pdia66	obese vs lean
Sirpb1a6	1.52E-18	0.486701562	0.239	0.017	2.85E-14	Major Macs	Sirpb1a6	obese vs lean
Smpdl3a6	1.76E-18	0.469703181	0.586	0.223	3.31E-14	Major Macs	Smpdl3a6	obese vs lean
Ucp26	2.15E-18	0.425333017	0.933	0.676	4.04E-14	Major Macs	Ucp26	obese vs lean
Rps196	2.20E-18	-0.344725148	0.982	0.992	4.15E-14	Major Macs	Rps196	obese vs lean
Prdx16	2.62E-18	0.461985556	0.972	0.785	4.93E-14	Major Macs	Prdx16	obese vs lean
Cdk2ap26	3.48E-18	0.461869404	0.724	0.316	6.55E-14	Major Macs	Cdk2ap26	obese vs lean
Hist1h2bc6	3.63E-18	0.648728149	0.503	0.173	6.83E-14	Major Macs	Hist1h2bc6	obese vs lean
Ms4a76	5.05E-18	0.665651039	0.804	0.483	9.51E-14	Major Macs	Ms4a76	obese vs lean
Rps56	5.06E-18	-0.33589185	0.985	0.98	9.54E-14	Major Macs	Rps56	obese vs lean
Rpl319	8.46E-18	-0.36393087	0.951	0.953	1.59E-13	Major Macs	Rpl319	obese vs lean
AF2517056	1.21E-17	0.491314826	0.699	0.33	2.27E-13	Major Macs	AF2517056	obese vs lean
C1qc6	1.48E-17	0.560311041	0.929	0.897	2.79E-13	Major Macs	C1qc6	obese vs lean
Tmsb4x6	1.56E-17	-0.283649217	1	1	2.94E-13	Major Macs	Tmsb4x6	obese vs lean
Pdia36	2.59E-17	0.516783705	0.859	0.534	4.88E-13	Major Macs	Pdia36	obese vs lean
Tsc22d36	3.69E-17	0.591055548	0.684	0.316	6.95E-13	Major Macs	Tsc22d36	obese vs lean
Hilpda6	4.94E-17	0.591462259	0.466	0.156	9.31E-13	Major Macs	Hilpda6	obese vs lean
Lamp16	5.35E-17	0.419370977	0.963	0.779	1.01E-12	Major Macs	Lamp16	obese vs lean
Akr1a16	8.57E-17	0.433017204	0.92	0.679	1.61E-12	Major Macs	Akr1a16	obese vs lean
Eef1a16	9.65E-17	-0.260331233	1	0.997	1.82E-12	Major Macs	Eef1a16	obese vs lean
Irf76	1.19E-16	0.440124841	0.261	0.036	2.24E-12	Major Macs	Irf76	obese vs lean
Sirpb1c6	1.30E-16	0.525994287	0.359	0.092	2.45E-12	Major Macs	Sirpb1c6	obese vs lean
Spi16	1.36E-16	0.458604769	0.828	0.489	2.57E-12	Major Macs	Spi16	obese vs lean
Hexa6	1.39E-16	0.445210338	0.899	0.651	2.62E-12	Major Macs	Hexa6	obese vs lean
Angptl46	2.23E-16	0.418038233	0.38	0.103	4.19E-12	Major Macs	Angptl46	obese vs lean
Maf6	2.77E-16	-0.905634171	0.454	0.62	5.21E-12	Major Macs	Maf6	obese vs lean
Hba-a26	4.18E-16	0.285752624	0.273	0.042	7.87E-12	Major Macs	Hba-a26	obese vs lean
Zfp36l16	4.86E-16	-0.824205907	0.555	0.684	9.16E-12	Major Macs	Zfp36l16	obese vs lean
Metrnl6	5.56E-16	0.477820965	0.847	0.511	1.05E-11	Major Macs	Metrnl6	obese vs lean
Taldo16	5.73E-16	0.546464041	0.764	0.374	1.08E-11	Major Macs	Taldo16	obese vs lean
Ctsb6	7.07E-16	0.527271506	0.991	0.944	1.33E-11	Major Macs	Ctsb6	obese vs lean
Manf6	8.30E-16	0.505401135	0.663	0.321	1.56E-11	Major Macs	Manf6	obese vs lean
Hmgb16	1.55E-15	0.407721117	0.877	0.534	2.93E-11	Major Macs	Hmgb16	obese vs lean
Nfkbiz6	1.75E-15	-0.858057664	0.561	0.69	3.29E-11	Major Macs	Nfkbiz6	obese vs lean
Atp6v0d26	1.84E-15	0.705746324	0.365	0.106	3.47E-11	Major Macs	Atp6v0d26	obese vs lean
Ccrl26	2.47E-15	0.66414525	0.503	0.209	4.66E-11	Major Macs	Ccrl26	obese vs lean
Marcks6	2.96E-15	-0.627770928	0.699	0.774	5.57E-11	Major Macs	Marcks6	obese vs lean
Hexb6	4.62E-15	0.509398136	0.724	0.377	8.71E-11	Major Macs	Hexb6	obese vs lean
Rps116	6.89E-15	-0.318536285	0.991	0.994	1.30E-10	Major Macs	Rps116	obese vs lean
Cyba6	7.38E-15	0.301801477	0.982	0.922	1.39E-10	Major Macs	Cyba6	obese vs lean
C1qa6	9.62E-15	0.533224562	0.942	0.883	1.81E-10	Major Macs	C1qa6	obese vs lean
Grn6	9.73E-15	0.4315313	0.942	0.763	1.83E-10	Major Macs	Grn6	obese vs lean
Lgals16	1.50E-14	0.430629925	0.975	0.874	2.83E-10	Major Macs	Lgals16	obese vs lean
Rhoc6	2.20E-14	0.438329174	0.626	0.282	4.14E-10	Major Macs	Rhoc6	obese vs lean
Creld26	2.28E-14	0.353938345	0.353	0.101	4.29E-10	Major Macs	Creld26	obese vs lean
Hsp90aa16	2.60E-14	-0.610984058	0.752	0.785	4.89E-10	Major Macs	Hsp90aa16	obese vs lean
Rpsa6	3.28E-14	-0.384721995	0.917	0.933	6.18E-10	Major Macs	Rpsa6	obese vs lean
Cd300e6	4.00E-14	0.395895139	0.156	0.003	7.54E-10	Major Macs	Cd300e6	obese vs lean
Car36	6.81E-14	-1.091896843	0.064	0.274	1.28E-09	Major Macs	Car36	obese vs lean
Rpl176	6.89E-14	-0.308853292	0.963	0.966	1.30E-09	Major Macs	Rpl176	obese vs lean
Emp36	7.71E-14	0.417831379	0.92	0.737	1.45E-09	Major Macs	Emp36	obese vs lean
Ctsh6	8.34E-14	0.391482824	0.899	0.628	1.57E-09	Major Macs	Ctsh6	obese vs lean
Lipa6	9.51E-14	0.41610799	0.764	0.419	1.79E-09	Major Macs	Lipa6	obese vs lean
Rnf1286	1.36E-13	0.303752059	0.258	0.05	2.55E-09	Major Macs	Rnf1286	obese vs lean
Ppt16	1.96E-13	0.228552234	0.5	0.187	3.70E-09	Major Macs	Ppt16	obese vs lean
Slc25a56	2.06E-13	0.43529829	0.902	0.676	3.89E-09	Major Macs	Slc25a56	obese vs lean
Rtn46	2.14E-13	0.404088796	0.939	0.698	4.04E-09	Major Macs	Rtn46	obese vs lean
Cd1634	2.34E-13	-0.939025407	0.046	0.235	4.42E-09	Major Macs	Cd1634	obese vs lean
Cd376	2.56E-13	0.330320105	0.574	0.249	4.83E-09	Major Macs	Cd376	obese vs lean
Abcg16	3.06E-13	0.353245348	0.356	0.109	5.75E-09	Major Macs	Abcg16	obese vs lean
Psap6	3.86E-13	0.307757372	0.997	0.953	7.26E-09	Major Macs	Psap6	obese vs lean
Sdf2l16	4.58E-13	0.514517526	0.641	0.346	8.63E-09	Major Macs	Sdf2l16	obese vs lean
Irf86	6.35E-13	0.438207052	0.61	0.291	1.20E-08	Major Macs	Irf86	obese vs lean
Rpl286	7.45E-13	-0.352239744	0.942	0.911	1.40E-08	Major Macs	Rpl286	obese vs lean
Cxcr46	7.58E-13	-0.851772141	0.196	0.394	1.43E-08	Major Macs	Cxcr46	obese vs lean
Spp16	8.69E-13	1.32083647	0.316	0.089	1.64E-08	Major Macs	Spp16	obese vs lean
Lmna6	9.08E-13	0.469655451	0.721	0.416	1.71E-08	Major Macs	Lmna6	obese vs lean
Ecm16	1.06E-12	0.412726991	0.371	0.128	2.00E-08	Major Macs	Ecm16	obese vs lean
Clec4a36	1.33E-12	0.495821357	0.742	0.453	2.51E-08	Major Macs	Clec4a36	obese vs lean
Psma66	2.23E-12	0.341421401	0.715	0.369	4.19E-08	Major Macs	Psma66	obese vs lean
Hist1h1c6	2.63E-12	0.399021934	0.31	0.089	4.95E-08	Major Macs	Hist1h1c6	obese vs lean
Tubb56	2.94E-12	0.368148681	0.822	0.475	5.54E-08	Major Macs	Tubb56	obese vs lean
Ptpn186	3.26E-12	-0.544530813	0.801	0.785	6.14E-08	Major Macs	Ptpn186	obese vs lean
Pltp6	3.33E-12	0.464864031	0.905	0.774	6.28E-08	Major Macs	Pltp6	obese vs lean
Marcksl16	3.92E-12	-0.665429965	0.417	0.603	7.38E-08	Major Macs	Marcksl16	obese vs lean
Rpl126	3.99E-12	-0.356172891	0.859	0.849	7.51E-08	Major Macs	Rpl126	obese vs lean
Fosb6	4.15E-12	-0.631048167	0.626	0.735	7.81E-08	Major Macs	Fosb6	obese vs lean
Syngr26	4.16E-12	0.264269951	0.595	0.271	7.84E-08	Major Macs	Syngr26	obese vs lean
Clec12a6	4.59E-12	0.406768552	0.798	0.528	8.65E-08	Major Macs	Clec12a6	obese vs lean
Acp56	5.40E-12	0.445764516	0.331	0.109	1.02E-07	Major Macs	Acp56	obese vs lean
Bcl2a1b6	7.35E-12	0.409478572	0.779	0.48	1.38E-07	Major Macs	Bcl2a1b6	obese vs lean
Ctsl6	8.89E-12	0.42393245	0.847	0.539	1.67E-07	Major Macs	Ctsl6	obese vs lean
Phlda36	1.11E-11	0.248382245	0.166	0.017	2.09E-07	Major Macs	Phlda36	obese vs lean
Glul6	1.17E-11	0.441205598	0.776	0.514	2.21E-07	Major Macs	Glul6	obese vs lean
Ifitm26	1.60E-11	0.387566251	0.936	0.818	3.02E-07	Major Macs	Ifitm26	obese vs lean
Ctsk6	2.06E-11	0.649333018	0.224	0.047	3.88E-07	Major Macs	Ctsk6	obese vs lean
Mmp126	2.18E-11	0.002960851	0.316	0.092	4.11E-07	Major Macs	Mmp126	obese vs lean
Rplp06	2.24E-11	0.32990462	0.963	0.86	4.21E-07	Major Macs	Rplp06	obese vs lean
Neat16	3.36E-11	-0.498266733	0.761	0.791	6.33E-07	Major Macs	Neat16	obese vs lean
Tnf6	3.71E-11	-0.817794461	0.383	0.522	6.99E-07	Major Macs	Tnf6	obese vs lean
Sirpb1b6	3.83E-11	0.220053091	0.19	0.031	7.20E-07	Major Macs	Sirpb1b6	obese vs lean
Cbr26	4.18E-11	-0.735972573	0.172	0.369	7.87E-07	Major Macs	Cbr26	obese vs lean
Slc25a206	4.80E-11	0.292101576	0.206	0.039	9.04E-07	Major Macs	Slc25a206	obese vs lean
Prr136	5.25E-11	0.343626008	0.706	0.391	9.89E-07	Major Macs	Prr136	obese vs lean
Vasp6	6.17E-11	0.288080003	0.46	0.187	1.16E-06	Major Macs	Vasp6	obese vs lean
Sh2d1b16	6.28E-11	0.220782402	0.187	0.031	1.18E-06	Major Macs	Sh2d1b16	obese vs lean
Pmp226	7.80E-11	0.363214095	0.564	0.288	1.47E-06	Major Macs	Pmp226	obese vs lean
Serpinb6a6	8.04E-11	0.339370288	0.736	0.427	1.51E-06	Major Macs	Serpinb6a6	obese vs lean
Tmed106	1.15E-10	0.292027777	0.853	0.542	2.16E-06	Major Macs	Tmed106	obese vs lean
Pdia46	1.30E-10	0.220426439	0.448	0.182	2.44E-06	Major Macs	Pdia46	obese vs lean
Lum6	1.65E-10	0.162762339	0.117	0.003	3.11E-06	Major Macs	Lum6	obese vs lean
Ccl21a6	2.06E-10	0.167238448	0.107	0	3.89E-06	Major Macs	Ccl21a6	obese vs lean
Rbm36	2.09E-10	-0.432715394	0.813	0.813	3.94E-06	Major Macs	Rbm36	obese vs lean
Retn6	2.47E-10	-0.597299286	0.009	0.137	4.64E-06	Major Macs	Retn6	obese vs lean
Cxcl166	2.99E-10	0.328158245	0.613	0.321	5.63E-06	Major Macs	Cxcl166	obese vs lean
Cytip6	3.21E-10	0.326499109	0.371	0.142	6.04E-06	Major Macs	Cytip6	obese vs lean
Pld46	3.31E-10	0.384640295	0.739	0.492	6.24E-06	Major Macs	Pld46	obese vs lean
Socs36	3.44E-10	0.491631166	0.439	0.198	6.48E-06	Major Macs	Socs36	obese vs lean
Rpl22l16	3.86E-10	-0.430701449	0.871	0.83	7.26E-06	Major Macs	Rpl22l16	obese vs lean
S100a116	4.55E-10	0.416664181	0.779	0.475	8.56E-06	Major Macs	S100a116	obese vs lean
Pla2g2d5	5.26E-10	-0.557585506	0	0.112	9.91E-06	Major Macs	Pla2g2d5	obese vs lean
Ube2l66	5.63E-10	0.18211445	0.236	0.061	1.06E-05	Major Macs	Ube2l66	obese vs lean
Itm2b6	5.81E-10	0.355190495	0.997	0.992	1.09E-05	Major Macs	Itm2b6	obese vs lean
Col3a16	6.22E-10	0.156748886	0.239	0.061	1.17E-05	Major Macs	Col3a16	obese vs lean
Anxa56	6.28E-10	0.289922554	0.96	0.852	1.18E-05	Major Macs	Anxa56	obese vs lean
Ccl246	6.59E-10	-0.786272174	0.071	0.237	1.24E-05	Major Macs	Ccl246	obese vs lean
Ccr26	6.80E-10	-0.631712896	0.294	0.494	1.28E-05	Major Macs	Ccr26	obese vs lean
Mfap56	6.86E-10	0.178041819	0.117	0.006	1.29E-05	Major Macs	Mfap56	obese vs lean
Hist1h2ap5	7.14E-10	0.159808053	0.101	0	1.34E-05	Major Macs	Hist1h2ap5	obese vs lean
Limd26	7.34E-10	0.257491775	0.429	0.182	1.38E-05	Major Macs	Limd26	obese vs lean
Cpe6	8.67E-10	0.405354138	0.16	0.025	1.63E-05	Major Macs	Cpe6	obese vs lean
Xbp16	9.56E-10	0.198765454	0.5	0.226	1.80E-05	Major Macs	Xbp16	obese vs lean
Gm170565	9.81E-10	0.388893408	0.19	0.042	1.85E-05	Major Macs	Gm170565	obese vs lean
Siglece6	1.27E-09	0.257992049	0.172	0.031	2.40E-05	Major Macs	Siglece6	obese vs lean
S100a18	1.31E-09	0.212782564	0.656	0.327	2.47E-05	Major Macs	S100a18	obese vs lean
Ifitm36	1.31E-09	-0.318358513	0.85	0.902	2.47E-05	Major Macs	Ifitm36	obese vs lean
Hbb-bt6	1.36E-09	0.13520731	0.19	0.039	2.57E-05	Major Macs	Hbb-bt6	obese vs lean
Rpl18a6	1.70E-09	-0.226886475	1	0.997	3.19E-05	Major Macs	Rpl18a6	obese vs lean
Rps36	1.74E-09	-0.250890146	0.957	0.978	3.28E-05	Major Macs	Rps36	obese vs lean
Il106	1.94E-09	0.433430345	0.184	0.039	3.66E-05	Major Macs	Il106	obese vs lean
Ccl96	2.12E-09	0.44057667	0.883	0.74	3.98E-05	Major Macs	Ccl96	obese vs lean
Eef26	2.12E-09	0.294543893	0.896	0.673	3.99E-05	Major Macs	Eef26	obese vs lean
Serpinb6b6	2.49E-09	0.236567322	0.117	0.008	4.68E-05	Major Macs	Serpinb6b6	obese vs lean
Abi36	2.53E-09	0.175785965	0.156	0.025	4.77E-05	Major Macs	Abi36	obese vs lean
Prdx66	3.55E-09	0.141183047	0.402	0.165	6.68E-05	Major Macs	Prdx66	obese vs lean
Srgn6	4.15E-09	-0.390867976	0.816	0.818	7.82E-05	Major Macs	Srgn6	obese vs lean
Mmp95	4.23E-09	-0.574468846	0.021	0.145	7.97E-05	Major Macs	Mmp95	obese vs lean
Cd209g4	4.23E-09	-0.552369988	0	0.101	7.97E-05	Major Macs	Cd209g4	obese vs lean
Col1a26	5.26E-09	0.144640529	0.107	0.006	9.91E-05	Major Macs	Col1a26	obese vs lean
Mgp6	1.04E-08	0.026299956	0.233	0.067	0.000196793	Major Macs	Mgp6	obese vs lean
Axl6	1.64E-08	0.199348235	0.528	0.265	0.000309679	Major Macs	Axl6	obese vs lean
Gnb2l16	1.81E-08	-0.348327369	0.865	0.802	0.000340593	Major Macs	Gnb2l16	obese vs lean
Psmb86	1.87E-08	0.276605767	0.755	0.455	0.000352668	Major Macs	Psmb86	obese vs lean
Dusp126	2.35E-08	0.130039642	0.169	0.036	0.000443277	Major Macs	Dusp126	obese vs lean
Psme26	2.42E-08	0.240581039	0.696	0.394	0.000455738	Major Macs	Psme26	obese vs lean
Serping16	2.89E-08	0.136237948	0.138	0.022	0.000544228	Major Macs	Serping16	obese vs lean
Mt26	3.57E-08	0.345304166	0.448	0.221	0.000671968	Major Macs	Mt26	obese vs lean
Gdf156	5.26E-08	0.54387892	0.337	0.156	0.000990618	Major Macs	Gdf156	obese vs lean
Ms4a6c6	5.69E-08	0.26139027	0.721	0.478	0.001071565	Major Macs	Ms4a6c6	obese vs lean
Anp32a6	6.82E-08	0.14477872	0.73	0.408	0.001283857	Major Macs	Anp32a6	obese vs lean
Tnfaip26	7.04E-08	0.182702957	0.362	0.159	0.001326085	Major Macs	Tnfaip26	obese vs lean
Vim6	7.30E-08	0.31097736	0.942	0.821	0.001374256	Major Macs	Vim6	obese vs lean
Myl12a6	7.49E-08	0.273963803	0.837	0.612	0.001410293	Major Macs	Myl12a6	obese vs lean
Clec3b6	7.88E-08	0.163675327	0.113	0.014	0.00148472	Major Macs	Clec3b6	obese vs lean
Cd209f6	9.09E-08	-0.855779421	0.021	0.128	0.0017116	Major Macs	Cd209f6	obese vs lean
Zfp36l26	1.05E-07	-0.41319243	0.675	0.704	0.001969272	Major Macs	Zfp36l26	obese vs lean
Fth16	1.12E-07	0.269582725	1	1	0.002118772	Major Macs	Fth16	obese vs lean
Cd826	1.14E-07	0.093502317	0.242	0.081	0.002148045	Major Macs	Cd826	obese vs lean
Serpine16	1.20E-07	0.431228954	0.193	0.059	0.002255847	Major Macs	Serpine16	obese vs lean
Dus26	1.30E-07	0.10766238	0.083	0.003	0.002454858	Major Macs	Dus26	obese vs lean
Nlrp36	1.41E-07	-0.659360232	0.141	0.285	0.002661516	Major Macs	Nlrp36	obese vs lean
Coro1a6	1.53E-07	0.268611434	0.84	0.592	0.002882696	Major Macs	Coro1a6	obese vs lean
H2afz6	1.56E-07	-0.323701432	0.92	0.869	0.00293519	Major Macs	H2afz6	obese vs lean
Slc3a26	2.04E-07	0.207588151	0.748	0.444	0.003836179	Major Macs	Slc3a26	obese vs lean
Tyrobp6	2.07E-07	0.157827387	0.988	0.98	0.003894548	Major Macs	Tyrobp6	obese vs lean
Esd6	2.13E-07	0.362116479	0.693	0.402	0.004004101	Major Macs	Esd6	obese vs lean
Hvcn16	2.26E-07	0.098635808	0.212	0.067	0.004254011	Major Macs	Hvcn16	obese vs lean
Napsa6	2.36E-07	0.255605908	0.193	0.059	0.004453548	Major Macs	Napsa6	obese vs lean
Saa36	2.52E-07	0.200237506	0.132	0.025	0.004742003	Major Macs	Saa36	obese vs lean
Ptgr16	2.78E-07	0.279486739	0.172	0.047	0.005226792	Major Macs	Ptgr16	obese vs lean
Rpl196	3.07E-07	-0.231353349	0.972	0.972	0.005779563	Major Macs	Rpl196	obese vs lean
Atf36	4.46E-07	-0.548382722	0.736	0.732	0.008393399	Major Macs	Atf36	obese vs lean
Ccl76	4.47E-07	-1.059025986	0.264	0.408	0.008426114	Major Macs	Ccl76	obese vs lean
Hspa56	4.54E-07	0.383456137	0.908	0.737	0.008547394	Major Macs	Hspa56	obese vs lean
Pilra6	4.57E-07	0.275834912	0.239	0.092	0.008606103	Major Macs	Pilra6	obese vs lean
Cd746	5.31E-07	0.405029312	0.988	0.961	0.010001003	Major Macs	Cd746	obese vs lean
B2m6	5.32E-07	0.185118561	1	0.992	0.010013426	Major Macs	B2m6	obese vs lean
H2-DMb16	5.81E-07	0.320453187	0.77	0.578	0.010945265	Major Macs	H2-DMb16	obese vs lean
Ccl86	6.72E-07	0.720742954	0.319	0.14	0.012662123	Major Macs	Ccl86	obese vs lean
Ninj16	7.18E-07	0.275195073	0.663	0.411	0.013520351	Major Macs	Ninj16	obese vs lean
Dusp56	8.06E-07	0.160814092	0.221	0.081	0.015181006	Major Macs	Dusp56	obese vs lean
Calr6	8.19E-07	0.276398946	0.831	0.637	0.015420365	Major Macs	Calr6	obese vs lean
Dab26	8.53E-07	-0.605880272	0.629	0.62	0.0160744	Major Macs	Dab26	obese vs lean
Tagln26	1.03E-06	0.247730588	0.883	0.665	0.019317098	Major Macs	Tagln26	obese vs lean
Cav16	1.03E-06	-0.54298539	0.049	0.159	0.019399868	Major Macs	Cav16	obese vs lean
Selplg6	1.07E-06	0.172648603	0.604	0.332	0.020110628	Major Macs	Selplg6	obese vs lean
Cxcl146	1.35E-06	0.165357985	0.11	0.02	0.025391506	Major Macs	Cxcl146	obese vs lean
Dpep16	1.39E-06	0.121111644	0.086	0.008	0.026226309	Major Macs	Dpep16	obese vs lean
Apoe6	1.44E-06	0.573095268	0.985	0.953	0.027154928	Major Macs	Apoe6	obese vs lean
Tnip36	1.64E-06	0.287690932	0.42	0.226	0.030902633	Major Macs	Tnip36	obese vs lean
Tgfbi6	1.65E-06	-0.503407242	0.601	0.617	0.031142716	Major Macs	Tgfbi6	obese vs lean
Hmgn26	1.67E-06	0.116208477	0.337	0.154	0.031450015	Major Macs	Hmgn26	obese vs lean
Ms4a6b6	1.75E-06	0.256568535	0.475	0.271	0.032904119	Major Macs	Ms4a6b6	obese vs lean
Jund6	1.75E-06	0.265489539	0.933	0.802	0.032930814	Major Macs	Jund6	obese vs lean
Plek6	1.81E-06	-0.603581159	0.515	0.556	0.034003761	Major Macs	Plek6	obese vs lean
Lipg6	2.02E-06	0.210969184	0.061	0	0.037991155	Major Macs	Lipg6	obese vs lean
Cfh5	2.04E-06	-0.77211729	0.307	0.402	0.038352857	Major Macs	Cfh5	obese vs lean
Klra26	2.09E-06	0.160476161	0.12	0.025	0.039354083	Major Macs	Klra26	obese vs lean
Hspa1b6	2.59E-06	-0.437471458	0.04	0.142	0.048822532	Major Macs	Hspa1b6	obese vs lean
H2afx6	2.59E-06	0.127467705	0.129	0.031	0.048863769	Major Macs	H2afx6	obese vs lean
Sgk16	2.68E-06	0.237124334	0.423	0.229	0.050547286	Major Macs	Sgk16	obese vs lean
Cald16	2.72E-06	0.096615835	0.153	0.045	0.051259412	Major Macs	Cald16	obese vs lean
Gata36	3.00E-06	-0.229202067	0.009	0.087	0.056597741	Major Macs	Gata36	obese vs lean
Mpeg16	3.02E-06	0.248919234	0.801	0.528	0.056837157	Major Macs	Mpeg16	obese vs lean
Gpx36	3.21E-06	0.123151658	0.16	0.047	0.060534311	Major Macs	Gpx36	obese vs lean
Ifngr16	3.39E-06	0.199074709	0.724	0.436	0.063915143	Major Macs	Ifngr16	obese vs lean
Gpx16	3.56E-06	0.229295114	0.985	0.899	0.067117736	Major Macs	Gpx16	obese vs lean
Gm122166	4.18E-06	0.244692922	0.132	0.034	0.078683671	Major Macs	Gm122166	obese vs lean
Cd536	4.73E-06	0.19467183	0.859	0.665	0.089168788	Major Macs	Cd536	obese vs lean
Edem16	5.04E-06	0.125634094	0.371	0.187	0.094953013	Major Macs	Edem16	obese vs lean
Actb6	5.21E-06	0.29822334	1	0.997	0.098108577	Major Macs	Actb6	obese vs lean
Rps207	3.04E-12	-0.851232174	1	1	5.72E-08	MHCI_presenting DCs	Rps207	obese vs lean
Fau7	4.47E-12	2.987354129	1	0.28	8.43E-08	MHCI_presenting DCs	Fau7	obese vs lean
Rps237	5.55E-12	-0.711516771	1	1	1.05E-07	MHCI_presenting DCs	Rps237	obese vs lean
Rps277	6.41E-12	2.59843812	1	0.6	1.21E-07	MHCI_presenting DCs	Rps277	obese vs lean
Rps15a7	9.95E-12	-0.856218711	0.977	1	1.87E-07	MHCI_presenting DCs	Rps15a7	obese vs lean
Rps127	1.15E-11	2.011396007	0.977	0.12	2.16E-07	MHCI_presenting DCs	Rps127	obese vs lean
Gm98437	1.33E-11	-1.727419059	0.818	1	2.51E-07	MHCI_presenting DCs	Gm98437	obese vs lean
Rpl97	1.50E-11	1.336284329	1	0.92	2.83E-07	MHCI_presenting DCs	Rpl97	obese vs lean
Uba527	2.34E-11	2.418588171	0.977	0.4	4.41E-07	MHCI_presenting DCs	Uba527	obese vs lean
Rpl107	2.57E-11	2.635589535	0.977	0.44	4.84E-07	MHCI_presenting DCs	Rpl107	obese vs lean
Rpl277	6.60E-11	2.036520254	0.955	0.2	1.24E-06	MHCI_presenting DCs	Rpl277	obese vs lean
Rpl23a7	1.13E-10	1.313086757	1	0.92	2.14E-06	MHCI_presenting DCs	Rpl23a7	obese vs lean
Rps247	4.26E-10	-0.645193644	1	1	8.01E-06	MHCI_presenting DCs	Rps247	obese vs lean
Tpt17	5.37E-10	-0.923832645	0.977	1	1.01E-05	MHCI_presenting DCs	Tpt17	obese vs lean
Rps27a7	9.52E-10	-0.759151191	1	1	1.79E-05	MHCI_presenting DCs	Rps27a7	obese vs lean
Ubb7	1.33E-09	0.749865587	1	0.96	2.51E-05	MHCI_presenting DCs	Ubb7	obese vs lean
Rps167	1.66E-09	-0.661769116	1	1	3.12E-05	MHCI_presenting DCs	Rps167	obese vs lean
Rpl357	1.85E-09	0.778630923	1	1	3.48E-05	MHCI_presenting DCs	Rpl357	obese vs lean
Rpl157	2.19E-09	1.346854881	0.977	0.56	4.13E-05	MHCI_presenting DCs	Rpl157	obese vs lean
Rpl347	2.84E-09	-0.58841402	1	1	5.36E-05	MHCI_presenting DCs	Rpl347	obese vs lean
Rpl417	3.90E-09	-0.592689512	1	1	7.35E-05	MHCI_presenting DCs	Rpl417	obese vs lean
Rps97	3.90E-09	-0.670811928	1	1	7.35E-05	MHCI_presenting DCs	Rps97	obese vs lean
Rps257	4.33E-09	-0.773516364	1	1	8.16E-05	MHCI_presenting DCs	Rps257	obese vs lean
Lsp17	9.79E-09	0.88293373	1	0.96	0.000184336	MHCI_presenting DCs	Lsp17	obese vs lean
Rpl267	9.79E-09	-0.547370029	0.977	1	0.000184336	MHCI_presenting DCs	Rpl267	obese vs lean
Pfn17	1.32E-08	0.806697514	1	1	0.000248052	MHCI_presenting DCs	Pfn17	obese vs lean
Rpl237	1.60E-08	-0.675426005	1	1	0.000301572	MHCI_presenting DCs	Rpl237	obese vs lean
Rpl36a7	1.60E-08	-0.825192452	1	1	0.000301572	MHCI_presenting DCs	Rpl36a7	obese vs lean
Rpl327	2.14E-08	-0.637014709	1	1	0.000402762	MHCI_presenting DCs	Rpl327	obese vs lean
Rps147	2.84E-08	-0.562498627	1	1	0.000535565	MHCI_presenting DCs	Rps147	obese vs lean
Rpl37a7	3.12E-08	-0.678220357	1	1	0.000588375	MHCI_presenting DCs	Rpl37a7	obese vs lean
Rpl35a7	3.43E-08	-0.696129021	1	1	0.00064609	MHCI_presenting DCs	Rpl35a7	obese vs lean
Rpl77	4.40E-08	-0.521733003	0.955	1	0.000827892	MHCI_presenting DCs	Rpl77	obese vs lean
Rpl67	6.91E-08	0.85796258	0.977	0.88	0.001301647	MHCI_presenting DCs	Rpl67	obese vs lean
Rpl307	1.16E-07	-0.932139327	0.955	0.96	0.002186551	MHCI_presenting DCs	Rpl307	obese vs lean
Rps157	1.21E-07	-0.632606154	1	1	0.002284719	MHCI_presenting DCs	Rps157	obese vs lean
Rpl27a7	1.87E-07	-0.631178722	1	1	0.003515522	MHCI_presenting DCs	Rpl27a7	obese vs lean
Rpl367	2.21E-07	-0.651201875	1	1	0.004165156	MHCI_presenting DCs	Rpl367	obese vs lean
Rps107	2.84E-07	-0.686376489	1	1	0.005355702	MHCI_presenting DCs	Rps107	obese vs lean
Cd447	3.19E-07	-1.036930086	0.386	0.84	0.006003803	MHCI_presenting DCs	Cd447	obese vs lean
H2-D17	3.95E-07	0.74874793	1	1	0.00744841	MHCI_presenting DCs	H2-D17	obese vs lean
Rps4x7	4.29E-07	-0.738907734	1	1	0.008081025	MHCI_presenting DCs	Rps4x7	obese vs lean
Rps2110	6.12E-07	-0.696281549	0.955	1	0.011532118	MHCI_presenting DCs	Rps2110	obese vs lean
Rps3a17	9.50E-07	-0.584593921	1	1	0.017897777	MHCI_presenting DCs	Rps3a17	obese vs lean
Rpl3110	1.29E-06	-0.643798174	0.977	1	0.024358338	MHCI_presenting DCs	Rpl3110	obese vs lean
mt-Nd47	1.49E-06	-0.933969614	0.955	1	0.028069833	MHCI_presenting DCs	mt-Nd47	obese vs lean
Rps137	1.51E-06	-0.766872353	1	1	0.028358591	MHCI_presenting DCs	Rps137	obese vs lean
Rpl13a7	2.03E-06	-0.603668088	1	1	0.038284243	MHCI_presenting DCs	Rpl13a7	obese vs lean
mt-Co17	2.19E-06	-0.688570617	1	1	0.041233176	MHCI_presenting DCs	mt-Co17	obese vs lean
S100a107	2.57E-06	-1.495819317	0.364	0.8	0.048419371	MHCI_presenting DCs	S100a107	obese vs lean
Rpl87	5.20E-06	-0.427786019	0.977	1	0.097991262	MHCI_presenting DCs	Rpl87	obese vs lean
mt-Atp68	3.02E-07	-2.013066923	0.938	1	0.005681777	Heme Macs	mt-Atp68	obese vs lean
mt-Co18	4.83E-07	-2.146233724	1	1	0.009096037	Heme Macs	mt-Co18	obese vs lean
mt-Co28	5.35E-07	-2.275639944	0.75	1	0.010071478	Heme Macs	mt-Co28	obese vs lean
Gm424188	9.45E-07	-1.89199737	1	1	0.017796507	Heme Macs	Gm424188	obese vs lean
Ube2l68	1.05E-06	1.426438266	1	0.478	0.019759937	Heme Macs	Ube2l68	obese vs lean
mt-Co38	1.45E-06	-1.934163418	0.938	1	0.02726114	Heme Macs	mt-Co38	obese vs lean
C1qa8	1.57E-06	1.650623472	0.75	0	0.029600404	Heme Macs	C1qa8	obese vs lean
mt-Nd18	2.64E-06	-2.174948484	0.875	1	0.049715737	Heme Macs	mt-Nd18	obese vs lean
mt-Cytb8	3.00E-06	-2.117494144	0.75	1	0.056560482	Heme Macs	mt-Cytb8	obese vs lean
mt-Nd28	3.58E-06	-2.218307047	0.438	0.913	0.067396113	Heme Macs	mt-Nd28	obese vs lean
mt-Nd48	5.15E-06	-2.044868471	0.688	1	0.096963476	Heme Macs	mt-Nd48	obese vs lean
Fau9	1.43E-87	3.137072533	1	0.149	2.69E-83	Monocytes	Fau9	obese vs lean
Rps129	8.04E-83	2.165639836	0.91	0.038	1.51E-78	Monocytes	Rps129	obese vs lean
Rpl279	8.56E-80	2.033616177	0.952	0.114	1.61E-75	Monocytes	Rpl279	obese vs lean
Uba529	1.22E-78	2.36744997	0.958	0.171	2.30E-74	Monocytes	Uba529	obese vs lean
Rps279	1.53E-78	2.849134445	1	0.327	2.88E-74	Monocytes	Rps279	obese vs lean
Rpl109	1.73E-72	2.46907261	0.982	0.384	3.26E-68	Monocytes	Rpl109	obese vs lean
Rpl99	1.01E-63	1.559766742	0.982	0.606	1.91E-59	Monocytes	Rpl99	obese vs lean
Rpl23a9	3.90E-60	1.632503723	0.958	0.521	7.34E-56	Monocytes	Rpl23a9	obese vs lean
Gm98439	2.23E-59	-1.798705664	0.663	0.952	4.20E-55	Monocytes	Gm98439	obese vs lean
Rpl359	7.31E-49	1.046635064	0.982	0.873	1.38E-44	Monocytes	Rpl359	obese vs lean
Rpl159	1.03E-47	1.340892764	0.928	0.483	1.94E-43	Monocytes	Rpl159	obese vs lean
Rpl69	2.71E-46	1.041895087	0.97	0.762	5.10E-42	Monocytes	Rpl69	obese vs lean
Rps27a9	1.53E-44	-0.681799244	0.988	1	2.88E-40	Monocytes	Rps27a9	obese vs lean
Rpl35a9	3.07E-44	-0.668543738	0.988	0.994	5.78E-40	Monocytes	Rpl35a9	obese vs lean
mt-Co19	1.03E-43	-1.06326975	1	0.994	1.93E-39	Monocytes	mt-Co19	obese vs lean
Plin29	1.68E-40	1.314130425	0.922	0.39	3.16E-36	Monocytes	Plin29	obese vs lean
Aldoa9	2.49E-40	1.16468265	0.916	0.419	4.69E-36	Monocytes	Aldoa9	obese vs lean
mt-Co29	1.48E-39	-1.023274102	0.97	0.981	2.79E-35	Monocytes	mt-Co29	obese vs lean
mt-Nd19	3.83E-39	-1.1087949	0.964	0.984	7.21E-35	Monocytes	mt-Nd19	obese vs lean
Rps15a9	2.21E-35	-0.656772236	0.97	0.968	4.16E-31	Monocytes	Rps15a9	obese vs lean
mt-Co39	3.46E-35	-0.870260995	1	1	6.52E-31	Monocytes	mt-Co39	obese vs lean
Dusp112	2.67E-34	1.14747248	0.97	0.597	5.02E-30	Monocytes	Dusp112	obese vs lean
Ftl19	3.00E-34	0.682987958	1	0.994	5.65E-30	Monocytes	Ftl19	obese vs lean
mt-Nd49	1.04E-33	-1.040949618	0.934	0.978	1.95E-29	Monocytes	mt-Nd49	obese vs lean
Rps149	2.80E-33	-0.473902265	0.994	0.994	5.27E-29	Monocytes	Rps149	obese vs lean
C5ar19	4.61E-33	1.312003254	0.741	0.194	8.68E-29	Monocytes	C5ar19	obese vs lean
mt-Atp69	6.33E-33	-0.823013931	0.988	0.997	1.19E-28	Monocytes	mt-Atp69	obese vs lean
Rps249	4.75E-32	-0.570273881	0.994	0.978	8.95E-28	Monocytes	Rps249	obese vs lean
Rpl239	7.99E-32	-0.591410776	0.964	0.99	1.50E-27	Monocytes	Rpl239	obese vs lean
Tpt19	1.58E-31	-0.553388393	1	1	2.97E-27	Monocytes	Tpt19	obese vs lean
Rpl309	5.15E-31	-0.750019195	0.892	0.943	9.71E-27	Monocytes	Rpl309	obese vs lean
Gapdh9	2.06E-30	0.887633485	0.898	0.546	3.88E-26	Monocytes	Gapdh9	obese vs lean
Rps4x9	5.85E-30	-0.541834962	0.946	0.971	1.10E-25	Monocytes	Rps4x9	obese vs lean
H2-D19	8.41E-30	0.625968425	1	0.984	1.58E-25	Monocytes	H2-D19	obese vs lean
Rgs110	1.65E-29	0.930759571	0.627	0.117	3.10E-25	Monocytes	Rgs110	obese vs lean
Rps169	3.30E-29	-0.50178019	0.964	0.99	6.22E-25	Monocytes	Rps169	obese vs lean
Rps139	1.09E-28	-0.570083837	0.976	0.975	2.06E-24	Monocytes	Rps139	obese vs lean
Rps239	3.98E-28	-0.434713669	0.982	1	7.49E-24	Monocytes	Rps239	obese vs lean
Rps259	5.04E-28	-0.536953166	0.988	0.984	9.49E-24	Monocytes	Rps259	obese vs lean
Rps159	7.25E-28	-0.560429688	0.952	0.975	1.37E-23	Monocytes	Rps159	obese vs lean
Ccrl29	1.80E-26	1.109240156	0.614	0.156	3.39E-22	Monocytes	Ccrl29	obese vs lean
Ctsd9	8.76E-26	0.970752576	0.88	0.441	1.65E-21	Monocytes	Ctsd9	obese vs lean
Pfn19	2.27E-25	0.505402324	1	0.962	4.27E-21	Monocytes	Pfn19	obese vs lean
Ubb9	3.19E-25	0.526175214	1	0.952	6.01E-21	Monocytes	Ubb9	obese vs lean
Rps209	6.42E-25	-0.631861706	0.922	0.946	1.21E-20	Monocytes	Rps209	obese vs lean
Gstp19	1.90E-24	0.77180948	0.669	0.19	3.58E-20	Monocytes	Gstp19	obese vs lean
Gm101169	4.00E-24	0.839460299	0.88	0.489	7.54E-20	Monocytes	Gm101169	obese vs lean
Rps3a19	4.15E-24	-0.454509005	0.946	0.987	7.81E-20	Monocytes	Rps3a19	obese vs lean
Cd149	8.04E-24	1.328418785	0.789	0.378	1.52E-19	Monocytes	Cd149	obese vs lean
Hilpda9	9.05E-24	0.793844651	0.476	0.076	1.70E-19	Monocytes	Hilpda9	obese vs lean
Rps109	1.27E-23	-0.563199878	0.952	0.946	2.39E-19	Monocytes	Rps109	obese vs lean
C1qb9	4.85E-23	1.023701042	0.651	0.175	9.14E-19	Monocytes	C1qb9	obese vs lean
mt-Nd29	8.29E-23	-1.12185574	0.795	0.848	1.56E-18	Monocytes	mt-Nd29	obese vs lean
Pkm9	2.35E-22	0.762423276	0.934	0.59	4.43E-18	Monocytes	Pkm9	obese vs lean
Rps99	2.73E-22	-0.438429999	1	0.99	5.14E-18	Monocytes	Rps99	obese vs lean
Cma19	3.68E-22	0.539255995	0.271	0	6.94E-18	Monocytes	Cma19	obese vs lean
Rpl419	3.77E-22	-0.409190044	1	0.997	7.11E-18	Monocytes	Rpl419	obese vs lean
Pdia39	3.94E-22	0.866457129	0.765	0.333	7.42E-18	Monocytes	Pdia39	obese vs lean
Dcn9	8.27E-22	0.513347221	0.482	0.079	1.56E-17	Monocytes	Dcn9	obese vs lean
Fcgr49	9.29E-22	1.128757002	0.741	0.251	1.75E-17	Monocytes	Fcgr49	obese vs lean
Rpl349	2.43E-21	-0.43080233	0.976	0.981	4.58E-17	Monocytes	Rpl349	obese vs lean
Rpl13a9	3.58E-21	-0.393604003	0.982	0.984	6.74E-17	Monocytes	Rpl13a9	obese vs lean
Tmsb4x9	5.06E-21	-0.300926234	1	1	9.52E-17	Monocytes	Tmsb4x9	obese vs lean
mt-Cytb9	5.08E-21	-0.741278214	0.952	0.975	9.57E-17	Monocytes	mt-Cytb9	obese vs lean
Gsn9	1.07E-20	0.677282182	0.849	0.356	2.01E-16	Monocytes	Gsn9	obese vs lean
Hbb-bs9	1.36E-20	-0.19914294	0.771	0.254	2.57E-16	Monocytes	Hbb-bs9	obese vs lean
Pdia69	1.39E-20	0.797799865	0.711	0.276	2.62E-16	Monocytes	Pdia69	obese vs lean
Rpl37a9	1.46E-20	-0.379574468	0.988	0.997	2.74E-16	Monocytes	Rpl37a9	obese vs lean
Cd639	1.50E-20	0.883675241	0.566	0.143	2.83E-16	Monocytes	Cd639	obese vs lean
Rpl399	2.16E-20	-0.48360816	0.946	0.971	4.06E-16	Monocytes	Rpl399	obese vs lean
Rps299	2.43E-20	0.386011261	1	0.984	4.57E-16	Monocytes	Rps299	obese vs lean
Rplp29	3.58E-20	-0.423562254	0.952	0.984	6.74E-16	Monocytes	Rplp29	obese vs lean
Rps179	3.01E-19	-0.490508005	0.928	0.943	5.68E-15	Monocytes	Rps179	obese vs lean
Cxcr49	3.19E-19	-1.131054323	0.313	0.654	6.01E-15	Monocytes	Cxcr49	obese vs lean
Rpl27a9	3.81E-19	-0.426740494	0.97	0.962	7.17E-15	Monocytes	Rpl27a9	obese vs lean
C1qc9	9.39E-19	0.874295447	0.554	0.143	1.77E-14	Monocytes	C1qc9	obese vs lean
Cd729	1.32E-18	0.611767663	0.259	0.01	2.48E-14	Monocytes	Cd729	obese vs lean
Pltp9	2.85E-18	0.654717223	0.675	0.235	5.36E-14	Monocytes	Pltp9	obese vs lean
Spp19	3.40E-18	2.060829483	0.289	0.022	6.41E-14	Monocytes	Spp19	obese vs lean
Cxcl29	4.79E-18	1.308513827	0.88	0.537	9.01E-14	Monocytes	Cxcl29	obese vs lean
Rpl269	8.54E-18	-0.349612248	0.97	0.984	1.61E-13	Monocytes	Rpl269	obese vs lean
Cd689	1.00E-17	0.544130026	0.88	0.454	1.89E-13	Monocytes	Cd689	obese vs lean
Rpl3210	1.73E-17	-0.402378375	0.958	0.981	3.26E-13	Monocytes	Rpl3210	obese vs lean
Trem29	1.78E-17	0.619582721	0.482	0.121	3.35E-13	Monocytes	Trem29	obese vs lean
Fos9	2.63E-17	0.748649722	0.94	0.711	4.95E-13	Monocytes	Fos9	obese vs lean
Slc16a39	3.24E-17	0.641851836	0.56	0.156	6.10E-13	Monocytes	Slc16a39	obese vs lean
Ctsb9	4.42E-17	0.640985963	0.976	0.822	8.33E-13	Monocytes	Ctsb9	obese vs lean
Rpl79	4.62E-17	-0.405371723	0.97	0.959	8.70E-13	Monocytes	Rpl79	obese vs lean
C1qa9	6.61E-17	0.75981021	0.542	0.143	1.25E-12	Monocytes	C1qa9	obese vs lean
Ctsz9	7.44E-17	0.568203626	0.916	0.648	1.40E-12	Monocytes	Ctsz9	obese vs lean
H2afz9	3.22E-16	-0.719394234	0.855	0.889	6.06E-12	Monocytes	H2afz9	obese vs lean
Gpnmb9	5.88E-16	0.356279534	0.247	0.016	1.11E-11	Monocytes	Gpnmb9	obese vs lean
Hmgb19	6.89E-16	0.554486977	0.843	0.444	1.30E-11	Monocytes	Hmgb19	obese vs lean
Metrnl9	7.28E-16	0.693213253	0.855	0.508	1.37E-11	Monocytes	Metrnl9	obese vs lean
Dpep29	1.15E-15	0.596851048	0.584	0.187	2.17E-11	Monocytes	Dpep29	obese vs lean
Pla2g79	1.42E-15	0.707968556	0.717	0.33	2.68E-11	Monocytes	Pla2g79	obese vs lean
Klf29	1.85E-15	1.043785449	0.886	0.559	3.48E-11	Monocytes	Klf29	obese vs lean
Tpsb29	2.48E-15	0.365318348	0.187	0	4.67E-11	Monocytes	Tpsb29	obese vs lean
Creld29	2.48E-15	0.44188066	0.319	0.048	4.67E-11	Monocytes	Creld29	obese vs lean
Ccl89	3.81E-15	0.38254593	0.217	0.01	7.18E-11	Monocytes	Ccl89	obese vs lean
Grn9	7.17E-15	0.556004598	0.801	0.463	1.35E-10	Monocytes	Grn9	obese vs lean
Trem16	7.27E-15	0.62734226	0.398	0.089	1.37E-10	Monocytes	Trem16	obese vs lean
Abi39	7.74E-15	0.6004046	0.47	0.133	1.46E-10	Monocytes	Abi39	obese vs lean
Rpl369	8.73E-15	-0.369115214	0.964	0.971	1.64E-10	Monocytes	Rpl369	obese vs lean
Apoe9	1.35E-14	0.863198022	0.994	0.851	2.54E-10	Monocytes	Apoe9	obese vs lean
Ms4a79	2.05E-14	0.578189399	0.295	0.044	3.87E-10	Monocytes	Ms4a79	obese vs lean
Calr9	2.08E-14	0.623105898	0.807	0.435	3.92E-10	Monocytes	Calr9	obese vs lean
Cd449	2.70E-14	-0.687854723	0.717	0.81	5.09E-10	Monocytes	Cd449	obese vs lean
Mmp129	3.08E-14	0.39244512	0.205	0.01	5.80E-10	Monocytes	Mmp129	obese vs lean
Junb9	3.72E-14	0.53359437	0.988	0.921	7.00E-10	Monocytes	Junb9	obese vs lean
Pilra9	3.96E-14	0.609199102	0.645	0.263	7.45E-10	Monocytes	Pilra9	obese vs lean
Rps119	4.57E-14	-0.318180963	0.976	0.984	8.61E-10	Monocytes	Rps119	obese vs lean
Shisa59	5.67E-14	0.509504258	0.813	0.454	1.07E-09	Monocytes	Shisa59	obese vs lean
Bcl2a1d9	7.24E-14	0.68138028	0.548	0.197	1.36E-09	Monocytes	Bcl2a1d9	obese vs lean
Rps39	1.17E-13	-0.334337206	0.964	0.981	2.20E-09	Monocytes	Rps39	obese vs lean
Socs39	1.44E-13	0.682006595	0.506	0.181	2.71E-09	Monocytes	Socs39	obese vs lean
Rpl18a9	1.86E-13	-0.306701947	1	0.99	3.50E-09	Monocytes	Rpl18a9	obese vs lean
Glul9	1.95E-13	0.417068134	0.53	0.168	3.67E-09	Monocytes	Glul9	obese vs lean
Ifitm29	2.48E-13	0.475141423	0.994	0.93	4.67E-09	Monocytes	Ifitm29	obese vs lean
Ddit49	3.33E-13	0.562943577	0.241	0.029	6.27E-09	Monocytes	Ddit49	obese vs lean
Ubc9	3.35E-13	0.454171924	0.988	0.851	6.32E-09	Monocytes	Ubc9	obese vs lean
Hba-a19	3.61E-13	-0.452541145	0.319	0.057	6.81E-09	Monocytes	Hba-a19	obese vs lean
Eef1a19	3.98E-13	-0.299335136	0.976	0.99	7.50E-09	Monocytes	Eef1a19	obese vs lean
Lgmn9	4.29E-13	0.835675627	0.741	0.476	8.07E-09	Monocytes	Lgmn9	obese vs lean
Rpl36a9	4.71E-13	-0.402961806	0.922	0.924	8.88E-09	Monocytes	Rpl36a9	obese vs lean
Tmed109	4.75E-13	0.448368348	0.795	0.413	8.94E-09	Monocytes	Tmed109	obese vs lean
Cfp9	5.93E-13	0.703430301	0.584	0.263	1.12E-08	Monocytes	Cfp9	obese vs lean
Acp59	7.28E-13	0.648356781	0.283	0.048	1.37E-08	Monocytes	Acp59	obese vs lean
Tsc22d39	7.90E-13	0.581428622	0.633	0.257	1.49E-08	Monocytes	Tsc22d39	obese vs lean
Hspa89	9.44E-13	0.456138187	0.97	0.892	1.78E-08	Monocytes	Hspa89	obese vs lean
Abcg19	9.58E-13	0.517892752	0.337	0.073	1.80E-08	Monocytes	Abcg19	obese vs lean
Sirpb1a9	1.43E-12	0.493004494	0.47	0.152	2.69E-08	Monocytes	Sirpb1a9	obese vs lean
Rps2112	2.40E-12	-0.48293083	0.934	0.905	4.51E-08	Monocytes	Rps2112	obese vs lean
Calm29	2.91E-12	0.495609847	0.934	0.644	5.47E-08	Monocytes	Calm29	obese vs lean
Retnla9	4.17E-12	-1.27877016	0.06	0.337	7.85E-08	Monocytes	Retnla9	obese vs lean
Prr139	4.48E-12	0.579779644	0.886	0.537	8.43E-08	Monocytes	Prr139	obese vs lean
Ppp1r15a9	4.76E-12	0.545002169	0.675	0.33	8.97E-08	Monocytes	Ppp1r15a9	obese vs lean
Ctsh9	5.60E-12	0.526256343	0.831	0.571	1.05E-07	Monocytes	Ctsh9	obese vs lean
Dusp59	5.68E-12	0.520654753	0.452	0.149	1.07E-07	Monocytes	Dusp59	obese vs lean
Ifitm69	6.24E-12	-0.72474959	0.627	0.771	1.17E-07	Monocytes	Ifitm69	obese vs lean
Mt19	7.21E-12	0.880129149	0.645	0.317	1.36E-07	Monocytes	Mt19	obese vs lean
Rpsa9	8.41E-12	-0.360408517	0.904	0.943	1.58E-07	Monocytes	Rpsa9	obese vs lean
Hspa59	8.52E-12	0.583075462	0.904	0.654	1.60E-07	Monocytes	Hspa59	obese vs lean
Spi19	1.06E-11	0.390984248	0.94	0.622	1.99E-07	Monocytes	Spi19	obese vs lean
Rps89	1.21E-11	-0.313181538	0.958	0.975	2.27E-07	Monocytes	Rps89	obese vs lean
Lipa9	1.71E-11	0.464680206	0.482	0.168	3.22E-07	Monocytes	Lipa9	obese vs lean
Syngr29	1.88E-11	0.395747789	0.663	0.276	3.54E-07	Monocytes	Syngr29	obese vs lean
Clec4a39	2.24E-11	0.54431488	0.825	0.527	4.23E-07	Monocytes	Clec4a39	obese vs lean
Cotl19	2.65E-11	0.503077898	0.813	0.543	4.99E-07	Monocytes	Cotl19	obese vs lean
Fxyd59	4.08E-11	0.405413919	0.988	0.879	7.68E-07	Monocytes	Fxyd59	obese vs lean
Rps59	4.10E-11	-0.304765461	0.952	0.981	7.72E-07	Monocytes	Rps59	obese vs lean
Pld49	4.40E-11	0.408965177	0.843	0.521	8.29E-07	Monocytes	Pld49	obese vs lean
Rpl289	4.57E-11	-0.359953214	0.94	0.895	8.60E-07	Monocytes	Rpl289	obese vs lean
Rpl249	4.91E-11	-0.309366469	0.982	0.962	9.26E-07	Monocytes	Rpl249	obese vs lean
Mgp9	6.79E-11	0.185498368	0.223	0.032	1.28E-06	Monocytes	Mgp9	obese vs lean
Ccl99	6.99E-11	0.799487206	0.801	0.629	1.32E-06	Monocytes	Ccl99	obese vs lean
Col3a19	7.62E-11	0.317509281	0.235	0.038	1.43E-06	Monocytes	Col3a19	obese vs lean
Serpinb6a9	1.54E-10	0.600381133	0.355	0.108	2.89E-06	Monocytes	Serpinb6a9	obese vs lean
Tnfsf99	1.81E-10	0.629601014	0.331	0.092	3.40E-06	Monocytes	Tnfsf99	obese vs lean
Neat19	2.08E-10	-0.554569468	0.813	0.867	3.92E-06	Monocytes	Neat19	obese vs lean
Hmgn29	2.11E-10	0.302809869	0.307	0.076	3.98E-06	Monocytes	Hmgn29	obese vs lean
Itm2b9	2.94E-10	0.359823129	0.994	0.952	5.55E-06	Monocytes	Itm2b9	obese vs lean
Igfbp68	3.18E-10	0.276654104	0.211	0.032	5.99E-06	Monocytes	Igfbp68	obese vs lean
Cd379	3.45E-10	0.318833437	0.44	0.152	6.50E-06	Monocytes	Cd379	obese vs lean
Nfkbia9	4.13E-10	0.664429161	0.97	0.86	7.78E-06	Monocytes	Nfkbia9	obese vs lean
Ckb9	4.26E-10	0.438653619	0.41	0.143	8.02E-06	Monocytes	Ckb9	obese vs lean
Manf9	4.43E-10	0.495290906	0.596	0.289	8.34E-06	Monocytes	Manf9	obese vs lean
Rpl59	4.66E-10	-0.399575264	0.886	0.902	8.77E-06	Monocytes	Rpl59	obese vs lean
Pdia49	5.55E-10	0.351793178	0.301	0.079	1.05E-05	Monocytes	Pdia49	obese vs lean
Ucp29	6.30E-10	0.433040863	0.904	0.702	1.19E-05	Monocytes	Ucp29	obese vs lean
Vasp9	7.22E-10	0.357893364	0.633	0.276	1.36E-05	Monocytes	Vasp9	obese vs lean
S100a49	7.41E-10	-0.581572762	0.807	0.816	1.39E-05	Monocytes	S100a49	obese vs lean
Rpl189	7.48E-10	-0.338013794	0.94	0.962	1.41E-05	Monocytes	Rpl189	obese vs lean
Psma69	8.16E-10	0.371189639	0.711	0.365	1.54E-05	Monocytes	Psma69	obese vs lean
Rac29	9.33E-10	0.367534123	0.861	0.527	1.76E-05	Monocytes	Rac29	obese vs lean
Ms4a6d9	1.01E-09	0.51622227	0.59	0.283	1.89E-05	Monocytes	Ms4a6d9	obese vs lean
Rpl199	1.06E-09	-0.29349106	0.97	0.968	2.00E-05	Monocytes	Rpl199	obese vs lean
Gdf159	1.11E-09	0.382444499	0.169	0.019	2.09E-05	Monocytes	Gdf159	obese vs lean
Lrg19	1.14E-09	0.641701519	0.229	0.044	2.16E-05	Monocytes	Lrg19	obese vs lean
Il2rg9	1.47E-09	0.254186671	0.452	0.159	2.77E-05	Monocytes	Il2rg9	obese vs lean
Lamp19	1.49E-09	0.375211294	0.88	0.698	2.82E-05	Monocytes	Lamp19	obese vs lean
Rpl10a9	1.55E-09	-0.362426054	0.916	0.914	2.92E-05	Monocytes	Rpl10a9	obese vs lean
Lgals39	1.56E-09	0.360505996	0.976	0.889	2.94E-05	Monocytes	Lgals39	obese vs lean
Cebpb9	1.95E-09	-0.475720492	0.946	0.94	3.66E-05	Monocytes	Cebpb9	obese vs lean
Fcgr39	2.00E-09	0.478640827	0.693	0.432	3.77E-05	Monocytes	Fcgr39	obese vs lean
Rpl3112	3.01E-09	-0.33067504	0.91	0.914	5.67E-05	Monocytes	Rpl3112	obese vs lean
Hexa9	3.69E-09	0.339428385	0.705	0.39	6.95E-05	Monocytes	Hexa9	obese vs lean
Xbp19	3.83E-09	0.282165013	0.578	0.251	7.21E-05	Monocytes	Xbp19	obese vs lean
Hist1h1c9	4.10E-09	0.315618476	0.283	0.073	7.72E-05	Monocytes	Hist1h1c9	obese vs lean
Adrb29	4.26E-09	0.40350313	0.355	0.121	8.02E-05	Monocytes	Adrb29	obese vs lean
Ctsl9	4.34E-09	0.422591616	0.645	0.327	8.17E-05	Monocytes	Ctsl9	obese vs lean
Sdf2l19	4.93E-09	0.520947715	0.548	0.27	9.28E-05	Monocytes	Sdf2l19	obese vs lean
Saa39	5.57E-09	1.513902137	0.217	0.041	0.000104877	Monocytes	Saa39	obese vs lean
Fpr27	5.69E-09	0.211473131	0.277	0.07	0.000107217	Monocytes	Fpr27	obese vs lean
mt-Nd39	7.16E-09	-0.844250776	0.217	0.441	0.000134904	Monocytes	mt-Nd39	obese vs lean
Fcgrt9	7.44E-09	0.360367344	0.416	0.159	0.000140214	Monocytes	Fcgrt9	obese vs lean
Serpinf19	7.72E-09	0.18175716	0.102	0	0.00014539	Monocytes	Serpinf19	obese vs lean
Cfd9	8.52E-09	-0.81768205	0	0.178	0.000160399	Monocytes	Cfd9	obese vs lean
Btg29	8.87E-09	0.305594393	0.855	0.537	0.000167144	Monocytes	Btg29	obese vs lean
Fam213b9	9.23E-09	0.212622617	0.253	0.06	0.000173827	Monocytes	Fam213b9	obese vs lean
Fabp49	9.51E-09	-0.95126736	0.94	0.937	0.000179172	Monocytes	Fabp49	obese vs lean
Fth19	1.06E-08	0.528742344	1	0.997	0.000199167	Monocytes	Fth19	obese vs lean
Cyp4f189	1.21E-08	0.478879145	0.614	0.317	0.000228681	Monocytes	Cyp4f189	obese vs lean
Plk29	1.38E-08	0.324830621	0.349	0.117	0.000259742	Monocytes	Plk29	obese vs lean
Napsa9	1.42E-08	0.492791683	0.765	0.498	0.000267218	Monocytes	Napsa9	obese vs lean
Rnf1499	1.44E-08	-0.659747574	0.602	0.702	0.000270718	Monocytes	Rnf1499	obese vs lean
Anp32a9	1.82E-08	0.425076597	0.831	0.508	0.000342109	Monocytes	Anp32a9	obese vs lean
Il108	2.03E-08	0.269982452	0.108	0.003	0.000381983	Monocytes	Il108	obese vs lean
Jund9	2.17E-08	0.384404157	0.94	0.743	0.000408199	Monocytes	Jund9	obese vs lean
Fam46a9	2.24E-08	0.495318303	0.512	0.238	0.000422587	Monocytes	Fam46a9	obese vs lean
Rpl179	2.25E-08	-0.253786906	0.97	0.981	0.000423858	Monocytes	Rpl179	obese vs lean
Gk9	2.53E-08	0.27506306	0.217	0.048	0.000476659	Monocytes	Gk9	obese vs lean
Pld39	2.77E-08	0.277027791	0.265	0.073	0.000522015	Monocytes	Pld39	obese vs lean
Gpx39	2.87E-08	0.269444768	0.151	0.019	0.000540135	Monocytes	Gpx39	obese vs lean
Unc93b19	4.18E-08	0.392722578	0.753	0.486	0.000786748	Monocytes	Unc93b19	obese vs lean
Slc25a209	4.25E-08	0.216620743	0.229	0.054	0.000799669	Monocytes	Slc25a209	obese vs lean
Hp9	4.31E-08	0.748641	0.693	0.448	0.000812586	Monocytes	Hp9	obese vs lean
Axl9	4.33E-08	0.239615067	0.247	0.063	0.000814897	Monocytes	Axl9	obese vs lean
Plac89	4.77E-08	-0.682397209	0.717	0.81	0.000899308	Monocytes	Plac89	obese vs lean
Adgre19	4.78E-08	0.316154136	0.53	0.244	0.000899896	Monocytes	Adgre19	obese vs lean
Phlda39	5.74E-08	0.468405711	0.145	0.019	0.001080483	Monocytes	Phlda39	obese vs lean
Serping19	5.77E-08	0.128481896	0.102	0.003	0.001087429	Monocytes	Serping19	obese vs lean
Rplp19	5.90E-08	-0.303203747	0.982	0.952	0.001110511	Monocytes	Rplp19	obese vs lean
C3ar18	6.75E-08	0.313547035	0.289	0.092	0.001270966	Monocytes	C3ar18	obese vs lean
Cxcl169	9.85E-08	0.334304938	0.253	0.073	0.001855661	Monocytes	Cxcl169	obese vs lean
Cd819	1.13E-07	0.145978592	0.416	0.159	0.002126891	Monocytes	Cd819	obese vs lean
Rhoc9	1.18E-07	0.277864766	0.211	0.051	0.002220276	Monocytes	Rhoc9	obese vs lean
Clec4a19	1.19E-07	0.278995569	0.747	0.422	0.002232225	Monocytes	Clec4a19	obese vs lean
Prdx19	1.31E-07	0.413265901	0.922	0.794	0.002471943	Monocytes	Prdx19	obese vs lean
Dab29	1.33E-07	0.355600011	0.271	0.086	0.002503318	Monocytes	Dab29	obese vs lean
Lst19	1.51E-07	-0.41579036	0.916	0.914	0.002834736	Monocytes	Lst19	obese vs lean
Gpx19	1.58E-07	0.301583549	0.988	0.959	0.002978823	Monocytes	Gpx19	obese vs lean
Ccl21a9	1.58E-07	0.152128094	0.096	0.003	0.00297953	Monocytes	Ccl21a9	obese vs lean
Clec3b9	1.71E-07	0.181291655	0.133	0.016	0.003223025	Monocytes	Clec3b9	obese vs lean
Treml47	1.72E-07	0.336144008	0.337	0.124	0.00323112	Monocytes	Treml47	obese vs lean
Dusp129	1.79E-07	0.28012263	0.169	0.032	0.003368551	Monocytes	Dusp129	obese vs lean
Mfap59	1.98E-07	0.181442669	0.114	0.01	0.003732874	Monocytes	Mfap59	obese vs lean
Cd79b9	2.58E-07	0.187268774	0.139	0.019	0.00486391	Monocytes	Cd79b9	obese vs lean
Lsp19	2.63E-07	0.365097706	0.916	0.756	0.004957341	Monocytes	Lsp19	obese vs lean
Serpine19	2.68E-07	0.310907072	0.102	0.006	0.005054187	Monocytes	Serpine19	obese vs lean
Ctss9	2.69E-07	0.292526185	0.964	0.924	0.005075314	Monocytes	Ctss9	obese vs lean
Malat19	2.75E-07	0.269637367	1	1	0.005186613	Monocytes	Malat19	obese vs lean
Ptprc9	2.77E-07	-0.425688354	0.873	0.844	0.005225148	Monocytes	Ptprc9	obese vs lean
Hist1h2bc9	2.81E-07	0.276095797	0.289	0.095	0.005297115	Monocytes	Hist1h2bc9	obese vs lean
Lum9	3.26E-07	0.144411852	0.102	0.006	0.006144716	Monocytes	Lum9	obese vs lean
Itgb79	3.35E-07	0.357400873	0.41	0.181	0.00631357	Monocytes	Itgb79	obese vs lean
Ecm19	4.44E-07	0.095745562	0.307	0.105	0.008353419	Monocytes	Ecm19	obese vs lean
Arl6ip19	4.52E-07	0.272112756	0.729	0.419	0.008514143	Monocytes	Arl6ip19	obese vs lean
Rplp09	4.63E-07	0.24521905	0.976	0.924	0.00872039	Monocytes	Rplp09	obese vs lean
Eif4a19	5.25E-07	0.399537356	0.873	0.749	0.009889988	Monocytes	Eif4a19	obese vs lean
Limd29	5.69E-07	0.189025517	0.578	0.276	0.010721301	Monocytes	Limd29	obese vs lean
Anxa29	5.84E-07	0.39645645	0.886	0.686	0.010996208	Monocytes	Anxa29	obese vs lean
Sub19	6.12E-07	-0.341258246	0.886	0.873	0.011518215	Monocytes	Sub19	obese vs lean
H2-Q79	6.20E-07	0.213608416	0.319	0.114	0.011674631	Monocytes	H2-Q79	obese vs lean
Cyba9	6.52E-07	0.204896885	1	0.978	0.012288867	Monocytes	Cyba9	obese vs lean
Hba-a29	6.70E-07	-0.392960996	0.241	0.07	0.012623345	Monocytes	Hba-a29	obese vs lean
Angptl49	1.03E-06	0.144868933	0.187	0.044	0.01942672	Monocytes	Angptl49	obese vs lean
Tnfaip39	1.20E-06	0.250152774	0.548	0.27	0.022654405	Monocytes	Tnfaip39	obese vs lean
Cd300e9	1.29E-06	0.26975134	0.289	0.102	0.024250694	Monocytes	Cd300e9	obese vs lean
Ccl69	1.33E-06	0.52700718	0.964	0.816	0.025064873	Monocytes	Ccl69	obese vs lean
Col1a19	1.39E-06	0.149670409	0.072	0	0.026269909	Monocytes	Col1a19	obese vs lean
Eno38	1.40E-06	0.594379025	0.277	0.108	0.026275993	Monocytes	Eno38	obese vs lean
Bgn9	1.43E-06	0.145762742	0.102	0.01	0.026911027	Monocytes	Bgn9	obese vs lean
Osm8	1.50E-06	0.264458599	0.337	0.13	0.028291375	Monocytes	Osm8	obese vs lean
Timp29	1.56E-06	0.19389241	0.404	0.178	0.029468168	Monocytes	Timp29	obese vs lean
Ifngr19	1.66E-06	0.334704043	0.867	0.644	0.031188717	Monocytes	Ifngr19	obese vs lean
Mt29	1.74E-06	0.155284448	0.181	0.044	0.032864765	Monocytes	Mt29	obese vs lean
Rpl129	1.89E-06	-0.356838933	0.801	0.794	0.035619041	Monocytes	Rpl129	obese vs lean
Gnb2l19	2.11E-06	-0.296164095	0.867	0.857	0.039795044	Monocytes	Gnb2l19	obese vs lean
Rnase49	2.22E-06	0.192539857	0.205	0.057	0.041849253	Monocytes	Rnase49	obese vs lean
S100a69	2.34E-06	-0.28250618	0.952	0.921	0.044096834	Monocytes	S100a69	obese vs lean
Ctsc9	2.60E-06	0.558874817	0.753	0.594	0.048934658	Monocytes	Ctsc9	obese vs lean
Ass19	2.67E-06	0.207865945	0.151	0.032	0.050267417	Monocytes	Ass19	obese vs lean
Gm170568	2.78E-06	0.312422802	0.12	0.019	0.05233559	Monocytes	Gm170568	obese vs lean
Tmem1239	2.83E-06	0.09610638	0.307	0.111	0.053371332	Monocytes	Tmem1239	obese vs lean
Rps199	2.83E-06	-0.175799766	0.994	0.994	0.053394898	Monocytes	Rps199	obese vs lean
Fyb9	2.84E-06	0.277738853	0.849	0.537	0.053542152	Monocytes	Fyb9	obese vs lean
Ltb4r19	3.18E-06	0.319935928	0.392	0.178	0.059988479	Monocytes	Ltb4r19	obese vs lean
Cp6	3.20E-06	0.166925752	0.078	0.003	0.060360422	Monocytes	Cp6	obese vs lean
Cd829	3.27E-06	0.288438102	0.265	0.095	0.061681578	Monocytes	Cd829	obese vs lean
Itgad8	3.92E-06	0.205818372	0.066	0	0.073911612	Monocytes	Itgad8	obese vs lean
Smpdl3a9	4.08E-06	0.476298888	0.807	0.606	0.076765182	Monocytes	Smpdl3a9	obese vs lean
Lyz29	5.00E-06	-0.312433497	0.994	0.99	0.094175007	Monocytes	Lyz29	obese vs lean
Sh2d1b19	5.07E-06	0.106909804	0.235	0.076	0.095493952	Monocytes	Sh2d1b19	obese vs lean
Rps1210	1.08E-67	2.480818772	0.971	0.024	2.03E-63	NK/ILC	Rps1210	obese vs lean
Fau10	6.71E-65	3.06057141	1	0.102	1.26E-60	NK/ILC	Fau10	obese vs lean
Uba5210	1.51E-61	2.835339939	1	0.155	2.85E-57	NK/ILC	Uba5210	obese vs lean
Rpl2710	1.51E-58	2.156248509	0.99	0.159	2.85E-54	NK/ILC	Rpl2710	obese vs lean
Rpl1010	3.58E-55	2.449963653	0.99	0.269	6.74E-51	NK/ILC	Rpl1010	obese vs lean
Rps2710	1.95E-53	2.94524685	1	0.392	3.67E-49	NK/ILC	Rps2710	obese vs lean
Rpl23a10	2.42E-47	1.854619577	1	0.494	4.55E-43	NK/ILC	Rpl23a10	obese vs lean
Rpl910	7.94E-47	1.647016832	1	0.518	1.50E-42	NK/ILC	Rpl910	obese vs lean
Gm984310	2.19E-38	-1.636704872	0.596	0.947	4.13E-34	NK/ILC	Gm984310	obese vs lean
Rpl3510	7.21E-35	1.055837549	1	0.816	1.36E-30	NK/ILC	Rpl3510	obese vs lean
Rpl1510	1.93E-34	1.398055148	0.952	0.424	3.64E-30	NK/ILC	Rpl1510	obese vs lean
H2-D110	1.67E-31	0.817868184	1	0.963	3.14E-27	NK/ILC	H2-D110	obese vs lean
Rpl610	4.12E-28	0.975956743	0.981	0.71	7.76E-24	NK/ILC	Rpl610	obese vs lean
Tpt110	7.32E-27	-0.691604148	1	0.992	1.38E-22	NK/ILC	Tpt110	obese vs lean
C1qa10	3.92E-25	1.260599372	0.548	0.049	7.38E-21	NK/ILC	C1qa10	obese vs lean
Rpl3010	1.19E-24	-0.813555593	0.933	0.971	2.24E-20	NK/ILC	Rpl3010	obese vs lean
Ubb10	3.41E-24	0.629974834	1	0.955	6.42E-20	NK/ILC	Ubb10	obese vs lean
Rpl35a10	5.66E-23	-0.582981182	0.99	1	1.07E-18	NK/ILC	Rpl35a10	obese vs lean
Rps1410	1.15E-22	-0.480466533	1	1	2.16E-18	NK/ILC	Rps1410	obese vs lean
Rps2510	2.04E-22	-0.660325957	0.981	1	3.84E-18	NK/ILC	Rps2510	obese vs lean
C1qb10	3.56E-22	1.222789566	0.49	0.045	6.70E-18	NK/ILC	C1qb10	obese vs lean
Rps2410	4.75E-22	-0.605726245	1	0.996	8.95E-18	NK/ILC	Rps2410	obese vs lean
mt-Co110	5.57E-22	-0.741706522	1	1	1.05E-17	NK/ILC	mt-Co110	obese vs lean
Aldoa10	1.77E-21	0.886042983	0.76	0.176	3.33E-17	NK/ILC	Aldoa10	obese vs lean
Apoe10	2.32E-21	1.231605124	0.856	0.257	4.37E-17	NK/ILC	Apoe10	obese vs lean
Rps15a10	2.54E-21	-0.599808882	1	0.996	4.79E-17	NK/ILC	Rps15a10	obese vs lean
Shisa510	4.64E-21	0.988280343	0.952	0.531	8.73E-17	NK/ILC	Shisa510	obese vs lean
Rps1310	8.85E-21	-0.586503572	1	0.996	1.67E-16	NK/ILC	Rps1310	obese vs lean
Rps3a110	9.35E-21	-0.571528819	1	0.996	1.76E-16	NK/ILC	Rps3a110	obese vs lean
Rps27a10	1.11E-20	-0.552652585	0.99	0.988	2.09E-16	NK/ILC	Rps27a10	obese vs lean
mt-Nd110	2.27E-20	-0.783616611	0.981	0.98	4.28E-16	NK/ILC	mt-Nd110	obese vs lean
Gsn10	5.57E-20	0.858041917	0.587	0.102	1.05E-15	NK/ILC	Gsn10	obese vs lean
Ctsb10	6.90E-20	0.951382678	0.673	0.151	1.30E-15	NK/ILC	Ctsb10	obese vs lean
Rps2010	1.13E-19	-0.720371215	0.952	0.959	2.13E-15	NK/ILC	Rps2010	obese vs lean
Plin210	2.61E-19	1.086452701	0.404	0.033	4.91E-15	NK/ILC	Plin210	obese vs lean
Tsc22d310	2.89E-19	1.097387162	0.769	0.229	5.44E-15	NK/ILC	Tsc22d310	obese vs lean
Rpl13a10	7.96E-19	-0.465791518	1	1	1.50E-14	NK/ILC	Rpl13a10	obese vs lean
mt-Co210	9.79E-19	-0.719662925	0.99	0.976	1.84E-14	NK/ILC	mt-Co210	obese vs lean
Rpl37a10	1.34E-18	-0.443277858	1	1	2.52E-14	NK/ILC	Rpl37a10	obese vs lean
Cd6310	2.10E-18	0.882318697	0.356	0.02	3.95E-14	NK/ILC	Cd6310	obese vs lean
Rps1010	2.79E-18	-0.601567308	1	0.984	5.25E-14	NK/ILC	Rps1010	obese vs lean
Rpl2310	5.28E-18	-0.542240965	1	0.988	9.94E-14	NK/ILC	Rpl2310	obese vs lean
Lgals310	1.12E-17	0.908477086	0.76	0.224	2.11E-13	NK/ILC	Lgals310	obese vs lean
Rps1610	3.59E-17	-0.474031769	1	1	6.76E-13	NK/ILC	Rps1610	obese vs lean
mt-Cytb10	6.20E-17	-0.727906873	0.971	0.984	1.17E-12	NK/ILC	mt-Cytb10	obese vs lean
mt-Atp610	1.21E-16	-0.547554645	1	1	2.29E-12	NK/ILC	mt-Atp610	obese vs lean
Hspa810	1.46E-16	0.587950384	1	0.788	2.76E-12	NK/ILC	Hspa810	obese vs lean
Ifngr110	2.04E-16	0.851636437	0.923	0.502	3.84E-12	NK/ILC	Ifngr110	obese vs lean
Wfdc1710	2.68E-16	0.908647349	0.519	0.094	5.05E-12	NK/ILC	Wfdc1710	obese vs lean
Hbb-bs10	3.24E-16	-1.271640822	0.625	0.147	6.11E-12	NK/ILC	Hbb-bs10	obese vs lean
Cxcl210	3.28E-16	0.764601091	0.635	0.143	6.18E-12	NK/ILC	Cxcl210	obese vs lean
Rps2310	4.47E-16	-0.410404719	1	1	8.41E-12	NK/ILC	Rps2310	obese vs lean
B2m10	7.72E-16	0.388109218	1	0.992	1.45E-11	NK/ILC	B2m10	obese vs lean
Gimap610	8.21E-16	0.823030416	0.856	0.376	1.55E-11	NK/ILC	Gimap610	obese vs lean
Rps1510	1.22E-15	-0.535112757	0.99	0.984	2.30E-11	NK/ILC	Rps1510	obese vs lean
Btg110	5.48E-15	0.752180105	0.962	0.571	1.03E-10	NK/ILC	Btg110	obese vs lean
Ftl110	1.22E-14	0.49157374	1	0.963	2.31E-10	NK/ILC	Ftl110	obese vs lean
Ms4a4b10	1.39E-14	0.93153538	0.865	0.514	2.61E-10	NK/ILC	Ms4a4b10	obese vs lean
Pdia310	1.61E-14	0.799623447	0.74	0.265	3.03E-10	NK/ILC	Pdia310	obese vs lean
Rpl4110	1.71E-14	-0.382097345	1	0.992	3.21E-10	NK/ILC	Rpl4110	obese vs lean
Hmgb110	1.79E-14	0.692478912	0.904	0.449	3.37E-10	NK/ILC	Hmgb110	obese vs lean
Klf210	2.18E-14	1.130229739	0.856	0.359	4.11E-10	NK/ILC	Klf210	obese vs lean
Dcn10	3.16E-14	0.645334913	0.356	0.041	5.96E-10	NK/ILC	Dcn10	obese vs lean
Gstp110	3.49E-14	0.607259003	0.5	0.098	6.57E-10	NK/ILC	Gstp110	obese vs lean
Cd5310	5.97E-14	0.603058576	0.933	0.408	1.12E-09	NK/ILC	Cd5310	obese vs lean
mt-Co310	1.36E-13	-0.556134009	1	1	2.56E-09	NK/ILC	mt-Co310	obese vs lean
Bcl2a1d10	1.62E-13	0.698711413	0.298	0.029	3.06E-09	NK/ILC	Bcl2a1d10	obese vs lean
Fcgr410	4.53E-13	0.990418445	0.202	0	8.53E-09	NK/ILC	Fcgr410	obese vs lean
Tmsb4x10	5.60E-13	-0.290132614	1	1	1.05E-08	NK/ILC	Tmsb4x10	obese vs lean
Bcl2a1b10	6.02E-13	0.721424827	0.442	0.09	1.13E-08	NK/ILC	Bcl2a1b10	obese vs lean
Rpl3410	7.25E-13	-0.414895545	1	0.992	1.37E-08	NK/ILC	Rpl3410	obese vs lean
Rps4x10	9.19E-13	-0.423455948	0.99	1	1.73E-08	NK/ILC	Rps4x10	obese vs lean
Rpl27a10	9.75E-13	-0.425611727	1	0.988	1.84E-08	NK/ILC	Rpl27a10	obese vs lean
mt-Nd210	1.09E-12	-0.926515034	0.635	0.8	2.05E-08	NK/ILC	mt-Nd210	obese vs lean
Prf14	1.18E-12	0.65645333	0.327	0.041	2.22E-08	NK/ILC	Prf14	obese vs lean
mt-Nd410	1.72E-12	-0.724777658	0.904	0.939	3.25E-08	NK/ILC	mt-Nd410	obese vs lean
Rps1710	2.01E-12	-0.627077575	0.913	0.947	3.78E-08	NK/ILC	Rps1710	obese vs lean
Ctsd10	2.08E-12	0.608395917	0.923	0.494	3.91E-08	NK/ILC	Ctsd10	obese vs lean
Rpl2610	2.40E-12	-0.468958192	1	0.984	4.51E-08	NK/ILC	Rpl2610	obese vs lean
Junb10	2.71E-12	0.615039224	1	0.922	5.11E-08	NK/ILC	Junb10	obese vs lean
Rps810	2.86E-12	-0.46675752	0.981	0.996	5.39E-08	NK/ILC	Rps810	obese vs lean
Spp110	3.72E-12	1.21396747	0.231	0.012	7.00E-08	NK/ILC	Spp110	obese vs lean
Ctss10	3.94E-12	0.815524851	0.471	0.114	7.43E-08	NK/ILC	Ctss10	obese vs lean
Trem210	4.44E-12	0.507547143	0.231	0.012	8.36E-08	NK/ILC	Trem210	obese vs lean
Il2rg10	5.10E-12	0.587878521	0.721	0.253	9.61E-08	NK/ILC	Il2rg10	obese vs lean
Rps310	6.57E-12	-0.375504253	1	0.996	1.24E-07	NK/ILC	Rps310	obese vs lean
Gimap410	6.77E-12	0.626273574	0.885	0.482	1.27E-07	NK/ILC	Gimap410	obese vs lean
Psmb810	7.26E-12	0.600681103	0.885	0.445	1.37E-07	NK/ILC	Psmb810	obese vs lean
Ms4a6b10	8.23E-12	0.797377827	0.413	0.094	1.55E-07	NK/ILC	Ms4a6b10	obese vs lean
Cd213	9.54E-12	0.644251033	0.769	0.298	1.80E-07	NK/ILC	Cd213	obese vs lean
Cd7410	1.05E-11	1.227789007	0.875	0.42	1.98E-07	NK/ILC	Cd7410	obese vs lean
Ccrl210	1.20E-11	0.549764619	0.26	0.024	2.26E-07	NK/ILC	Ccrl210	obese vs lean
Hist1h1c10	1.49E-11	0.681938354	0.231	0.016	2.81E-07	NK/ILC	Hist1h1c10	obese vs lean
Slfn210	1.92E-11	0.55335277	0.519	0.139	3.61E-07	NK/ILC	Slfn210	obese vs lean
Itm2b10	1.93E-11	0.525487067	0.971	0.698	3.63E-07	NK/ILC	Itm2b10	obese vs lean
Mgp10	2.52E-11	0.533955816	0.173	0	4.74E-07	NK/ILC	Mgp10	obese vs lean
Cd7210	2.61E-11	0.618932901	0.375	0.069	4.91E-07	NK/ILC	Cd7210	obese vs lean
Jund10	2.98E-11	0.744175884	0.971	0.751	5.61E-07	NK/ILC	Jund10	obese vs lean
Vps37b10	7.43E-11	0.661280394	0.846	0.437	1.40E-06	NK/ILC	Vps37b10	obese vs lean
Glipr210	8.36E-11	0.484551594	0.442	0.102	1.58E-06	NK/ILC	Glipr210	obese vs lean
Eif4a110	8.72E-11	0.520710957	0.923	0.482	1.64E-06	NK/ILC	Eif4a110	obese vs lean
Rpl3211	8.94E-11	-0.376802213	1	1	1.68E-06	NK/ILC	Rpl3211	obese vs lean
Anp32a10	1.03E-10	0.489680744	0.837	0.331	1.95E-06	NK/ILC	Anp32a10	obese vs lean
Anxa110	1.08E-10	0.709797467	0.692	0.286	2.03E-06	NK/ILC	Anxa110	obese vs lean
Limd210	1.22E-10	0.59204509	0.644	0.229	2.30E-06	NK/ILC	Limd210	obese vs lean
Rps2910	1.42E-10	0.317681812	1	0.992	2.67E-06	NK/ILC	Rps2910	obese vs lean
Sh2d2a7	1.72E-10	0.597243701	0.442	0.114	3.24E-06	NK/ILC	Sh2d2a7	obese vs lean
Tubb510	1.98E-10	0.487049869	0.692	0.253	3.73E-06	NK/ILC	Tubb510	obese vs lean
Ubc10	2.27E-10	0.613426443	0.933	0.624	4.27E-06	NK/ILC	Ubc10	obese vs lean
Tmsb1010	2.31E-10	0.291218515	0.99	1	4.34E-06	NK/ILC	Tmsb1010	obese vs lean
Prdx610	2.33E-10	0.573233089	0.596	0.2	4.39E-06	NK/ILC	Prdx610	obese vs lean
Rpl3610	2.46E-10	-0.385375906	1	0.992	4.63E-06	NK/ILC	Rpl3610	obese vs lean
Fabp410	2.50E-10	-0.893432504	0.865	0.857	4.70E-06	NK/ILC	Fabp410	obese vs lean
Rpl1910	2.63E-10	-0.360344823	1	0.996	4.96E-06	NK/ILC	Rpl1910	obese vs lean
Pdia610	3.75E-10	0.670398327	0.5	0.155	7.06E-06	NK/ILC	Pdia610	obese vs lean
Cotl110	4.78E-10	0.567179364	0.779	0.359	9.01E-06	NK/ILC	Cotl110	obese vs lean
Rps1110	4.81E-10	-0.332824153	1	0.996	9.06E-06	NK/ILC	Rps1110	obese vs lean
Fasl7	5.11E-10	0.512706606	0.327	0.061	9.63E-06	NK/ILC	Fasl7	obese vs lean
Ncr16	5.19E-10	0.722176069	0.625	0.269	9.78E-06	NK/ILC	Ncr16	obese vs lean
Rgs111	6.31E-10	0.68860422	0.644	0.245	1.19E-05	NK/ILC	Rgs111	obese vs lean
Cdk2ap210	8.08E-10	0.433166535	0.663	0.245	1.52E-05	NK/ILC	Cdk2ap210	obese vs lean
Rplp110	9.21E-10	-0.379050632	1	0.992	1.74E-05	NK/ILC	Rplp110	obese vs lean
Jakmip18	1.45E-09	0.525371168	0.279	0.045	2.74E-05	NK/ILC	Jakmip18	obese vs lean
Gngt210	1.94E-09	0.654214442	0.269	0.045	3.65E-05	NK/ILC	Gngt210	obese vs lean
H2-Q410	2.13E-09	0.628703486	0.567	0.216	4.01E-05	NK/ILC	H2-Q410	obese vs lean
Cd289	2.47E-09	0.747492788	0.538	0.204	4.66E-05	NK/ILC	Cd289	obese vs lean
Lyz210	2.97E-09	0.774294898	0.827	0.359	5.60E-05	NK/ILC	Lyz210	obese vs lean
Tpsb210	3.41E-09	0.383580281	0.154	0.004	6.43E-05	NK/ILC	Tpsb210	obese vs lean
Tbc1d10c10	3.77E-09	0.432245582	0.462	0.131	7.10E-05	NK/ILC	Tbc1d10c10	obese vs lean
Hilpda10	4.32E-09	0.58800794	0.356	0.086	8.13E-05	NK/ILC	Hilpda10	obese vs lean
C1qc10	4.44E-09	0.785186704	0.288	0.053	8.37E-05	NK/ILC	C1qc10	obese vs lean
Lsp110	4.74E-09	0.5281675	0.75	0.322	8.92E-05	NK/ILC	Lsp110	obese vs lean
Ms4a6d10	5.75E-09	0.280603146	0.163	0.008	0.000108341	NK/ILC	Ms4a6d10	obese vs lean
Gpr18310	6.23E-09	0.523180502	0.212	0.024	0.000117415	NK/ILC	Gpr18310	obese vs lean
Gimap310	8.59E-09	0.563255368	0.673	0.294	0.000161786	NK/ILC	Gimap310	obese vs lean
Gpr17110	1.19E-08	0.422305844	0.25	0.041	0.000225045	NK/ILC	Gpr17110	obese vs lean
Ctsl10	1.58E-08	0.38339056	0.308	0.065	0.000297721	NK/ILC	Ctsl10	obese vs lean
Pld410	1.63E-08	0.440248166	0.192	0.02	0.000307076	NK/ILC	Pld410	obese vs lean
Manf10	1.64E-08	0.500113641	0.5	0.171	0.000308602	NK/ILC	Manf10	obese vs lean
Tagln210	1.65E-08	0.453835653	0.894	0.494	0.000309967	NK/ILC	Tagln210	obese vs lean
Gimap79	1.91E-08	0.539994233	0.452	0.151	0.000360366	NK/ILC	Gimap79	obese vs lean
Ifitm210	1.97E-08	0.746859173	0.346	0.094	0.000371399	NK/ILC	Ifitm210	obese vs lean
Hbb-bt10	1.99E-08	0.042608739	0.183	0.016	0.000374851	NK/ILC	Hbb-bt10	obese vs lean
Rpl22l110	2.01E-08	-0.481959103	0.952	0.886	0.000377708	NK/ILC	Rpl22l110	obese vs lean
Ddx510	2.09E-08	0.395736378	0.981	0.833	0.000393271	NK/ILC	Ddx510	obese vs lean
Pld310	2.31E-08	0.361106654	0.413	0.114	0.000435879	NK/ILC	Pld310	obese vs lean
Ctsz10	2.36E-08	0.48061304	0.327	0.078	0.000444391	NK/ILC	Ctsz10	obese vs lean
Bcl210	2.55E-08	0.556525623	0.654	0.302	0.000479832	NK/ILC	Bcl210	obese vs lean
Socs310	2.91E-08	0.471738533	0.462	0.147	0.000547513	NK/ILC	Socs310	obese vs lean
Grn10	2.92E-08	0.444315505	0.298	0.065	0.000549067	NK/ILC	Grn10	obese vs lean
Tmem176a10	3.07E-08	0.566594584	0.394	0.118	0.000578108	NK/ILC	Tmem176a10	obese vs lean
Hba-a210	3.10E-08	-0.686042514	0.212	0.029	0.00058298	NK/ILC	Hba-a210	obese vs lean
Ctsh10	3.54E-08	0.600748758	0.26	0.053	0.000666356	NK/ILC	Ctsh10	obese vs lean
Fxyd510	3.93E-08	0.460950267	0.962	0.661	0.00073956	NK/ILC	Fxyd510	obese vs lean
Klrk18	4.61E-08	0.589820462	0.788	0.527	0.000867572	NK/ILC	Klrk18	obese vs lean
Sdf2l110	4.71E-08	0.584247172	0.365	0.11	0.000886757	NK/ILC	Sdf2l110	obese vs lean
Pkm10	4.81E-08	0.434359501	0.663	0.282	0.000906137	NK/ILC	Pkm10	obese vs lean
Serpinb6a10	4.88E-08	0.398640761	0.231	0.037	0.000918817	NK/ILC	Serpinb6a10	obese vs lean
Txk9	5.07E-08	0.598030813	0.683	0.351	0.000954513	NK/ILC	Txk9	obese vs lean
Pfn110	5.14E-08	0.312531121	1	0.963	0.000968992	NK/ILC	Pfn110	obese vs lean
Rpl510	5.19E-08	-0.455749894	0.962	0.869	0.000978296	NK/ILC	Rpl510	obese vs lean
Vgll410	5.47E-08	0.534426204	0.5	0.18	0.001031146	NK/ILC	Vgll410	obese vs lean
Cd699	5.66E-08	0.483821209	0.462	0.155	0.00106578	NK/ILC	Cd699	obese vs lean
Rpl810	6.76E-08	-0.297089486	1	0.984	0.001272979	NK/ILC	Rpl810	obese vs lean
Selplg10	6.86E-08	0.480505823	0.856	0.461	0.001292661	NK/ILC	Selplg10	obese vs lean
Rpl18a10	7.00E-08	-0.258423068	1	1	0.001319058	NK/ILC	Rpl18a10	obese vs lean
Cd6810	7.11E-08	0.416108597	0.24	0.045	0.00133886	NK/ILC	Cd6810	obese vs lean
Hsd11b110	7.50E-08	0.458241759	0.433	0.135	0.001411763	NK/ILC	Hsd11b110	obese vs lean
Stat49	8.43E-08	0.407029225	0.423	0.131	0.001586932	NK/ILC	Stat49	obese vs lean
Rac210	8.78E-08	0.370699276	0.962	0.706	0.001653478	NK/ILC	Rac210	obese vs lean
Ccl810	8.84E-08	0.446264496	0.144	0.008	0.001665523	NK/ILC	Ccl810	obese vs lean
Gpnmb10	8.84E-08	0.324834631	0.144	0.008	0.001665523	NK/ILC	Gpnmb10	obese vs lean
Hist1h2bc10	8.89E-08	0.365605375	0.183	0.02	0.00167467	NK/ILC	Hist1h2bc10	obese vs lean
Mmp1210	9.15E-08	0.329896541	0.144	0.008	0.001723717	NK/ILC	Mmp1210	obese vs lean
Nr4a210	9.66E-08	-0.902172724	0.49	0.624	0.001819581	NK/ILC	Nr4a210	obese vs lean
Sepp110	1.00E-07	0.485155129	0.51	0.18	0.00188435	NK/ILC	Sepp110	obese vs lean
Fam107b10	1.04E-07	0.422312388	0.606	0.241	0.001955546	NK/ILC	Fam107b10	obese vs lean
H2-K110	1.05E-07	0.303817753	1	0.939	0.001986284	NK/ILC	H2-K110	obese vs lean
Saraf10	1.09E-07	0.432101015	0.712	0.314	0.00205177	NK/ILC	Saraf10	obese vs lean
Car29	1.30E-07	0.678894258	0.337	0.094	0.002443307	NK/ILC	Car29	obese vs lean
Ccl610	1.42E-07	0.413635557	0.337	0.094	0.002667397	NK/ILC	Ccl610	obese vs lean
Lamp110	1.45E-07	0.379412335	0.519	0.184	0.002725722	NK/ILC	Lamp110	obese vs lean
Il7r10	1.64E-07	0.614876635	0.26	0.057	0.003087886	NK/ILC	Il7r10	obese vs lean
Tmem176b10	1.76E-07	0.744903815	0.452	0.184	0.003320562	NK/ILC	Tmem176b10	obese vs lean
Fgl210	2.21E-07	0.537514716	0.587	0.237	0.004155261	NK/ILC	Fgl210	obese vs lean
Ckb10	2.42E-07	0.571714918	0.269	0.065	0.004561181	NK/ILC	Ckb10	obese vs lean
Adgre110	2.44E-07	0.299269833	0.106	0	0.004589844	NK/ILC	Adgre110	obese vs lean
Mfap510	2.44E-07	0.274990456	0.106	0	0.004589844	NK/ILC	Mfap510	obese vs lean
Eef1a110	2.62E-07	-0.293725619	0.99	1	0.004941732	NK/ILC	Eef1a110	obese vs lean
Clec4a210	2.67E-07	0.325534856	0.135	0.008	0.005024579	NK/ILC	Clec4a210	obese vs lean
Itgb710	2.71E-07	0.37868155	0.519	0.192	0.005099624	NK/ILC	Itgb710	obese vs lean
Pdcd410	2.75E-07	0.430106599	0.731	0.343	0.005173817	NK/ILC	Pdcd410	obese vs lean
Lgmn10	2.79E-07	0.450730185	0.231	0.045	0.005246586	NK/ILC	Lgmn10	obese vs lean
Metrnl10	2.84E-07	0.466864808	0.538	0.208	0.005343664	NK/ILC	Metrnl10	obese vs lean
Syngr210	3.39E-07	0.386202948	0.346	0.098	0.006385242	NK/ILC	Syngr210	obese vs lean
Irf710	3.56E-07	0.424770571	0.202	0.033	0.006698234	NK/ILC	Irf710	obese vs lean
Rps510	3.70E-07	-0.263027063	1	0.996	0.006972215	NK/ILC	Rps510	obese vs lean
Ly6e10	3.82E-07	0.480266771	0.885	0.539	0.007199999	NK/ILC	Ly6e10	obese vs lean
Prr1310	3.83E-07	0.396369093	0.712	0.318	0.007205569	NK/ILC	Prr1310	obese vs lean
Glul10	3.84E-07	0.282240338	0.337	0.09	0.007232803	NK/ILC	Glul10	obese vs lean
Rplp210	3.89E-07	-0.285446655	1	0.988	0.007321098	NK/ILC	Rplp210	obese vs lean
Hvcn110	3.94E-07	0.362970259	0.202	0.033	0.007418088	NK/ILC	Hvcn110	obese vs lean
Rhoh10	4.02E-07	0.381289769	0.413	0.135	0.00758026	NK/ILC	Rhoh10	obese vs lean
Arl6ip110	4.30E-07	0.317721233	0.721	0.31	0.008098571	NK/ILC	Arl6ip110	obese vs lean
Rps2113	4.50E-07	-0.381402298	0.933	0.959	0.008485029	NK/ILC	Rps2113	obese vs lean
Tnfaip310	4.71E-07	0.502196718	0.663	0.31	0.008878042	NK/ILC	Tnfaip310	obese vs lean
Ctsc10	4.80E-07	0.372608673	0.365	0.114	0.009048539	NK/ILC	Ctsc10	obese vs lean
Rpl1810	4.90E-07	-0.31509425	0.99	0.988	0.009222108	NK/ILC	Rpl1810	obese vs lean
H2-Q710	5.32E-07	0.380785955	0.894	0.567	0.010023491	NK/ILC	H2-Q710	obese vs lean
Cxcr38	5.46E-07	0.378728324	0.288	0.073	0.010287734	NK/ILC	Cxcr38	obese vs lean
Nfkbia10	5.62E-07	0.76908264	0.817	0.567	0.010579029	NK/ILC	Nfkbia10	obese vs lean
Sh3bgrl310	6.13E-07	0.294733322	0.99	0.869	0.011538695	NK/ILC	Sh3bgrl310	obese vs lean
Tspan1310	6.52E-07	0.330938946	0.385	0.122	0.012279851	NK/ILC	Tspan1310	obese vs lean
10-Jun	6.93E-07	0.506546237	0.635	0.306	0.013047386	NK/ILC	10-Jun	obese vs lean
Fyb10	7.23E-07	0.429856129	0.51	0.2	0.01361458	NK/ILC	Fyb10	obese vs lean
Pdia410	8.04E-07	0.313022383	0.298	0.078	0.015151938	NK/ILC	Pdia410	obese vs lean
Calm210	8.84E-07	0.361664078	0.913	0.588	0.016643987	NK/ILC	Calm210	obese vs lean
Hist1h2ap9	8.88E-07	0.317543742	0.096	0	0.016727234	NK/ILC	Hist1h2ap9	obese vs lean
Bgn10	8.88E-07	0.267351199	0.096	0	0.016727234	NK/ILC	Bgn10	obese vs lean
Herpud110	9.86E-07	0.247593124	0.433	0.143	0.018580716	NK/ILC	Herpud110	obese vs lean
Rpl3910	1.06E-06	-0.337989577	0.971	0.984	0.020026943	NK/ILC	Rpl3910	obese vs lean
Hsp90b110	1.09E-06	0.429367428	0.779	0.396	0.020455494	NK/ILC	Hsp90b110	obese vs lean
Emb10	1.25E-06	0.531960784	0.433	0.176	0.023517799	NK/ILC	Emb10	obese vs lean
Mt110	1.46E-06	0.721379253	0.317	0.098	0.027544384	NK/ILC	Mt110	obese vs lean
Cma110	1.64E-06	0.526752678	0.356	0.114	0.030910599	NK/ILC	Cma110	obese vs lean
Ifi3010	1.72E-06	0.546228846	0.173	0.029	0.032490114	NK/ILC	Ifi3010	obese vs lean
Klf610	1.75E-06	0.448227127	0.74	0.376	0.03293713	NK/ILC	Klf610	obese vs lean
Lmna10	2.07E-06	0.377508895	0.317	0.098	0.038901115	NK/ILC	Lmna10	obese vs lean
Igfbp410	2.15E-06	0.287067714	0.106	0.004	0.040538036	NK/ILC	Igfbp410	obese vs lean
Ctsw9	2.30E-06	0.376478308	0.788	0.453	0.043380125	NK/ILC	Ctsw9	obese vs lean
Smpdl3a10	2.35E-06	0.421240352	0.279	0.078	0.04428041	NK/ILC	Smpdl3a10	obese vs lean
Rps910	2.38E-06	-0.276842335	1	0.988	0.044795903	NK/ILC	Rps910	obese vs lean
Ccl910	2.39E-06	0.412792582	0.183	0.033	0.044944893	NK/ILC	Ccl910	obese vs lean
Pglyrp110	2.63E-06	0.38998999	0.538	0.22	0.04961589	NK/ILC	Pglyrp110	obese vs lean
Rpl1210	2.83E-06	-0.426511285	0.913	0.873	0.053259839	NK/ILC	Rpl1210	obese vs lean
Hba-a110	2.88E-06	-0.987669781	0.25	0.061	0.054256926	NK/ILC	Hba-a110	obese vs lean
Tmed1010	2.89E-06	0.326950973	0.529	0.212	0.054402402	NK/ILC	Tmed1010	obese vs lean
Col3a110	2.99E-06	0.291072677	0.163	0.024	0.056309117	NK/ILC	Col3a110	obese vs lean
Prdx110	3.38E-06	0.340214527	0.731	0.396	0.063569326	NK/ILC	Prdx110	obese vs lean
Spint210	3.88E-06	0.239568049	0.183	0.033	0.073169487	NK/ILC	Spint210	obese vs lean
Camk2n110	3.98E-06	0.278037868	0.308	0.09	0.074897812	NK/ILC	Camk2n110	obese vs lean
Vim10	4.33E-06	0.387087889	0.856	0.457	0.081594107	NK/ILC	Vim10	obese vs lean
Anxa210	4.44E-06	0.408941106	0.817	0.514	0.083553895	NK/ILC	Anxa210	obese vs lean
Serpinb910	4.70E-06	0.412823819	0.615	0.302	0.088588416	NK/ILC	Serpinb910	obese vs lean
Itk7	4.82E-06	0.370648331	0.279	0.082	0.090709257	NK/ILC	Itk7	obese vs lean
Fau11	7.66E-30	2.769776463	1	0.115	1.44E-25	Resident Macs	Fau11	obese vs lean
Rps1211	1.01E-27	2.144355839	0.931	0.042	1.89E-23	Resident Macs	Rps1211	obese vs lean
Rps2711	8.89E-27	2.412605223	1	0.26	1.67E-22	Resident Macs	Rps2711	obese vs lean
Rpl2711	1.60E-26	1.738207682	0.914	0.042	3.02E-22	Resident Macs	Rpl2711	obese vs lean
Rpl1011	1.69E-26	2.329275932	1	0.396	3.19E-22	Resident Macs	Rpl1011	obese vs lean
Uba5211	6.11E-26	1.962386244	0.931	0.083	1.15E-21	Resident Macs	Uba5211	obese vs lean
Plin211	9.17E-22	1.539432724	1	0.427	1.73E-17	Resident Macs	Plin211	obese vs lean
Rpl911	1.75E-21	1.595962398	0.966	0.354	3.29E-17	Resident Macs	Rpl911	obese vs lean
Rpl23a11	2.99E-20	1.534394266	0.983	0.458	5.64E-16	Resident Macs	Rpl23a11	obese vs lean
Ctsd11	5.82E-20	1.549281406	1	0.625	1.10E-15	Resident Macs	Ctsd11	obese vs lean
Rpl611	2.00E-18	1.098266014	1	0.625	3.76E-14	Resident Macs	Rpl611	obese vs lean
Fcgr411	2.60E-18	1.891200559	0.672	0.021	4.89E-14	Resident Macs	Fcgr411	obese vs lean
Rpl1511	8.62E-18	1.233893849	0.966	0.375	1.62E-13	Resident Macs	Rpl1511	obese vs lean
Gm984311	7.19E-17	-1.637445663	0.586	0.885	1.35E-12	Resident Macs	Gm984311	obese vs lean
Egr111	1.80E-16	-1.399721558	0.741	0.938	3.40E-12	Resident Macs	Egr111	obese vs lean
Rgs112	5.26E-16	1.391061994	0.724	0.073	9.90E-12	Resident Macs	Rgs112	obese vs lean
mt-Nd111	5.98E-16	-0.843226163	1	1	1.13E-11	Resident Macs	mt-Nd111	obese vs lean
mt-Nd411	1.04E-15	-0.913921656	1	1	1.95E-11	Resident Macs	mt-Nd411	obese vs lean
Manf11	1.68E-15	1.159004072	0.776	0.125	3.17E-11	Resident Macs	Manf11	obese vs lean
[truncated: 4,121 more rows]
