# Supplementary material for: Single-Cell RNA Sequencing of Visceral Adipose Tissue Leukocytes Reveals that Caloric Restriction Following Obesity Promotes the Accumulation of a Distinct Macrophage Population with Features of Phagocytic Cells
Source: Immunometabolism. Author manuscript; Available in PMC 2019 Aug 8. (PMC6687332; doi:10.20900/immunometab20190008)
Supplement: Table S1 [file NIHMS1042974-supplement-Table_S1.csv]

	p_val	avg_logFC	pct.1	pct.2	p_val_adj	cluster	gene
Cd209a	0	2.4091985	0.827	0.041	0	Replicating DCs	Cd209a
Klrd1	6.41E-299	1.171226936	0.708	0.136	1.21E-294	Replicating DCs	Klrd1
Ddr1	1.79E-234	0.329773937	0.219	0.011	3.38E-230	Replicating DCs	Ddr1
Napsa	5.49E-223	1.168939265	0.866	0.318	1.03E-218	Replicating DCs	Napsa
Plbd1	1.03E-212	0.92094598	0.842	0.272	1.93E-208	Replicating DCs	Plbd1
Fcor	1.46E-204	0.337457322	0.214	0.013	2.74E-200	Replicating DCs	Fcor
Flt3	5.68E-195	0.656167594	0.432	0.072	1.07E-190	Replicating DCs	Flt3
Cd209d	6.61E-182	1.013474799	0.237	0.02	1.24E-177	Replicating DCs	Cd209d
Lsp1	1.33E-180	0.952857097	0.978	0.64	2.51E-176	Replicating DCs	Lsp1
Cd74	3.22E-166	0.916715634	1	0.936	6.06E-162	Replicating DCs	Cd74
H2-Ab1	4.50E-163	0.94821913	0.993	0.89	8.48E-159	Replicating DCs	H2-Ab1
H2afy	2.01E-161	0.916809793	0.908	0.547	3.79E-157	Replicating DCs	H2afy
Ms4a4c	6.61E-155	0.880456505	0.6	0.168	1.24E-150	Replicating DCs	Ms4a4c
Kmo	1.24E-154	0.418516037	0.286	0.038	2.34E-150	Replicating DCs	Kmo
Cd7	1.30E-154	0.880425787	0.383	0.067	2.45E-150	Replicating DCs	Cd7
H2-Aa	1.48E-154	0.909209067	0.992	0.846	2.80E-150	Replicating DCs	H2-Aa
H2-Oa	2.14E-153	0.829788845	0.493	0.116	4.03E-149	Replicating DCs	H2-Oa
Mcemp1	8.92E-148	0.545590641	0.344	0.056	1.68E-143	Replicating DCs	Mcemp1
Ifitm6	4.60E-144	0.629096525	0.583	0.159	8.67E-140	Replicating DCs	Ifitm6
H2-Eb1	2.53E-140	0.869560859	0.988	0.808	4.77E-136	Replicating DCs	H2-Eb1
H2-DMa	5.40E-140	0.768983654	0.975	0.646	1.02E-135	Replicating DCs	H2-DMa
Gm2a	4.65E-139	0.873154039	0.917	0.593	8.75E-135	Replicating DCs	Gm2a
Rnase6	2.11E-138	0.727387474	0.598	0.171	3.97E-134	Replicating DCs	Rnase6
Syngr2	1.17E-133	0.907453891	0.849	0.539	2.21E-129	Replicating DCs	Syngr2
Bcl11a	2.64E-128	0.55862134	0.339	0.064	4.97E-124	Replicating DCs	Bcl11a
Tnfsf9	6.34E-123	0.96736576	0.498	0.147	1.19E-118	Replicating DCs	Tnfsf9
Ifi30	2.31E-119	0.881048554	0.858	0.585	4.35E-115	Replicating DCs	Ifi30
Wnt11	2.31E-117	0.35063451	0.163	0.015	4.36E-113	Replicating DCs	Wnt11
Ifitm3	1.39E-111	0.749949269	0.941	0.688	2.62E-107	Replicating DCs	Ifitm3
Rps11	1.04E-110	0.387523172	1	0.997	1.96E-106	Replicating DCs	Rps11
Ltb4r1	2.91E-110	0.500111862	0.424	0.108	5.47E-106	Replicating DCs	Ltb4r1
H2-DMb1	1.17E-107	0.694630495	0.931	0.581	2.21E-103	Replicating DCs	H2-DMb1
Itgb7	7.10E-106	0.58554546	0.688	0.262	1.34E-101	Replicating DCs	Itgb7
Clec10a	8.68E-106	0.946878525	0.708	0.332	1.63E-101	Replicating DCs	Clec10a
Pmaip1	2.69E-104	0.800420817	0.673	0.289	5.07E-100	Replicating DCs	Pmaip1
Avpi1	2.76E-104	0.704464989	0.539	0.191	5.20E-100	Replicating DCs	Avpi1
Lmo1	1.19E-102	0.449548958	0.315	0.069	2.24E-98	Replicating DCs	Lmo1
Cbfa2t3	6.71E-102	0.551543638	0.549	0.187	1.26E-97	Replicating DCs	Cbfa2t3
Il1r2	3.19E-101	0.352860891	0.185	0.023	6.01E-97	Replicating DCs	Il1r2
Dpp4	3.77E-101	0.418749836	0.344	0.08	7.11E-97	Replicating DCs	Dpp4
Bex6	1.31E-99	0.271379094	0.193	0.026	2.47E-95	Replicating DCs	Bex6
Smim5	6.33E-98	0.311508911	0.134	0.012	1.19E-93	Replicating DCs	Smim5
H2-DMb2	6.67E-96	0.656748285	0.485	0.156	1.26E-91	Replicating DCs	H2-DMb2
Itpr1	1.02E-93	0.443316639	0.388	0.106	1.92E-89	Replicating DCs	Itpr1
Trappc5	1.19E-90	0.558138487	0.534	0.205	2.24E-86	Replicating DCs	Trappc5
Cox6b2	1.66E-89	0.315640766	0.21	0.035	3.13E-85	Replicating DCs	Cox6b2
Rel	2.67E-86	0.797341517	0.72	0.377	5.03E-82	Replicating DCs	Rel
Upb1	1.39E-83	0.456353488	0.185	0.029	2.61E-79	Replicating DCs	Upb1
Olfm1	1.00E-81	0.560093962	0.508	0.192	1.89E-77	Replicating DCs	Olfm1
Il1b	4.40E-80	0.925401288	0.544	0.225	8.28E-76	Replicating DCs	Il1b
Wfdc17	6.74E-77	0.463578037	0.919	0.664	1.27E-72	Replicating DCs	Wfdc17
Rps4x	4.08E-75	0.327006925	1	0.994	7.69E-71	Replicating DCs	Rps4x
Fh1	2.12E-74	0.57230687	0.519	0.225	4.00E-70	Replicating DCs	Fh1
Tnip3	3.77E-74	0.71857707	0.605	0.281	7.10E-70	Replicating DCs	Tnip3
Tmem176a	2.05E-73	0.569753788	0.807	0.472	3.86E-69	Replicating DCs	Tmem176a
Pim1	2.37E-70	0.617829427	0.895	0.669	4.46E-66	Replicating DCs	Pim1
Ms4a6c	2.59E-70	0.566743028	0.824	0.513	4.87E-66	Replicating DCs	Ms4a6c
Nr4a1	8.92E-70	0.651971775	0.793	0.5	1.68E-65	Replicating DCs	Nr4a1
Sub1	2.04E-69	0.434130028	0.976	0.888	3.85E-65	Replicating DCs	Sub1
Klrb1b	3.18E-68	0.356921083	0.292	0.078	5.99E-64	Replicating DCs	Klrb1b
Srgn	6.36E-68	0.49476207	0.976	0.888	1.20E-63	Replicating DCs	Srgn
Csrnp1	1.45E-67	0.60479844	0.651	0.339	2.73E-63	Replicating DCs	Csrnp1
Ddit4	3.25E-66	0.554292828	0.329	0.101	6.11E-62	Replicating DCs	Ddit4
Skint3	6.08E-66	0.326866219	0.192	0.038	1.15E-61	Replicating DCs	Skint3
Smim3	8.20E-65	0.348287373	0.293	0.085	1.54E-60	Replicating DCs	Smim3
Rps9	1.21E-64	0.280291117	1	0.998	2.28E-60	Replicating DCs	Rps9
Slamf7	1.97E-64	0.520062105	0.568	0.273	3.72E-60	Replicating DCs	Slamf7
St3gal4	2.03E-63	0.382611346	0.419	0.157	3.83E-59	Replicating DCs	St3gal4
Nfkb1	2.44E-63	0.564232219	0.678	0.378	4.60E-59	Replicating DCs	Nfkb1
Ifitm1	5.25E-62	0.515412834	0.159	0.029	9.88E-58	Replicating DCs	Ifitm1
Map4k1	6.46E-62	0.4243251	0.422	0.164	1.22E-57	Replicating DCs	Map4k1
Fxyd5	1.43E-61	0.445220375	0.956	0.87	2.69E-57	Replicating DCs	Fxyd5
Traf1	1.86E-61	0.493874027	0.597	0.287	3.50E-57	Replicating DCs	Traf1
Vrk1	1.93E-61	0.450226919	0.464	0.191	3.63E-57	Replicating DCs	Vrk1
Rps25	2.22E-61	0.323871138	0.995	0.989	4.18E-57	Replicating DCs	Rps25
Ccnd1	5.27E-61	0.518653756	0.486	0.211	9.93E-57	Replicating DCs	Ccnd1
Tspan13	8.31E-60	0.545705885	0.631	0.323	1.57E-55	Replicating DCs	Tspan13
Uvrag	2.68E-59	0.456840507	0.517	0.233	5.05E-55	Replicating DCs	Uvrag
Nr4a3	2.96E-58	0.513290625	0.31	0.097	5.57E-54	Replicating DCs	Nr4a3
Atox1	7.50E-58	0.448598776	0.975	0.824	1.41E-53	Replicating DCs	Atox1
Rpl28	2.65E-56	0.315577747	1	0.958	5.00E-52	Replicating DCs	Rpl28
Rpl26	5.15E-56	0.254439027	1	0.992	9.69E-52	Replicating DCs	Rpl26
Il13ra1	9.30E-56	0.292829575	0.254	0.072	1.75E-51	Replicating DCs	Il13ra1
Fgfr1	1.18E-55	0.424095209	0.398	0.157	2.23E-51	Replicating DCs	Fgfr1
Dapk1	2.14E-55	0.366142557	0.276	0.085	4.03E-51	Replicating DCs	Dapk1
H3f3a	5.33E-55	0.325457344	0.986	0.945	1.00E-50	Replicating DCs	H3f3a
Cd2ap	1.58E-54	0.446073971	0.464	0.204	2.97E-50	Replicating DCs	Cd2ap
Ccr2	3.86E-53	0.45844261	0.729	0.403	7.28E-49	Replicating DCs	Ccr2
Ccdc88a	1.67E-52	0.43035415	0.58	0.3	3.14E-48	Replicating DCs	Ccdc88a
Bhlhe40	1.90E-52	0.408393146	0.532	0.243	3.58E-48	Replicating DCs	Bhlhe40
Marcksl1	2.07E-52	0.572940882	0.602	0.321	3.89E-48	Replicating DCs	Marcksl1
Tmem176b	3.54E-52	0.418866977	0.861	0.562	6.66E-48	Replicating DCs	Tmem176b
Tuba1a	3.62E-52	0.498491925	0.646	0.368	6.82E-48	Replicating DCs	Tuba1a
Agpat4	6.49E-52	0.428983749	0.531	0.263	1.22E-47	Replicating DCs	Agpat4
Spag9	2.66E-51	0.599033236	0.625	0.363	5.01E-47	Replicating DCs	Spag9
Rps27a	2.68E-51	0.253633209	1	0.997	5.04E-47	Replicating DCs	Rps27a
Ppfia4	3.03E-51	0.402379264	0.324	0.118	5.71E-47	Replicating DCs	Ppfia4
Tmsb4x	1.94E-50	0.264341868	1	1	3.65E-46	Replicating DCs	Tmsb4x
Ctsh	8.56E-50	0.402983738	0.907	0.698	1.61E-45	Replicating DCs	Ctsh
Alox5ap	1.73E-49	0.381343929	0.942	0.686	3.26E-45	Replicating DCs	Alox5ap
Bri3bp	2.95E-49	0.317640974	0.342	0.127	5.55E-45	Replicating DCs	Bri3bp
Gm9733	7.01E-49	0.371616924	0.232	0.066	1.32E-44	Replicating DCs	Gm9733
Ubl3	1.23E-48	0.441725159	0.737	0.499	2.31E-44	Replicating DCs	Ubl3
Ryr1	1.30E-48	0.309366449	0.322	0.118	2.45E-44	Replicating DCs	Ryr1
Gpr132	2.36E-48	0.390586636	0.522	0.251	4.45E-44	Replicating DCs	Gpr132
Amica1	2.30E-47	0.292091935	0.303	0.102	4.34E-43	Replicating DCs	Amica1
S100a4	2.30E-46	0.397795323	0.892	0.647	4.33E-42	Replicating DCs	S100a4
Kdm6b	4.34E-46	0.574920548	0.627	0.366	8.18E-42	Replicating DCs	Kdm6b
Crip1	1.38E-45	0.371935315	0.995	0.968	2.60E-41	Replicating DCs	Crip1
Cytip	3.41E-45	0.388048348	0.802	0.522	6.43E-41	Replicating DCs	Cytip
Dpy19l1	8.65E-45	0.259176839	0.244	0.077	1.63E-40	Replicating DCs	Dpy19l1
Dapp1	4.66E-44	0.35246265	0.444	0.207	8.77E-40	Replicating DCs	Dapp1
S100a11	7.95E-44	0.335477717	0.932	0.762	1.50E-39	Replicating DCs	S100a11
Rpl35a	1.82E-43	0.254115939	0.998	0.996	3.42E-39	Replicating DCs	Rpl35a
Ctnna1	4.51E-43	0.422181704	0.503	0.274	8.50E-39	Replicating DCs	Ctnna1
Lag3	5.78E-43	0.400391876	0.181	0.048	1.09E-38	Replicating DCs	Lag3
Hfe	8.76E-43	0.471347221	0.58	0.338	1.65E-38	Replicating DCs	Hfe
H2-Ob	8.24E-42	0.313108753	0.334	0.13	1.55E-37	Replicating DCs	H2-Ob
Sowahc	1.03E-41	0.376875543	0.297	0.113	1.95E-37	Replicating DCs	Sowahc
Bmyc	2.28E-41	0.384834761	0.432	0.212	4.29E-37	Replicating DCs	Bmyc
Naga	1.69E-40	0.323736878	0.425	0.198	3.18E-36	Replicating DCs	Naga
Pde4b	1.15E-38	0.364077882	0.481	0.247	2.16E-34	Replicating DCs	Pde4b
Mgl2	1.35E-38	0.863495471	0.378	0.182	2.54E-34	Replicating DCs	Mgl2
Ramp1	4.12E-38	0.342179615	0.58	0.332	7.76E-34	Replicating DCs	Ramp1
Actg1	4.63E-38	0.252677804	0.998	0.979	8.72E-34	Replicating DCs	Actg1
Pid1	5.50E-38	0.433325808	0.715	0.49	1.04E-33	Replicating DCs	Pid1
Coro1a	8.60E-38	0.281728579	0.953	0.882	1.62E-33	Replicating DCs	Coro1a
Gm15013	9.05E-38	0.443057375	0.359	0.156	1.70E-33	Replicating DCs	Gm15013
Etv6	1.64E-35	0.26651047	0.31	0.131	3.09E-31	Replicating DCs	Etv6
Jak2	2.63E-35	0.2929157	0.276	0.108	4.95E-31	Replicating DCs	Jak2
Fbl	4.52E-35	0.340239488	0.715	0.486	8.51E-31	Replicating DCs	Fbl
Slamf9	1.95E-34	0.356491183	0.597	0.353	3.67E-30	Replicating DCs	Slamf9
P2ry10	2.34E-34	0.255612946	0.339	0.142	4.41E-30	Replicating DCs	P2ry10
Sec61b	2.61E-34	0.327775436	0.922	0.808	4.91E-30	Replicating DCs	Sec61b
Pvr	5.99E-34	0.306337324	0.275	0.112	1.13E-29	Replicating DCs	Pvr
Tmem238	1.06E-33	0.25606471	0.263	0.104	1.99E-29	Replicating DCs	Tmem238
Ank	1.08E-33	0.252889703	0.297	0.125	2.04E-29	Replicating DCs	Ank
Gm9843	1.13E-33	0.526836575	0.892	0.718	2.13E-29	Replicating DCs	Gm9843
Mbtd1	1.71E-33	0.348936637	0.344	0.158	3.23E-29	Replicating DCs	Mbtd1
Zyx	2.67E-33	0.357131717	0.653	0.428	5.02E-29	Replicating DCs	Zyx
Bloc1s2	3.62E-33	0.340732567	0.5	0.284	6.82E-29	Replicating DCs	Bloc1s2
Prcp	8.70E-33	0.331387501	0.71	0.496	1.64E-28	Replicating DCs	Prcp
Nr4a2	1.12E-32	0.42143886	0.431	0.224	2.12E-28	Replicating DCs	Nr4a2
Eps8	1.23E-32	0.372352888	0.451	0.243	2.32E-28	Replicating DCs	Eps8
Pitpna	3.02E-32	0.337489142	0.792	0.614	5.68E-28	Replicating DCs	Pitpna
Nfkbia	3.64E-32	0.415796145	0.922	0.848	6.86E-28	Replicating DCs	Nfkbia
Ikbkb	4.31E-32	0.309005242	0.571	0.351	8.12E-28	Replicating DCs	Ikbkb
Alcam	4.97E-32	0.338972516	0.447	0.242	9.36E-28	Replicating DCs	Alcam
Mycbp2	2.29E-31	0.352805353	0.592	0.372	4.31E-27	Replicating DCs	Mycbp2
Ifitm2	3.73E-31	0.330585502	0.922	0.759	7.02E-27	Replicating DCs	Ifitm2
Tiam1	6.58E-31	0.250812619	0.227	0.086	1.24E-26	Replicating DCs	Tiam1
Ptms	1.57E-30	0.315500729	0.671	0.441	2.96E-26	Replicating DCs	Ptms
Etv3	2.60E-30	0.52984281	0.449	0.26	4.91E-26	Replicating DCs	Etv3
Fem1c	1.03E-29	0.301921743	0.369	0.186	1.94E-25	Replicating DCs	Fem1c
Cdkn2d	2.20E-29	0.321727888	0.38	0.191	4.14E-25	Replicating DCs	Cdkn2d
Elmsan1	2.41E-29	0.29989425	0.242	0.097	4.54E-25	Replicating DCs	Elmsan1
Pip4k2a	3.05E-28	0.300710787	0.488	0.287	5.74E-24	Replicating DCs	Pip4k2a
Orai1	8.95E-28	0.285423688	0.449	0.258	1.69E-23	Replicating DCs	Orai1
Rpl31	2.48E-27	0.261742634	0.998	0.972	4.67E-23	Replicating DCs	Rpl31
Lmo4	3.68E-27	0.265585956	0.422	0.234	6.93E-23	Replicating DCs	Lmo4
Casp6	5.38E-27	0.258613063	0.285	0.131	1.01E-22	Replicating DCs	Casp6
Cd83	7.05E-27	0.402916348	0.746	0.564	1.33E-22	Replicating DCs	Cd83
Neat1	8.88E-27	0.409370168	0.842	0.661	1.67E-22	Replicating DCs	Neat1
Nfkbiz	1.67E-26	0.412194367	0.698	0.502	3.14E-22	Replicating DCs	Nfkbiz
Nfkbid	1.77E-26	0.260126782	0.554	0.338	3.33E-22	Replicating DCs	Nfkbid
Ndufa6	2.37E-26	0.303587148	0.888	0.761	4.46E-22	Replicating DCs	Ndufa6
Bmp2k	2.94E-26	0.268876685	0.317	0.154	5.54E-22	Replicating DCs	Bmp2k
Cfp	3.57E-26	0.268014857	0.724	0.485	6.73E-22	Replicating DCs	Cfp
Cnn2	3.72E-26	0.253183251	0.725	0.506	7.01E-22	Replicating DCs	Cnn2
Trib1	1.19E-25	0.281858681	0.385	0.209	2.25E-21	Replicating DCs	Trib1
Evi2a	1.62E-25	0.325604975	0.68	0.486	3.04E-21	Replicating DCs	Evi2a
Myadm	2.27E-23	0.277828993	0.458	0.275	4.27E-19	Replicating DCs	Myadm
Arl6ip5	2.73E-23	0.26631419	0.741	0.586	5.14E-19	Replicating DCs	Arl6ip5
Mcl1	5.16E-23	0.412449586	0.82	0.661	9.71E-19	Replicating DCs	Mcl1
Plac8	7.39E-23	0.509685451	0.407	0.239	1.39E-18	Replicating DCs	Plac8
Baz1a	1.27E-22	0.269598556	0.493	0.305	2.39E-18	Replicating DCs	Baz1a
H2-T23	1.61E-22	0.278704155	0.608	0.412	3.04E-18	Replicating DCs	H2-T23
Rala	2.17E-22	0.273327489	0.549	0.368	4.08E-18	Replicating DCs	Rala
4930523C07Rik	3.39E-22	0.251058622	0.463	0.276	6.39E-18	Replicating DCs	4930523C07Rik
Ccnl1	6.78E-22	0.281318686	0.802	0.641	1.28E-17	Replicating DCs	Ccnl1
Ier2	1.55E-21	0.263858709	0.873	0.728	2.91E-17	Replicating DCs	Ier2
Fosb	2.93E-21	0.375225722	0.698	0.516	5.51E-17	Replicating DCs	Fosb
Nrros	3.59E-21	0.284283481	0.624	0.439	6.76E-17	Replicating DCs	Nrros
Fam105a	4.39E-21	0.289117815	0.588	0.417	8.26E-17	Replicating DCs	Fam105a
Plek	6.54E-21	0.342605909	0.617	0.448	1.23E-16	Replicating DCs	Plek
Stat3	1.42E-20	0.263400831	0.541	0.353	2.67E-16	Replicating DCs	Stat3
Fcgr2b	4.63E-20	0.316026111	0.598	0.417	8.73E-16	Replicating DCs	Fcgr2b
Nlrp3	5.00E-20	0.271277842	0.229	0.109	9.42E-16	Replicating DCs	Nlrp3
H13	5.94E-20	0.258315047	0.619	0.444	1.12E-15	Replicating DCs	H13
Tcf4	6.80E-20	0.469282299	0.41	0.255	1.28E-15	Replicating DCs	Tcf4
Serp1	3.14E-19	0.283669142	0.771	0.639	5.91E-15	Replicating DCs	Serp1
Stx7	3.78E-19	0.267618283	0.632	0.472	7.13E-15	Replicating DCs	Stx7
Runx2	1.49E-18	0.270799138	0.139	0.053	2.81E-14	Replicating DCs	Runx2
Mpp6	2.47E-18	0.257265012	0.378	0.231	4.65E-14	Replicating DCs	Mpp6
Sde2	3.15E-18	0.264285579	0.364	0.217	5.93E-14	Replicating DCs	Sde2
Atf3	4.49E-18	0.312780084	0.72	0.554	8.46E-14	Replicating DCs	Atf3
Rpl13-ps3	8.05E-17	0.250211555	0.483	0.324	1.52E-12	Replicating DCs	Rpl13-ps3
Cdkn1a	1.58E-16	0.295456525	0.632	0.483	2.97E-12	Replicating DCs	Cdkn1a
Hspa1b	2.29E-16	0.388380462	0.159	0.069	4.32E-12	Replicating DCs	Hspa1b
Purb	3.48E-16	0.265034705	0.403	0.258	6.55E-12	Replicating DCs	Purb
Pkib	4.47E-16	0.266578257	0.332	0.2	8.42E-12	Replicating DCs	Pkib
Pgls	1.28E-15	0.281426001	0.747	0.617	2.41E-11	Replicating DCs	Pgls
St8sia4	5.27E-15	0.271034425	0.473	0.324	9.93E-11	Replicating DCs	St8sia4
Skil	1.26E-14	0.285701819	0.42	0.28	2.38E-10	Replicating DCs	Skil
Dnajb14	8.93E-14	0.25193273	0.375	0.244	1.68E-09	Replicating DCs	Dnajb14
Tbc1d4	9.18E-13	0.296414927	0.173	0.087	1.73E-08	Replicating DCs	Tbc1d4
Lrrc58	9.86E-13	0.258306064	0.544	0.413	1.86E-08	Replicating DCs	Lrrc58
Bst2	3.44E-10	0.786287961	0.61	0.525	6.48E-06	Replicating DCs	Bst2
Icam1	7.89E-10	0.29054117	0.32	0.223	1.49E-05	Replicating DCs	Icam1
Cd79a	0	3.027240429	0.971	0.041	0	B cells	Cd79a
Ly6d	0	2.917507414	0.931	0.038	0	B cells	Ly6d
Ebf1	0	2.395558276	0.929	0.03	0	B cells	Ebf1
Ms4a1	0	2.31410923	0.842	0.017	0	B cells	Ms4a1
H2-DMb21	0	2.059031736	0.864	0.135	0	B cells	H2-DMb2
Cd79b1	0	2.039032706	0.889	0.17	0	B cells	Cd79b
Fcmr	0	1.868669938	0.704	0.009	0	B cells	Fcmr
Gm43603	0	1.633843564	0.672	0.021	0	B cells	Gm43603
Bank1	0	1.545805004	0.691	0.043	0	B cells	Bank1
Mzb1	0	1.469530857	0.691	0.027	0	B cells	Mzb1
Ccr7	0	1.427716145	0.648	0.081	0	B cells	Ccr7
H2-Ob1	0	1.381224402	0.672	0.111	0	B cells	H2-Ob
Ralgps2	0	1.128387871	0.485	0.04	0	B cells	Ralgps2
Siglecg	0	1.122647886	0.472	0.048	0	B cells	Siglecg
Fcrla	0	1.112156653	0.49	0.045	0	B cells	Fcrla
Scd1	0	1.107012624	0.495	0.043	0	B cells	Scd1
Cd19	0	1.057453096	0.457	0.007	0	B cells	Cd19
Vpreb3	0	1.042902266	0.301	0.004	0	B cells	Vpreb3
Cd55	0	1.040663564	0.41	0.028	0	B cells	Cd55
Tnfrsf13c	0	1.014621881	0.412	0.018	0	B cells	Tnfrsf13c
Fcer2a	0	0.954533981	0.309	0.005	0	B cells	Fcer2a
Pou2af1	0	0.920069922	0.376	0.011	0	B cells	Pou2af1
Pax5	0	0.883990611	0.35	0.004	0	B cells	Pax5
Cd22	0	0.837815149	0.343	0.017	0	B cells	Cd22
Spib	0	0.780366519	0.314	0.013	0	B cells	Spib
Cxcr5	0	0.647338383	0.25	0.006	0	B cells	Cxcr5
Gm43291	9.26E-289	0.793384743	0.236	0.008	1.74E-284	B cells	Gm43291
Fcrl1	1.05E-279	0.815397686	0.325	0.023	1.98E-275	B cells	Fcrl1
Gm83691	3.04E-266	1.280360354	0.623	0.113	5.73E-262	B cells	Gm8369
Rps19	1.91E-227	0.754104469	1	0.997	3.61E-223	B cells	Rps19
H2-Oa1	2.06E-221	1.121842255	0.564	0.114	3.89E-217	B cells	H2-Oa
Blk	4.95E-220	0.5130261	0.216	0.011	9.33E-216	B cells	Blk
Cr2	6.24E-215	0.441278787	0.14	0.003	1.17E-210	B cells	Cr2
Ltb	3.84E-213	1.093304029	0.731	0.188	7.23E-209	B cells	Ltb
Mef2c	4.56E-202	1.404077027	0.789	0.316	8.58E-198	B cells	Mef2c
Hvcn1	1.37E-201	1.172772254	0.555	0.126	2.58E-197	B cells	Hvcn1
Chchd10	6.61E-198	0.969419081	0.388	0.056	1.24E-193	B cells	Chchd10
Rpl18a	1.13E-196	0.673524692	0.998	0.998	2.13E-192	B cells	Rpl18a
Rpl13	2.97E-193	0.646088018	1	0.997	5.60E-189	B cells	Rpl13
Ly6a	4.45E-181	1.116823469	0.648	0.181	8.38E-177	B cells	Ly6a
Bfsp2	3.36E-178	0.39934063	0.169	0.008	6.33E-174	B cells	Bfsp2
2010309G21Rik	1.72E-176	0.311204317	0.109	0.002	3.25E-172	B cells	2010309G21Rik
Hs3st1	4.20E-175	0.572794715	0.203	0.014	7.91E-171	B cells	Hs3st1
Gimap61	3.65E-170	0.903304236	0.737	0.222	6.87E-166	B cells	Gimap6
Rps18	5.07E-170	0.582736634	0.998	0.994	9.56E-166	B cells	Rps18
Rpl13a	2.34E-169	0.613997659	1	0.997	4.41E-165	B cells	Rpl13a
Cd371	7.18E-169	1.224053329	0.842	0.488	1.35E-164	B cells	Cd37
Ptprcap1	9.33E-169	0.909294206	0.746	0.226	1.76E-164	B cells	Ptprcap
Il9r	3.24E-166	0.35188708	0.132	0.004	6.10E-162	B cells	Il9r
Rpl21	1.18E-163	0.603285963	0.995	0.986	2.22E-159	B cells	Rpl21
Plac81	4.04E-160	0.739282197	0.708	0.222	7.61E-156	B cells	Plac8
Rps20	1.24E-156	0.66330918	1	0.984	2.34E-152	B cells	Rps20
Bend5	4.77E-155	0.317965445	0.116	0.003	8.98E-151	B cells	Bend5
Rps7	6.97E-155	0.574548067	1	0.986	1.31E-150	B cells	Rps7
Sell	7.24E-153	0.812253496	0.408	0.076	1.36E-148	B cells	Sell
Rps24	5.11E-151	0.548034256	1	0.994	9.62E-147	B cells	Rps24
Chst3	3.00E-145	0.340224851	0.111	0.003	5.64E-141	B cells	Chst3
Rpl17	1.64E-144	0.540616278	1	0.991	3.08E-140	B cells	Rpl17
Ccr6	3.04E-144	0.336778962	0.122	0.005	5.73E-140	B cells	Ccr6
Rpl8	3.63E-143	0.567664506	1	0.988	6.84E-139	B cells	Rpl8
Srpk3	1.77E-141	0.304535692	0.113	0.004	3.33E-137	B cells	Srpk3
Snn	2.16E-141	0.581525815	0.247	0.029	4.07E-137	B cells	Snn
Ets11	3.11E-139	0.874560902	0.659	0.204	5.85E-135	B cells	Ets1
Ly6e1	2.10E-137	0.850731406	0.967	0.656	3.96E-133	B cells	Ly6e
Rps5	6.50E-137	0.503859862	1	0.995	1.23E-132	B cells	Rps5
Rpl37a	4.06E-136	0.442515738	1	0.998	7.65E-132	B cells	Rpl37a
Rps15a	2.39E-135	0.545679836	1	0.991	4.51E-131	B cells	Rps15a
Cd69	3.22E-133	0.935294773	0.505	0.13	6.06E-129	B cells	Cd69
Rpl14	3.44E-133	0.537107046	0.995	0.983	6.48E-129	B cells	Rpl14
Rdh12	5.03E-132	0.400508909	0.16	0.011	9.48E-128	B cells	Rdh12
Bcl11a1	2.41E-131	0.752368238	0.345	0.065	4.54E-127	B cells	Bcl11a
Cnn3	4.19E-130	0.594010209	0.249	0.033	7.89E-126	B cells	Cnn3
Rpl4	3.18E-127	0.566878879	0.991	0.967	5.99E-123	B cells	Rpl4
Rps15	1.62E-125	0.530543824	0.998	0.991	3.05E-121	B cells	Rps15
Rpl32	1.11E-124	0.477664689	1	0.996	2.09E-120	B cells	Rpl32
Rps6	6.33E-124	0.462821048	1	0.993	1.19E-119	B cells	Rps6
Rpl27a	2.05E-123	0.488607207	1	0.993	3.86E-119	B cells	Rpl27a
Rpl39	2.07E-122	0.498935069	0.998	0.988	3.90E-118	B cells	Rpl39
Rps13	7.74E-122	0.495586631	0.998	0.99	1.46E-117	B cells	Rps13
Rpl35	2.34E-119	0.580752487	0.982	0.975	4.41E-115	B cells	Rpl35
Rpl37	6.27E-119	0.446306665	0.998	0.997	1.18E-114	B cells	Rpl37
Serp11	7.44E-118	0.886715728	0.862	0.634	1.40E-113	B cells	Serp1
Rps3	1.91E-117	0.450124735	1	0.992	3.59E-113	B cells	Rps3
Rab30	3.70E-117	0.578972142	0.196	0.022	6.97E-113	B cells	Rab30
Rpl19	3.74E-117	0.44494778	1	0.992	7.05E-113	B cells	Rpl19
Rpl34	4.99E-116	0.45941252	0.998	0.991	9.40E-112	B cells	Rpl34
Rpl3	1.06E-115	0.487073975	1	0.988	1.99E-111	B cells	Rpl3
Satb1	5.32E-115	0.810138796	0.374	0.083	1.00E-110	B cells	Satb1
Rpl36	1.63E-114	0.465348633	0.996	0.986	3.07E-110	B cells	Rpl36
Rps271	7.96E-114	1.032377486	0.898	0.866	1.50E-109	B cells	Rps27
Pkig	6.16E-113	0.974599837	0.639	0.301	1.16E-108	B cells	Pkig
H2-Eb2	1.45E-110	0.374133533	0.149	0.012	2.72E-106	B cells	H2-Eb2
Rps3a1	7.84E-110	0.448113023	1	0.992	1.48E-105	B cells	Rps3a1
Ptp4a3	2.15E-109	0.816825151	0.454	0.136	4.05E-105	B cells	Ptp4a3
Rps16	1.97E-103	0.39509794	1	0.995	3.72E-99	B cells	Rps16
A530040E14Rik	1.98E-102	0.638844602	0.285	0.057	3.72E-98	B cells	A530040E14Rik
Rps91	7.29E-99	0.366657978	1	0.998	1.37E-94	B cells	Rps9
AC125149.3	1.74E-98	0.448015837	0.201	0.029	3.27E-94	B cells	AC125149.3
Btg11	1.95E-98	0.836525168	0.951	0.857	3.67E-94	B cells	Btg1
Rpl261	8.59E-98	0.388474414	1	0.992	1.62E-93	B cells	Rpl26
Rpl11	2.59E-97	0.394977276	0.998	0.991	4.88E-93	B cells	Rpl11
Dennd5b	3.36E-97	0.440161442	0.162	0.018	6.33E-93	B cells	Dennd5b
Rps14	3.56E-97	0.364869401	1	0.998	6.71E-93	B cells	Rps14
Rps23	2.53E-96	0.336528655	1	0.997	4.76E-92	B cells	Rps23
Rpl18	9.09E-96	0.440055002	0.996	0.983	1.71E-91	B cells	Rpl18
Rplp2	1.58E-95	0.376366513	0.998	0.994	2.97E-91	B cells	Rplp2
Fchsd2	7.09E-95	0.763671293	0.345	0.088	1.34E-90	B cells	Fchsd2
Cd38	4.50E-93	0.621483565	0.332	0.081	8.48E-89	B cells	Cd38
Gimap11	4.51E-93	0.624570778	0.481	0.147	8.49E-89	B cells	Gimap1
Rpl36a	5.81E-93	0.51757644	0.993	0.973	1.09E-88	B cells	Rpl36a
Trim7	1.39E-92	0.480283088	0.187	0.026	2.62E-88	B cells	Trim7
Pxdc1	1.63E-92	0.486375255	0.176	0.022	3.07E-88	B cells	Pxdc1
Smim14	4.48E-92	0.80822482	0.791	0.567	8.44E-88	B cells	Smim14
Rps29	8.96E-92	0.348131305	1	0.998	1.69E-87	B cells	Rps29
Stk17b	6.72E-91	0.897585729	0.811	0.554	1.27E-86	B cells	Stk17b
Rpl12	5.18E-89	0.512495086	0.98	0.934	9.76E-85	B cells	Rpl12
Rasgrp2	6.57E-88	0.772046573	0.441	0.143	1.24E-83	B cells	Rasgrp2
Rpl9	3.85E-86	0.607649735	0.92	0.901	7.24E-82	B cells	Rpl9
Cd24a	1.48E-85	0.828620935	0.481	0.165	2.79E-81	B cells	Cd24a
Shisa51	3.02E-85	0.732059123	0.877	0.756	5.70E-81	B cells	Shisa5
B3gnt5	5.54E-85	0.505919419	0.209	0.036	1.04E-80	B cells	B3gnt5
Rpl38	6.57E-84	0.394389123	0.993	0.987	1.24E-79	B cells	Rpl38
Rps4x1	1.58E-82	0.355542913	1	0.994	2.98E-78	B cells	Rps4x
Uba52	2.21E-82	0.779816506	0.84	0.797	4.17E-78	B cells	Uba52
Pik3ip1	8.93E-82	0.537863611	0.252	0.052	1.68E-77	B cells	Pik3ip1
Rps21	3.79E-79	0.454531473	0.98	0.968	7.13E-75	B cells	Rps21
Napsa1	2.66E-78	0.716715387	0.672	0.331	5.00E-74	B cells	Napsa
Fau	3.08E-78	0.570857678	0.811	0.804	5.81E-74	B cells	Fau
Cd21	7.18E-78	0.609204021	0.519	0.19	1.35E-73	B cells	Cd2
Rps10	1.18E-77	0.398716446	0.993	0.979	2.23E-73	B cells	Rps10
Ddx5	1.52E-77	0.537115364	0.973	0.956	2.87E-73	B cells	Ddx5
Gem	1.86E-77	0.579534746	0.31	0.078	3.50E-73	B cells	Gem
Rpl23a	5.20E-77	0.56552813	0.904	0.903	9.79E-73	B cells	Rpl23a
Rpl30	1.06E-76	0.420537948	0.991	0.966	1.99E-72	B cells	Rpl30
Rpl6	8.80E-76	0.482568895	0.956	0.95	1.66E-71	B cells	Rpl6
Il2rg	1.15E-75	0.77605637	0.642	0.332	2.17E-71	B cells	Il2rg
Rpsa	1.64E-75	0.419327493	0.991	0.976	3.09E-71	B cells	Rpsa
Sh3bp51	1.90E-75	0.659372226	0.385	0.124	3.59E-71	B cells	Sh3bp5
Grap	2.10E-74	0.709978355	0.425	0.154	3.95E-70	B cells	Grap
Foxp1	2.22E-74	0.841620723	0.702	0.454	4.19E-70	B cells	Foxp1
Rpl23	3.06E-74	0.333733125	1	0.995	5.77E-70	B cells	Rpl23
Eef1g	8.34E-74	0.57746222	0.898	0.839	1.57E-69	B cells	Eef1g
Cmah	9.19E-74	0.447239691	0.214	0.041	1.73E-69	B cells	Cmah
Ablim1	1.43E-72	0.520519747	0.343	0.097	2.70E-68	B cells	Ablim1
Rps8	4.20E-72	0.337944415	0.998	0.994	7.92E-68	B cells	Rps8
Trp53i11	3.18E-71	0.513083104	0.218	0.044	5.99E-67	B cells	Trp53i11
Rplp0	8.22E-71	0.417858142	0.996	0.982	1.55E-66	B cells	Rplp0
Ppp1r16b	2.25E-70	0.585021971	0.29	0.076	4.25E-66	B cells	Ppp1r16b
Rpl7	6.61E-70	0.368408865	0.996	0.984	1.25E-65	B cells	Rpl7
Myc	9.78E-70	0.674379317	0.289	0.079	1.84E-65	B cells	Myc
Rps28	7.66E-69	0.369566037	0.991	0.974	1.44E-64	B cells	Rps28
Apobec3	1.40E-68	0.721745851	0.626	0.359	2.64E-64	B cells	Apobec3
Rps26	9.87E-68	0.446900919	0.971	0.951	1.86E-63	B cells	Rps26
Rps251	1.67E-67	0.344724435	0.998	0.989	3.15E-63	B cells	Rps25
Rhoh1	1.94E-67	0.686849634	0.546	0.259	3.66E-63	B cells	Rhoh
Rpl311	4.61E-67	0.355897985	0.989	0.972	8.68E-63	B cells	Rpl31
Rps27rt	8.77E-67	0.71526641	0.764	0.538	1.65E-62	B cells	Rps27rt
Rpl10a	2.01E-66	0.368335489	0.998	0.981	3.79E-62	B cells	Rpl10a
Fam43a	2.02E-66	0.55621216	0.232	0.054	3.80E-62	B cells	Fam43a
Cd200	2.36E-66	0.462768844	0.201	0.041	4.45E-62	B cells	Cd200
Fam65b	2.43E-66	0.541270008	0.229	0.051	4.57E-62	B cells	Fam65b
Gimap41	2.43E-66	0.39438994	0.53	0.201	4.57E-62	B cells	Gimap4
Lamb3	7.32E-66	0.50989479	0.247	0.059	1.38E-61	B cells	Lamb3
Rps2	5.98E-64	0.384436606	0.991	0.982	1.13E-59	B cells	Rps2
Rpl41	8.13E-63	0.298456614	1	0.999	1.53E-58	B cells	Rpl41
Eif3f	1.04E-61	0.468745786	0.918	0.868	1.97E-57	B cells	Eif3f
Mast4	4.25E-61	0.419052159	0.154	0.026	8.00E-57	B cells	Mast4
Gpr18	7.32E-61	0.558108692	0.26	0.071	1.38E-56	B cells	Gpr18
Rac21	7.35E-61	0.522641734	0.88	0.775	1.39E-56	B cells	Rac2
Rps17	1.13E-60	0.339803133	0.996	0.981	2.12E-56	B cells	Rps17
A530032D15Rik	1.34E-60	0.343640395	0.152	0.026	2.53E-56	B cells	A530032D15Rik
Rpl24	3.02E-60	0.323705656	0.987	0.986	5.68E-56	B cells	Rpl24
Fam169b	8.79E-60	0.399291382	0.174	0.033	1.66E-55	B cells	Fam169b
Rpl35a1	1.55E-58	0.275640079	1	0.996	2.91E-54	B cells	Rpl35a
Sfn	3.15E-58	0.32601398	0.116	0.016	5.93E-54	B cells	Sfn
Prr5	6.77E-58	0.313112158	0.147	0.025	1.28E-53	B cells	Prr5
Sbk1	1.24E-55	0.335482074	0.127	0.02	2.34E-51	B cells	Sbk1
Eef1a1	1.82E-55	0.258000973	1	0.998	3.43E-51	B cells	Eef1a1
1110059E24Rik	1.84E-55	0.592205253	0.325	0.118	3.46E-51	B cells	1110059E24Rik
Irf4	2.12E-54	0.545355668	0.201	0.049	4.00E-50	B cells	Irf4
Rpl22	1.00E-53	0.381692724	0.969	0.948	1.89E-49	B cells	Rpl22
Ppdpf	1.02E-53	0.655727204	0.623	0.397	1.93E-49	B cells	Ppdpf
Gga2	2.21E-53	0.472623242	0.22	0.059	4.16E-49	B cells	Gga2
Tsc22d3	2.89E-53	0.699620265	0.806	0.662	5.44E-49	B cells	Tsc22d3
Rpl27	6.82E-52	0.503384896	0.833	0.777	1.29E-47	B cells	Rpl27
Slamf6	1.02E-51	0.403657227	0.221	0.058	1.92E-47	B cells	Slamf6
Man1a	2.34E-51	0.643382438	0.501	0.263	4.41E-47	B cells	Man1a
11-Sep	4.78E-51	0.396715404	0.495	0.209	9.00E-47	B cells	1-Sep
Limd2	3.73E-50	0.628072767	0.677	0.469	7.02E-46	B cells	Limd2
Rplp1	6.58E-50	0.28206258	0.996	0.993	1.24E-45	B cells	Rplp1
H3f3a1	2.67E-49	0.389649433	0.975	0.946	5.04E-45	B cells	H3f3a
Rpl29	8.52E-49	0.360988619	0.951	0.923	1.61E-44	B cells	Rpl29
mt-Atp6	4.71E-48	0.280226127	1	0.997	8.88E-44	B cells	mt-Atp6
Camk2d1	3.14E-47	0.645290643	0.506	0.287	5.91E-43	B cells	Camk2d
Cd741	8.28E-47	0.390284275	1	0.936	1.56E-42	B cells	Cd74
Pold4	9.95E-47	0.692847104	0.617	0.44	1.87E-42	B cells	Pold4
Pmf1	1.46E-46	0.615901637	0.372	0.168	2.75E-42	B cells	Pmf1
4930523C07Rik1	7.66E-46	0.665001978	0.503	0.274	1.44E-41	B cells	4930523C07Rik
Gltscr2	9.10E-46	0.545158758	0.759	0.667	1.71E-41	B cells	Gltscr2
Tmem243	1.57E-44	0.671483721	0.463	0.256	2.96E-40	B cells	Tmem243
Irf8	2.11E-43	0.404431892	0.655	0.429	3.97E-39	B cells	Irf8
Pgap1	1.84E-42	0.414023661	0.16	0.039	3.46E-38	B cells	Pgap1
Prkcb	2.07E-42	0.549489056	0.41	0.201	3.89E-38	B cells	Prkcb
Il21r	2.85E-42	0.518232586	0.314	0.123	5.37E-38	B cells	Il21r
Bhlhe41	4.65E-42	0.419344853	0.151	0.035	8.76E-38	B cells	Bhlhe41
Rpl15	2.26E-41	0.39992476	0.906	0.874	4.26E-37	B cells	Rpl15
mt-Co3	1.60E-40	0.287245749	1	0.998	3.02E-36	B cells	mt-Co3
Pxk	4.52E-40	0.567319918	0.267	0.102	8.52E-36	B cells	Pxk
Bach2	5.10E-40	0.394504785	0.181	0.05	9.60E-36	B cells	Bach2
Rasgrp3	5.73E-40	0.368802404	0.167	0.044	1.08E-35	B cells	Rasgrp3
Sema4b	1.34E-38	0.257342363	0.109	0.02	2.52E-34	B cells	Sema4b
Cnp	1.71E-38	0.600399248	0.45	0.262	3.22E-34	B cells	Cnp
Zfos1	8.85E-38	0.598056523	0.646	0.484	1.67E-33	B cells	Zfos1
Gm10073	4.20E-37	0.396434314	0.842	0.804	7.91E-33	B cells	Gm10073
Snx21	9.62E-37	0.62886849	0.579	0.413	1.81E-32	B cells	Snx2
Tbc1d10c	1.00E-36	0.396032771	0.31	0.126	1.89E-32	B cells	Tbc1d10c
Jakmip1	1.25E-36	0.353139302	0.2	0.061	2.35E-32	B cells	Jakmip1
Eef2	1.98E-36	0.329358218	0.917	0.904	3.72E-32	B cells	Eef2
mt-Cytb1	8.59E-36	0.300998193	0.996	0.986	1.62E-31	B cells	mt-Cytb
Tspan32	1.15E-35	0.46280534	0.312	0.133	2.16E-31	B cells	Tspan32
Dnajc7	4.26E-35	0.747360301	0.517	0.36	8.03E-31	B cells	Dnajc7
Arpc5l	6.98E-35	0.643839172	0.515	0.347	1.31E-30	B cells	Arpc5l
Pml	7.16E-35	0.394674071	0.189	0.06	1.35E-30	B cells	Pml
Gpr183	1.42E-34	0.608499976	0.376	0.19	2.67E-30	B cells	Gpr183
Naca	2.42E-34	0.274515983	0.958	0.947	4.56E-30	B cells	Naca
Abhd17b	2.44E-34	0.472161206	0.274	0.114	4.59E-30	B cells	Abhd17b
Gpr171	2.47E-34	0.559958218	0.278	0.115	4.64E-30	B cells	Gpr171
Cyp4f18	4.54E-34	0.58771466	0.363	0.183	8.54E-30	B cells	Cyp4f18
Gpr174	5.90E-34	0.267528563	0.14	0.035	1.11E-29	B cells	Gpr174
Gm9493	8.13E-34	0.465193374	0.713	0.607	1.53E-29	B cells	Gm9493
Eif4a2	1.86E-33	0.560028269	0.67	0.549	3.51E-29	B cells	Eif4a2
Tmem123	2.98E-33	0.503010895	0.486	0.316	5.61E-29	B cells	Tmem123
Ikzf3	1.12E-32	0.286917894	0.2	0.065	2.10E-28	B cells	Ikzf3
Cd831	2.30E-32	0.543074437	0.73	0.565	4.33E-28	B cells	Cd83
Rpl5	3.62E-32	0.294520791	0.946	0.944	6.83E-28	B cells	Rpl5
Fam107b	8.32E-32	0.581299282	0.495	0.313	1.57E-27	B cells	Fam107b
Ms4a4c1	9.68E-32	0.409718364	0.377	0.183	1.82E-27	B cells	Ms4a4c
Grk6	1.67E-31	0.507601625	0.336	0.168	3.15E-27	B cells	Grk6
Swap70	3.71E-31	0.545443065	0.359	0.19	6.99E-27	B cells	Swap70
Btla	5.86E-31	0.391934619	0.165	0.052	1.10E-26	B cells	Btla
Zfp318	8.91E-31	0.372745827	0.158	0.048	1.68E-26	B cells	Zfp318
Foxo1	1.27E-30	0.397578913	0.221	0.084	2.39E-26	B cells	Foxo1
Rps12	1.52E-30	0.455293195	0.784	0.76	2.86E-26	B cells	Rps12
S1pr1	1.81E-30	0.360675671	0.211	0.075	3.41E-26	B cells	S1pr1
Hmgn1	5.29E-30	0.552028759	0.559	0.407	9.97E-26	B cells	Hmgn1
A430078G23Rik	8.15E-30	0.263875095	0.103	0.023	1.54E-25	B cells	A430078G23Rik
Acap1	1.20E-29	0.293541982	0.203	0.071	2.26E-25	B cells	Acap1
Cxxc5	3.57E-29	0.262725175	0.113	0.027	6.72E-25	B cells	Cxxc5
Klf21	5.14E-29	0.576487923	0.846	0.758	9.68E-25	B cells	Klf2
Serpinb1a	9.74E-29	0.429051178	0.27	0.12	1.83E-24	B cells	Serpinb1a
Rabgap1l	1.36E-28	0.448491444	0.247	0.102	2.55E-24	B cells	Rabgap1l
Lrrk2	1.97E-28	0.323401754	0.14	0.041	3.71E-24	B cells	Lrrk2
Gimap51	5.07E-28	0.290261598	0.325	0.145	9.55E-24	B cells	Gimap5
Rpl6l	5.27E-28	0.400488933	0.711	0.633	9.92E-24	B cells	Rpl6l
Gimap8	7.78E-28	0.270896819	0.149	0.044	1.47E-23	B cells	Gimap8
Rbm39	1.33E-27	0.346982286	0.906	0.89	2.50E-23	B cells	Rbm39
Eif2ak3	1.48E-27	0.340727638	0.158	0.051	2.79E-23	B cells	Eif2ak3
Vars	1.96E-27	0.42079257	0.334	0.175	3.69E-23	B cells	Vars
Mndal	6.95E-27	0.493995056	0.523	0.361	1.31E-22	B cells	Mndal
Gm20696	1.06E-26	0.285375465	0.118	0.032	2.00E-22	B cells	Gm20696
Rpl23a-ps3	1.19E-26	0.38140849	0.753	0.68	2.24E-22	B cells	Rpl23a-ps3
Sp100	1.96E-26	0.497093449	0.532	0.382	3.69E-22	B cells	Sp100
H2-Q6	5.78E-26	0.354231604	0.376	0.198	1.09E-21	B cells	H2-Q6
Eif3e	6.95E-26	0.350824371	0.768	0.707	1.31E-21	B cells	Eif3e
Stt3b	2.07E-25	0.565426365	0.39	0.242	3.90E-21	B cells	Stt3b
Pecam1	1.07E-24	0.405412646	0.267	0.124	2.02E-20	B cells	Pecam1
Phgdh	2.16E-24	0.287417925	0.183	0.068	4.06E-20	B cells	Phgdh
Plaur	2.38E-24	0.519610469	0.434	0.269	4.48E-20	B cells	Plaur
Mif4gd	7.68E-24	0.482678182	0.377	0.233	1.45E-19	B cells	Mif4gd
Parp1	1.57E-23	0.489519688	0.309	0.169	2.95E-19	B cells	Parp1
Arap2	1.97E-23	0.282643454	0.172	0.063	3.71E-19	B cells	Arap2
Npm1	7.33E-23	0.302556098	0.869	0.864	1.38E-18	B cells	Npm1
Pou2f21	7.64E-23	0.386925301	0.497	0.328	1.44E-18	B cells	Pou2f2
Strbp	7.94E-23	0.325377189	0.147	0.051	1.50E-18	B cells	Strbp
Arhgdib	1.45E-22	0.288074335	0.864	0.853	2.73E-18	B cells	Arhgdib
Cnbp	3.43E-22	0.304302163	0.804	0.76	6.47E-18	B cells	Cnbp
Iqsec1	8.48E-22	0.297409655	0.156	0.058	1.60E-17	B cells	Iqsec1
Rel1	1.02E-21	0.595553268	0.528	0.389	1.93E-17	B cells	Rel
Blnk	6.00E-21	0.466577019	0.425	0.292	1.13E-16	B cells	Blnk
Dgkd	6.10E-21	0.381845634	0.274	0.144	1.15E-16	B cells	Dgkd
Gm26740	8.95E-21	0.423240147	0.376	0.232	1.69E-16	B cells	Gm26740
Cox7a2l	4.49E-20	0.312321104	0.802	0.804	8.46E-16	B cells	Cox7a2l
Cd274	1.59E-19	0.305981426	0.178	0.075	2.99E-15	B cells	Cd274
Heg1	1.77E-19	0.279749328	0.154	0.06	3.33E-15	B cells	Heg1
Cirbp	2.58E-19	0.474880459	0.526	0.421	4.87E-15	B cells	Cirbp
Gm26699	5.72E-19	0.453855394	0.33	0.203	1.08E-14	B cells	Gm26699
Pdcd4	8.91E-19	0.393805801	0.445	0.302	1.68E-14	B cells	Pdcd4
Trim34a	9.80E-19	0.279267866	0.129	0.047	1.85E-14	B cells	Trim34a
Avl9	1.40E-18	0.450980485	0.243	0.126	2.64E-14	B cells	Avl9
Sipa1	1.56E-18	0.426836805	0.35	0.223	2.93E-14	B cells	Sipa1
Etnk1	2.19E-18	0.356999041	0.236	0.121	4.12E-14	B cells	Etnk1
Dok31	2.25E-18	0.421544651	0.33	0.204	4.25E-14	B cells	Dok3
Rpl22l1	4.32E-18	0.262267411	0.918	0.923	8.13E-14	B cells	Rpl22l1
Smap2	4.57E-18	0.478324773	0.419	0.306	8.61E-14	B cells	Smap2
Snx29	4.79E-18	0.33460125	0.154	0.064	9.02E-14	B cells	Snx29
Smad7	4.89E-18	0.370517082	0.227	0.112	9.21E-14	B cells	Smad7
Pnrc1	6.55E-18	0.325833091	0.739	0.684	1.23E-13	B cells	Pnrc1
Plekha2	1.45E-17	0.44408182	0.345	0.225	2.73E-13	B cells	Plekha2
Sp140	1.63E-17	0.397377167	0.298	0.179	3.07E-13	B cells	Sp140
Ppp3ca	2.54E-17	0.484655761	0.49	0.392	4.79E-13	B cells	Ppp3ca
Ttpal	4.54E-17	0.326367127	0.158	0.069	8.56E-13	B cells	Ttpal
Map4k2	7.12E-17	0.254321522	0.134	0.052	1.34E-12	B cells	Map4k2
Ezr	9.40E-17	0.41375943	0.514	0.415	1.77E-12	B cells	Ezr
Luc7l2	1.50E-16	0.371725008	0.624	0.58	2.83E-12	B cells	Luc7l2
Gm10076	1.97E-16	0.315709467	0.797	0.785	3.71E-12	B cells	Gm10076
Tcp11l2	2.45E-16	0.419316218	0.334	0.214	4.61E-12	B cells	Tcp11l2
Rcsd1	2.87E-16	0.355326598	0.299	0.178	5.41E-12	B cells	Rcsd1
Rabep2	3.31E-16	0.330138364	0.156	0.069	6.24E-12	B cells	Rabep2
Ero1lb	5.37E-16	0.324550335	0.185	0.091	1.01E-11	B cells	Ero1lb
Tcf3	5.44E-16	0.42413118	0.24	0.135	1.02E-11	B cells	Tcf3
Tnfrsf13b	7.03E-16	0.416954558	0.254	0.149	1.32E-11	B cells	Tnfrsf13b
Tcf41	7.94E-16	0.439053576	0.374	0.258	1.50E-11	B cells	Tcf4
Snrpg	1.43E-15	0.33401918	0.713	0.712	2.70E-11	B cells	Snrpg
Gm11808	1.71E-15	0.396583041	0.548	0.473	3.23E-11	B cells	Gm11808
Ifi203	1.79E-15	0.362942642	0.405	0.287	3.37E-11	B cells	Ifi203
Ankrd37	2.25E-15	0.280546927	0.156	0.069	4.24E-11	B cells	Ankrd37
Snrnp25	2.78E-15	0.563997164	0.307	0.203	5.24E-11	B cells	Snrnp25
Crlf3	3.58E-15	0.397655528	0.443	0.332	6.75E-11	B cells	Crlf3
Hmha1	5.11E-15	0.376442484	0.543	0.448	9.62E-11	B cells	Hmha1
Gm98431	5.32E-15	0.292450604	0.775	0.726	1.00E-10	B cells	Gm9843
Txndc16	5.64E-15	0.256449792	0.14	0.06	1.06E-10	B cells	Txndc16
Fam3c	5.69E-15	0.356858103	0.254	0.149	1.07E-10	B cells	Fam3c
Csnk1g3	1.58E-14	0.401872262	0.221	0.124	2.98E-10	B cells	Csnk1g3
Gm8730	1.92E-14	0.341126731	0.675	0.664	3.61E-10	B cells	Gm8730
Nrm	2.39E-14	0.364329796	0.272	0.166	4.50E-10	B cells	Nrm
P2ry101	3.01E-14	0.317021399	0.258	0.148	5.68E-10	B cells	P2ry10
Tra2b	3.57E-14	0.289853169	0.673	0.637	6.73E-10	B cells	Tra2b
Map4k11	5.63E-14	0.383198728	0.276	0.173	1.06E-09	B cells	Map4k1
Pcmtd1	4.15E-13	0.361118452	0.289	0.188	7.82E-09	B cells	Pcmtd1
Icosl	5.28E-13	0.300252961	0.129	0.058	9.95E-09	B cells	Icosl
Bin1	7.75E-13	0.402307628	0.417	0.329	1.46E-08	B cells	Bin1
mt-Nd5	1.12E-12	0.348872678	0.612	0.563	2.11E-08	B cells	mt-Nd5
Use1	1.38E-12	0.333556748	0.653	0.646	2.59E-08	B cells	Use1
Rpl13-ps31	1.61E-12	0.380194757	0.425	0.328	3.03E-08	B cells	Rpl13-ps3
Cfap43	1.83E-12	0.268044899	0.12	0.052	3.45E-08	B cells	Cfap43
Lmo2	3.77E-12	0.46874333	0.387	0.31	7.11E-08	B cells	Lmo2
A630001G21Rik	6.43E-12	0.291085162	0.189	0.104	1.21E-07	B cells	A630001G21Rik
Eml4	7.92E-12	0.347733148	0.223	0.133	1.49E-07	B cells	Eml4
Syk	9.51E-12	0.367806017	0.461	0.39	1.79E-07	B cells	Syk
Rps12-ps3	1.37E-11	0.319693909	0.623	0.596	2.58E-07	B cells	Rps12-ps3
Traf3ip3	1.91E-11	0.261628609	0.194	0.107	3.59E-07	B cells	Traf3ip3
Arhgef1	3.62E-11	0.345473577	0.439	0.355	6.82E-07	B cells	Arhgef1
Pold1	3.67E-11	0.300514999	0.136	0.067	6.91E-07	B cells	Pold1
Rbm38	4.91E-11	0.272878707	0.165	0.087	9.25E-07	B cells	Rbm38
Zcchc11	7.47E-11	0.347442971	0.285	0.191	1.41E-06	B cells	Zcchc11
Nap1l1	1.33E-10	0.331787222	0.604	0.584	2.51E-06	B cells	Nap1l1
Matr3	1.48E-10	0.40117841	0.421	0.358	2.79E-06	B cells	Matr3
Phip	2.36E-10	0.351891423	0.347	0.259	4.44E-06	B cells	Phip
D930015E06Rik	2.36E-10	0.300872731	0.149	0.078	4.44E-06	B cells	D930015E06Rik
Kmt2e	3.86E-10	0.409704964	0.421	0.353	7.27E-06	B cells	Kmt2e
Arhgap15	3.91E-10	0.335121954	0.385	0.301	7.36E-06	B cells	Arhgap15
Bcar3	4.96E-10	0.251119119	0.142	0.075	9.35E-06	B cells	Bcar3
Uchl3	5.32E-10	0.398032354	0.321	0.247	1.00E-05	B cells	Uchl3
Sesn1	7.12E-10	0.273001961	0.194	0.116	1.34E-05	B cells	Sesn1
Ccm2	8.43E-10	0.327688793	0.301	0.217	1.59E-05	B cells	Ccm2
Tmod3	9.01E-10	0.393060706	0.328	0.255	1.70E-05	B cells	Tmod3
Sypl	9.72E-10	0.378692375	0.348	0.277	1.83E-05	B cells	Sypl
Inpp5d	1.34E-09	0.362384493	0.379	0.311	2.52E-05	B cells	Inpp5d
Aldh21	1.40E-09	0.338721469	0.475	0.416	2.63E-05	B cells	Aldh2
Stap1	2.15E-09	0.329922271	0.374	0.292	4.05E-05	B cells	Stap1
Pyhin1	7.70E-09	0.273775947	0.229	0.152	0.000145045	B cells	Pyhin1
Zbtb20	9.29E-09	0.462031503	0.312	0.239	0.000174943	B cells	Zbtb20
Ctso	9.60E-09	0.293384117	0.225	0.15	0.000180848	B cells	Ctso
Gm10020	1.09E-08	0.335326074	0.492	0.47	0.00020519	B cells	Gm10020
Sdhaf1	1.98E-08	0.391935365	0.254	0.181	0.000372858	B cells	Sdhaf1
Fam204a	2.02E-08	0.314338235	0.272	0.199	0.000380488	B cells	Fam204a
Fgfr1op	3.12E-08	0.256236584	0.131	0.072	0.000586908	B cells	Fgfr1op
H2-Q4	3.18E-08	0.279885447	0.392	0.318	0.000598578	B cells	H2-Q4
Trim12a	3.54E-08	0.275472831	0.252	0.177	0.000665954	B cells	Trim12a
Dnajc9	5.95E-08	0.26823874	0.258	0.185	0.001121263	B cells	Dnajc9
Birc3	6.15E-08	0.373002001	0.305	0.239	0.001158915	B cells	Birc3
Ankrd44	6.46E-08	0.264688253	0.421	0.351	0.001217542	B cells	Ankrd44
Cyth1	8.14E-08	0.297984647	0.234	0.163	0.001533635	B cells	Cyth1
Arid4b	8.46E-08	0.294030984	0.267	0.194	0.001592625	B cells	Arid4b
Filip1l	8.69E-08	0.32274242	0.227	0.158	0.001637495	B cells	Filip1l
Irs2	1.05E-07	0.299308206	0.132	0.074	0.00198333	B cells	Irs2
Cd180	1.58E-07	0.288886389	0.274	0.205	0.002971064	B cells	Cd180
Ssh2	3.96E-07	0.29268473	0.281	0.208	0.007463803	B cells	Ssh2
Zfp706	4.49E-07	0.294286231	0.575	0.6	0.008458661	B cells	Zfp706
Rasa3	7.51E-07	0.283139435	0.227	0.163	0.014138776	B cells	Rasa3
Hspa1a	7.94E-07	0.426486248	0.12	0.22	0.014947431	B cells	Hspa1a
Zcchc7	9.59E-07	0.290637704	0.261	0.194	0.018063589	B cells	Zcchc7
1-Mar	1.00E-06	0.336957997	0.23	0.174	0.018881146	B cells	1-Mar
Macf1	1.00E-06	0.340994949	0.356	0.306	0.018881806	B cells	Macf1
Elf1	1.23E-06	0.254113828	0.443	0.399	0.023081125	B cells	Elf1
Lbh	1.34E-06	0.288022269	0.397	0.343	0.025319237	B cells	Lbh
Slc50a1	1.38E-06	0.261484255	0.298	0.237	0.02604739	B cells	Slc50a1
Map3k1	1.53E-06	0.374383233	0.267	0.207	0.028787581	B cells	Map3k1
Ypel3	1.73E-06	0.276113766	0.534	0.506	0.032619504	B cells	Ypel3
Rapgef6	2.09E-06	0.284086314	0.292	0.226	0.039349343	B cells	Rapgef6
Fus	4.12E-06	0.256012952	0.646	0.664	0.077689375	B cells	Fus
Add3	4.76E-06	0.282361321	0.283	0.222	0.089692272	B cells	Add3
Slc38a2	5.14E-06	0.294927944	0.401	0.347	0.096830386	B cells	Slc38a2
Fn12	0	1.895572647	0.917	0.173	0	Activated Macs	Fn1
Fcrls2	1.34E-279	1.239479681	0.726	0.157	2.52E-275	Activated Macs	Fcrls
Ear22	6.55E-270	1.412733781	0.9	0.271	1.23E-265	Activated Macs	Ear2
Retnla2	4.63E-260	2.89105324	0.83	0.285	8.72E-256	Activated Macs	Retnla
Crip12	2.53E-241	1.086754814	1	0.968	4.77E-237	Activated Macs	Crip1
Aldh1a2	7.72E-236	0.5704119	0.333	0.031	1.45E-231	Activated Macs	Aldh1a2
Tnip32	1.02E-181	1.165023188	0.777	0.272	1.92E-177	Activated Macs	Tnip3
Ccl62	1.36E-173	1.022129559	0.991	0.714	2.57E-169	Activated Macs	Ccl6
Spink2	2.51E-158	0.360324891	0.185	0.013	4.74E-154	Activated Macs	Spink2
Ccdc109b1	3.96E-141	0.888764401	0.804	0.394	7.45E-137	Activated Macs	Ccdc109b
S100a61	1.23E-131	0.69235036	1	0.876	2.32E-127	Activated Macs	S100a6
Gda2	7.04E-131	0.788156111	0.712	0.261	1.33E-126	Activated Macs	Gda
Ccl91	9.88E-125	0.838757256	0.962	0.641	1.86E-120	Activated Macs	Ccl9
Tmsb4x2	2.67E-124	0.468424096	1	1	5.02E-120	Activated Macs	Tmsb4x
Plxnd1	2.14E-116	0.564398284	0.464	0.125	4.04E-112	Activated Macs	Plxnd1
Kif19a	2.26E-116	0.372009173	0.272	0.043	4.25E-112	Activated Macs	Kif19a
Ahnak1	6.39E-115	0.763344117	0.947	0.625	1.20E-110	Activated Macs	Ahnak
Cfp2	2.71E-111	0.732458102	0.88	0.477	5.11E-107	Activated Macs	Cfp
Furin1	8.24E-111	0.812578215	0.645	0.256	1.55E-106	Activated Macs	Furin
Rras2	1.51E-108	0.509929596	0.428	0.111	2.83E-104	Activated Macs	Rras2
Rps27l1	3.63E-106	0.651453838	0.94	0.741	6.84E-102	Activated Macs	Rps27l
Dcstamp	6.74E-104	0.322985057	0.165	0.017	1.27E-99	Activated Macs	Dcstamp
Dok22	2.31E-103	0.664541968	0.777	0.372	4.34E-99	Activated Macs	Dok2
Dbi2	3.82E-103	0.630987939	0.962	0.76	7.20E-99	Activated Macs	Dbi
Sept111	7.54E-103	0.620413136	0.629	0.241	1.42E-98	Activated Macs	11-Sep
Lpl2	3.99E-102	0.697317969	0.915	0.517	7.52E-98	Activated Macs	Lpl
Lyz12	8.92E-102	2.31572759	0.453	0.143	1.68E-97	Activated Macs	Lyz1
Atp5e	3.84E-101	0.542977597	0.986	0.89	7.23E-97	Activated Macs	Atp5e
S100a101	2.62E-98	0.68076607	0.966	0.818	4.94E-94	Activated Macs	S100a10
Capg1	3.64E-98	0.672125895	0.913	0.584	6.85E-94	Activated Macs	Capg
Gfra2	4.29E-98	0.36571824	0.234	0.037	8.07E-94	Activated Macs	Gfra2
S100a42	3.60E-95	0.633030744	0.958	0.644	6.77E-91	Activated Macs	S100a4
Upb11	1.51E-92	0.391775628	0.199	0.029	2.84E-88	Activated Macs	Upb1
Smdt11	4.06E-91	0.580932848	0.928	0.74	7.64E-87	Activated Macs	Smdt1
Lyz22	1.92E-90	0.583165982	1	0.895	3.62E-86	Activated Macs	Lyz2
Shfm11	4.13E-89	0.505366802	0.996	0.898	7.79E-85	Activated Macs	Shfm1
Cyba1	7.38E-88	0.443566522	0.996	0.942	1.39E-83	Activated Macs	Cyba
Phlda11	1.63E-87	0.641446164	0.522	0.185	3.07E-83	Activated Macs	Phlda1
Eps82	2.87E-86	0.680451532	0.578	0.237	5.41E-82	Activated Macs	Eps8
Gpx11	6.72E-86	0.546077896	0.991	0.863	1.26E-81	Activated Macs	Gpx1
H2-DMa1	9.24E-85	0.591908375	0.955	0.648	1.74E-80	Activated Macs	H2-DMa
Rbpj1	1.96E-83	0.649952261	0.659	0.319	3.69E-79	Activated Macs	Rbpj
Myl61	3.40E-83	0.414884194	0.993	0.969	6.41E-79	Activated Macs	Myl6
Unc119	5.87E-82	0.653271825	0.663	0.323	1.11E-77	Activated Macs	Unc119
Psap1	1.83E-81	0.472840168	1	0.908	3.45E-77	Activated Macs	Psap
Ccl22	5.09E-79	0.747775655	0.591	0.246	9.59E-75	Activated Macs	Ccl2
Il6	2.34E-78	0.446113735	0.187	0.03	4.40E-74	Activated Macs	Il6
Ifitm62	3.26E-74	0.477319515	0.478	0.167	6.14E-70	Activated Macs	Ifitm6
Nme1	2.44E-73	0.569174656	0.871	0.67	4.60E-69	Activated Macs	Nme1
Ccr22	2.98E-73	0.599522287	0.786	0.401	5.61E-69	Activated Macs	Ccr2
Mt12	4.64E-73	0.627215117	0.944	0.697	8.74E-69	Activated Macs	Mt1
Ltb4r12	8.44E-70	0.421647051	0.371	0.112	1.59E-65	Activated Macs	Ltb4r1
Mcl12	1.14E-69	0.571872244	0.906	0.657	2.15E-65	Activated Macs	Mcl1
Anxa21	1.21E-68	0.527172896	0.949	0.776	2.27E-64	Activated Macs	Anxa2
Adam81	1.50E-68	0.512082228	0.504	0.202	2.82E-64	Activated Macs	Adam8
Ptafr1	3.74E-68	0.529249317	0.621	0.286	7.04E-64	Activated Macs	Ptafr
H2-DMb12	6.83E-68	0.575988332	0.884	0.585	1.29E-63	Activated Macs	H2-DMb1
Tpt1	1.47E-67	0.324231835	1	0.995	2.77E-63	Activated Macs	Tpt1
Ecm12	2.85E-67	0.566412236	0.493	0.198	5.36E-63	Activated Macs	Ecm1
Olfm12	5.36E-67	0.519036028	0.486	0.194	1.01E-62	Activated Macs	Olfm1
Cxcl22	2.23E-66	0.694531171	0.917	0.706	4.20E-62	Activated Macs	Cxcl2
Plaur1	4.19E-66	0.494072868	0.589	0.26	7.89E-62	Activated Macs	Plaur
Il1rn2	1.57E-65	0.631973856	0.301	0.085	2.95E-61	Activated Macs	Il1rn
Ifitm32	6.57E-65	0.357606333	0.953	0.689	1.24E-60	Activated Macs	Ifitm3
Sdc31	2.84E-63	0.520077952	0.611	0.303	5.36E-59	Activated Macs	Sdc3
Sgms1	6.74E-61	0.551572707	0.589	0.288	1.27E-56	Activated Macs	Sgms1
Hopx	7.21E-61	0.304885209	0.243	0.058	1.36E-56	Activated Macs	Hopx
Myof	8.46E-61	0.436128789	0.417	0.16	1.59E-56	Activated Macs	Myof
Clec4b11	1.27E-60	0.449728203	0.853	0.52	2.39E-56	Activated Macs	Clec4b1
Fgfr12	1.35E-60	0.477775761	0.415	0.157	2.55E-56	Activated Macs	Fgfr1
Adam151	1.16E-59	0.478333355	0.52	0.235	2.18E-55	Activated Macs	Adam15
Ryr11	1.35E-58	0.366168174	0.348	0.117	2.54E-54	Activated Macs	Ryr1
Adssl11	2.39E-58	0.472790295	0.543	0.25	4.49E-54	Activated Macs	Adssl1
Cotl11	1.56E-57	0.469489439	0.944	0.802	2.94E-53	Activated Macs	Cotl1
Plcb1	2.17E-57	0.250949298	0.138	0.022	4.09E-53	Activated Macs	Plcb1
Cd441	2.23E-57	0.51465599	0.85	0.578	4.21E-53	Activated Macs	Cd44
Qpct	3.98E-57	0.486735105	0.411	0.159	7.50E-53	Activated Macs	Qpct
Flna1	4.60E-57	0.501438332	0.79	0.507	8.67E-53	Activated Macs	Flna
Sdc1	4.96E-57	0.342074593	0.261	0.072	9.35E-53	Activated Macs	Sdc1
Slc7a11	1.93E-56	0.382175982	0.207	0.047	3.63E-52	Activated Macs	Slc7a11
Egr2	4.28E-54	0.369438725	0.313	0.101	8.07E-50	Activated Macs	Egr2
Mrps6	7.06E-54	0.391601447	0.37	0.138	1.33E-49	Activated Macs	Mrps6
Ndnf	1.61E-52	0.285920632	0.13	0.022	3.03E-48	Activated Macs	Ndnf
Clec4a22	1.01E-51	0.436747104	0.793	0.471	1.90E-47	Activated Macs	Clec4a2
Alcam2	3.43E-51	0.472197014	0.5	0.239	6.46E-47	Activated Macs	Alcam
Ank1	3.75E-51	0.397209603	0.339	0.123	7.07E-47	Activated Macs	Ank
Uqcc2	4.22E-51	0.511843812	0.699	0.457	7.95E-47	Activated Macs	Uqcc2
Kctd121	5.94E-51	0.51142846	0.725	0.442	1.12E-46	Activated Macs	Kctd12
Actg12	9.21E-51	0.31697614	0.998	0.979	1.73E-46	Activated Macs	Actg1
Lmna2	1.50E-50	0.438752698	0.766	0.447	2.83E-46	Activated Macs	Lmna
Zeb21	1.71E-50	0.493428597	0.87	0.569	3.22E-46	Activated Macs	Zeb2
Prelid2	2.29E-50	0.316424722	0.252	0.075	4.32E-46	Activated Macs	Prelid2
H2-Ab11	2.75E-49	0.391618585	0.998	0.891	5.17E-45	Activated Macs	H2-Ab1
Tbxas12	1.50E-48	0.438704498	0.52	0.253	2.82E-44	Activated Macs	Tbxas1
Batf31	1.59E-48	0.444450337	0.632	0.355	2.99E-44	Activated Macs	Batf3
Socs6	2.58E-48	0.349429591	0.257	0.08	4.87E-44	Activated Macs	Socs6
Mpp61	4.24E-47	0.407244057	0.478	0.226	7.98E-43	Activated Macs	Mpp6
Lilr4b2	1.84E-46	0.437634888	0.678	0.386	3.46E-42	Activated Macs	Lilr4b
Alox5ap2	1.18E-45	0.405738436	0.918	0.688	2.23E-41	Activated Macs	Alox5ap
Lsp11	3.20E-45	0.36532146	0.918	0.645	6.02E-41	Activated Macs	Lsp1
Atpif11	3.54E-45	0.394277414	0.908	0.723	6.68E-41	Activated Macs	Atpif1
Gm2a2	4.72E-44	0.316598412	0.855	0.598	8.88E-40	Activated Macs	Gm2a
Cebpb2	1.02E-42	0.349208215	0.768	0.497	1.91E-38	Activated Macs	Cebpb
H2-Eb11	2.00E-42	0.33494209	0.996	0.808	3.77E-38	Activated Macs	H2-Eb1
Ybx3	3.89E-42	0.367528772	0.364	0.151	7.33E-38	Activated Macs	Ybx3
Itgam1	5.29E-42	0.421442086	0.616	0.341	9.97E-38	Activated Macs	Itgam
Atp5l1	1.27E-41	0.319392861	0.987	0.937	2.39E-37	Activated Macs	Atp5l
Serf21	1.96E-41	0.280261241	0.996	0.966	3.70E-37	Activated Macs	Serf2
Rpl411	4.52E-41	0.258956393	1	0.999	8.52E-37	Activated Macs	Rpl41
Ramp12	5.40E-41	0.356993608	0.592	0.332	1.02E-36	Activated Macs	Ramp1
Rps6ka3	1.11E-40	0.34506831	0.355	0.148	2.08E-36	Activated Macs	Rps6ka3
BC0055371	2.09E-40	0.402744695	0.743	0.476	3.94E-36	Activated Macs	BC005537
Uqcrq1	2.26E-40	0.384121989	0.884	0.734	4.26E-36	Activated Macs	Uqcrq
Pitpna2	3.64E-40	0.382808694	0.817	0.613	6.86E-36	Activated Macs	Pitpna
Colgalt11	3.66E-40	0.420099886	0.6	0.35	6.90E-36	Activated Macs	Colgalt1
Lrp11	4.66E-40	0.380870562	0.567	0.303	8.77E-36	Activated Macs	Lrp1
5031439G07Rik1	1.02E-39	0.346758863	0.473	0.237	1.92E-35	Activated Macs	5031439G07Rik
Psma71	3.47E-39	0.368117002	0.906	0.782	6.54E-35	Activated Macs	Psma7
Oxct1	8.40E-39	0.359748653	0.449	0.223	1.58E-34	Activated Macs	Oxct1
Sec61b2	1.68E-38	0.33183003	0.928	0.808	3.16E-34	Activated Macs	Sec61b
Ncf1	2.06E-38	0.417699249	0.457	0.231	3.88E-34	Activated Macs	Ncf1
Mmp19	3.53E-38	0.407488501	0.232	0.078	6.64E-34	Activated Macs	Mmp19
Ccr1	4.58E-38	0.321729807	0.254	0.088	8.63E-34	Activated Macs	Ccr1
Rrbp11	1.43E-37	0.407275078	0.875	0.654	2.69E-33	Activated Macs	Rrbp1
Dpep21	1.23E-36	0.404728274	0.538	0.295	2.32E-32	Activated Macs	Dpep2
Nfkbiz2	2.23E-36	0.402884491	0.748	0.5	4.20E-32	Activated Macs	Nfkbiz
Plekho1	2.69E-36	0.379885001	0.574	0.341	5.07E-32	Activated Macs	Plekho1
Prcp2	3.27E-36	0.414125487	0.732	0.496	6.16E-32	Activated Macs	Prcp
Clec4e2	4.43E-36	0.330161187	0.293	0.112	8.34E-32	Activated Macs	Clec4e
Mrpl331	4.63E-36	0.333521999	0.873	0.704	8.72E-32	Activated Macs	Mrpl33
Parvb	9.71E-36	0.310305792	0.274	0.106	1.83E-31	Activated Macs	Parvb
Jup	1.27E-35	0.283646092	0.283	0.109	2.39E-31	Activated Macs	Jup
Slamf92	1.47E-35	0.330202713	0.618	0.353	2.77E-31	Activated Macs	Slamf9
Larp4b	1.77E-35	0.387306275	0.524	0.288	3.34E-31	Activated Macs	Larp4b
Cd24a1	2.22E-35	0.362111039	0.389	0.171	4.18E-31	Activated Macs	Cd24a
Pid12	6.45E-35	0.358813532	0.759	0.488	1.22E-30	Activated Macs	Pid1
Psma41	1.42E-34	0.3960014	0.774	0.589	2.67E-30	Activated Macs	Psma4
Klf61	1.51E-34	0.340419417	0.911	0.75	2.85E-30	Activated Macs	Klf6
Cox6c	3.31E-34	0.304435177	0.964	0.89	6.24E-30	Activated Macs	Cox6c
Dapk11	4.34E-34	0.332979146	0.241	0.088	8.18E-30	Activated Macs	Dapk1
2010107E04Rik1	6.71E-34	0.362417291	0.877	0.741	1.26E-29	Activated Macs	2010107E04Rik
Hsp90b11	2.79E-33	0.303129519	0.918	0.76	5.25E-29	Activated Macs	Hsp90b1
Rac11	2.85E-33	0.315134147	0.895	0.791	5.37E-29	Activated Macs	Rac1
Arf51	1.66E-32	0.313019352	0.9	0.799	3.12E-28	Activated Macs	Arf5
Minos11	3.44E-32	0.335467861	0.866	0.739	6.49E-28	Activated Macs	Minos1
Mt21	3.93E-32	0.637455467	0.44	0.239	7.41E-28	Activated Macs	Mt2
Atox12	4.58E-32	0.274158234	0.969	0.825	8.63E-28	Activated Macs	Atox1
Tgfbi2	7.94E-32	0.383362809	0.674	0.444	1.50E-27	Activated Macs	Tgfbi
Uqcr101	1.64E-31	0.320652387	0.888	0.745	3.09E-27	Activated Macs	Uqcr10
Atp5j21	2.19E-31	0.297895109	0.933	0.839	4.12E-27	Activated Macs	Atp5j2
Ndufa131	2.47E-31	0.292297126	0.938	0.834	4.65E-27	Activated Macs	Ndufa13
Lilra6	3.18E-31	0.259260547	0.147	0.041	5.99E-27	Activated Macs	Lilra6
Zfp361	4.34E-31	0.320090574	0.895	0.745	8.17E-27	Activated Macs	Zfp36
Rab11fip1	2.82E-30	0.28004453	0.239	0.092	5.32E-26	Activated Macs	Rab11fip1
F10	3.22E-30	0.263483501	0.183	0.059	6.07E-26	Activated Macs	F10
Zyx2	4.23E-30	0.353402174	0.645	0.429	7.97E-26	Activated Macs	Zyx
Etfb1	6.95E-30	0.383743694	0.768	0.596	1.31E-25	Activated Macs	Etfb
Emp31	8.32E-30	0.299858737	0.935	0.795	1.57E-25	Activated Macs	Emp3
Cox6a11	9.31E-30	0.273881347	0.949	0.862	1.75E-25	Activated Macs	Cox6a1
Mthfd1	9.34E-30	0.263977624	0.165	0.051	1.76E-25	Activated Macs	Mthfd1
Fam168a	1.05E-29	0.305108211	0.301	0.134	1.97E-25	Activated Macs	Fam168a
Ctsz1	1.24E-29	0.307150199	0.909	0.745	2.34E-25	Activated Macs	Ctsz
Hnrnpa0	1.41E-29	0.301480676	0.489	0.27	2.65E-25	Activated Macs	Hnrnpa0
Csf2ra1	1.81E-29	0.337985564	0.748	0.535	3.42E-25	Activated Macs	Csf2ra
Pgd	3.58E-29	0.314968444	0.48	0.272	6.74E-25	Activated Macs	Pgd
Iqgap1	4.31E-29	0.317172887	0.902	0.748	8.11E-25	Activated Macs	Iqgap1
Lilrb4a2	4.36E-29	0.300635385	0.721	0.465	8.20E-25	Activated Macs	Lilrb4a
Nrp2	4.84E-29	0.336058796	0.274	0.117	9.12E-25	Activated Macs	Nrp2
Vim1	6.73E-29	0.294917591	0.96	0.848	1.27E-24	Activated Macs	Vim
Kcnn4	7.27E-29	0.32327455	0.498	0.282	1.37E-24	Activated Macs	Kcnn4
Cox7b	9.60E-29	0.32189786	0.841	0.708	1.81E-24	Activated Macs	Cox7b
Rnf1491	2.12E-28	0.388142866	0.551	0.352	4.00E-24	Activated Macs	Rnf149
Metrnl2	2.42E-28	0.332408272	0.801	0.612	4.55E-24	Activated Macs	Metrnl
Cxcl10	3.53E-28	0.298905989	0.167	0.053	6.64E-24	Activated Macs	Cxcl10
App1	1.04E-27	0.311767312	0.656	0.43	1.95E-23	Activated Macs	App
Irf2bp2	1.21E-27	0.303933007	0.543	0.328	2.27E-23	Activated Macs	Irf2bp2
Tppp31	1.35E-27	0.361209232	0.422	0.223	2.54E-23	Activated Macs	Tppp3
Daglb2	1.38E-27	0.327902448	0.513	0.3	2.60E-23	Activated Macs	Daglb
Bhlhe402	1.50E-27	0.270611707	0.467	0.248	2.83E-23	Activated Macs	Bhlhe40
Prkcd	2.02E-27	0.339507063	0.685	0.473	3.81E-23	Activated Macs	Prkcd
Atp1b31	2.12E-27	0.315046509	0.659	0.446	4.00E-23	Activated Macs	Atp1b3
Ifrd11	3.71E-27	0.401248715	0.661	0.451	6.99E-23	Activated Macs	Ifrd1
Actb1	5.17E-27	0.267122037	1	0.997	9.75E-23	Activated Macs	Actb
H2afj	1.70E-26	0.293990307	0.884	0.727	3.20E-22	Activated Macs	H2afj
Mbtd11	1.93E-26	0.298873773	0.33	0.159	3.63E-22	Activated Macs	Mbtd1
Tagln21	2.17E-26	0.321328582	0.904	0.812	4.09E-22	Activated Macs	Tagln2
Litaf	2.48E-26	0.319584438	0.645	0.436	4.68E-22	Activated Macs	Litaf
Ndufa11	4.38E-26	0.293679477	0.801	0.627	8.26E-22	Activated Macs	Ndufa1
Rilpl2	4.82E-26	0.357745721	0.582	0.371	9.08E-22	Activated Macs	Rilpl2
Hk2	6.73E-26	0.268910025	0.246	0.104	1.27E-21	Activated Macs	Hk2
Ext1	9.01E-26	0.269372456	0.212	0.084	1.70E-21	Activated Macs	Ext1
Fosl21	9.18E-26	0.287895538	0.478	0.268	1.73E-21	Activated Macs	Fosl2
Bola2	1.95E-25	0.308402034	0.754	0.568	3.68E-21	Activated Macs	Bola2
Pdlim1	2.94E-25	0.27473335	0.357	0.179	5.55E-21	Activated Macs	Pdlim1
Sowahc1	3.63E-25	0.282086487	0.263	0.116	6.84E-21	Activated Macs	Sowahc
Cox5a1	7.95E-25	0.259980932	0.888	0.789	1.50E-20	Activated Macs	Cox5a
Abracl1	9.08E-25	0.28082947	0.837	0.721	1.71E-20	Activated Macs	Abracl
Cd362	9.84E-25	0.250242207	0.784	0.562	1.85E-20	Activated Macs	Cd36
S100a131	1.31E-24	0.289096788	0.837	0.698	2.46E-20	Activated Macs	S100a13
Cox6b11	1.37E-24	0.253698715	0.94	0.879	2.58E-20	Activated Macs	Cox6b1
Cd841	2.70E-24	0.297337465	0.569	0.346	5.08E-20	Activated Macs	Cd84
Prkd3	4.91E-24	0.253368912	0.243	0.105	9.24E-20	Activated Macs	Prkd3
Vat12	5.23E-24	0.321937626	0.455	0.266	9.86E-20	Activated Macs	Vat1
Il1b2	5.90E-24	0.344752704	0.42	0.234	1.11E-19	Activated Macs	Il1b
Ppp1r14b	1.63E-23	0.317697342	0.431	0.253	3.07E-19	Activated Macs	Ppp1r14b
Cd142	3.81E-23	0.276617201	0.696	0.481	7.17E-19	Activated Macs	Cd14
Sh3kbp1	6.55E-23	0.268566833	0.527	0.332	1.23E-18	Activated Macs	Sh3kbp1
Ndufc11	8.12E-23	0.30141308	0.721	0.547	1.53E-18	Activated Macs	Ndufc1
mt-Nd3	8.73E-23	0.367080187	0.578	0.383	1.64E-18	Activated Macs	mt-Nd3
Ccrl21	9.32E-23	0.304985851	0.524	0.334	1.76E-18	Activated Macs	Ccrl2
Ndufb61	1.11E-22	0.304477209	0.688	0.505	2.10E-18	Activated Macs	Ndufb6
Romo1	1.41E-22	0.285765258	0.759	0.571	2.65E-18	Activated Macs	Romo1
Tmem1601	2.34E-22	0.283501182	0.781	0.604	4.40E-18	Activated Macs	Tmem160
Mrpl54	6.57E-22	0.280866381	0.649	0.46	1.24E-17	Activated Macs	Mrpl54
Uqcr111	8.91E-22	0.275260012	0.857	0.722	1.68E-17	Activated Macs	Uqcr11
Erp29	9.08E-22	0.292547788	0.808	0.644	1.71E-17	Activated Macs	Erp29
Ptp4a2	9.26E-22	0.259456691	0.839	0.683	1.74E-17	Activated Macs	Ptp4a2
Slc20a1	2.42E-21	0.291493663	0.254	0.118	4.56E-17	Activated Macs	Slc20a1
Slfn21	2.79E-21	0.315570177	0.768	0.6	5.25E-17	Activated Macs	Slfn2
Ccl24	4.13E-21	0.910505406	0.179	0.071	7.79E-17	Activated Macs	Ccl24
Neat12	7.65E-21	0.344460052	0.837	0.662	1.44E-16	Activated Macs	Neat1
Nfil31	8.46E-21	0.256502828	0.386	0.215	1.59E-16	Activated Macs	Nfil3
Cysltr1	9.67E-21	0.277719465	0.283	0.143	1.82E-16	Activated Macs	Cysltr1
Higd1a	1.05E-20	0.263567354	0.607	0.426	1.98E-16	Activated Macs	Higd1a
Add31	1.31E-20	0.27240806	0.384	0.216	2.47E-16	Activated Macs	Add3
Wdr26	1.93E-20	0.261151717	0.524	0.346	3.63E-16	Activated Macs	Wdr26
Ubash3b	2.45E-20	0.299522219	0.324	0.178	4.62E-16	Activated Macs	Ubash3b
Ywhaz	3.52E-20	0.293351321	0.708	0.538	6.64E-16	Activated Macs	Ywhaz
Etv31	6.18E-20	0.345600422	0.428	0.262	1.16E-15	Activated Macs	Etv3
Tmem2561	1.38E-19	0.262561897	0.792	0.614	2.60E-15	Activated Macs	Tmem256
Tmem189	6.94E-19	0.301835309	0.404	0.251	1.31E-14	Activated Macs	Tmem189
Eif4g2	8.27E-19	0.284369961	0.772	0.609	1.56E-14	Activated Macs	Eif4g2
Kdm6b1	9.33E-19	0.369862913	0.547	0.372	1.76E-14	Activated Macs	Kdm6b
mt-Nd2	9.67E-19	0.348895892	0.955	0.866	1.82E-14	Activated Macs	mt-Nd2
Cstb2	1.47E-18	0.33881295	0.835	0.714	2.77E-14	Activated Macs	Cstb
Man2a2	1.66E-18	0.295175514	0.199	0.089	3.12E-14	Activated Macs	Man2a2
P4hb1	1.73E-18	0.261450756	0.58	0.401	3.27E-14	Activated Macs	P4hb
Tkt1	2.13E-18	0.273533677	0.726	0.569	4.02E-14	Activated Macs	Tkt
Atp5g31	2.70E-18	0.260797204	0.759	0.59	5.09E-14	Activated Macs	Atp5g3
Atp6v1b22	4.04E-18	0.270786712	0.611	0.429	7.61E-14	Activated Macs	Atp6v1b2
Glud11	4.46E-18	0.278429763	0.71	0.542	8.41E-14	Activated Macs	Glud1
Mmp121	4.92E-18	0.492938053	0.297	0.166	9.27E-14	Activated Macs	Mmp12
Usmg5	1.52E-17	0.287002616	0.764	0.622	2.85E-13	Activated Macs	Usmg5
Diaph1	1.64E-17	0.26188778	0.529	0.36	3.08E-13	Activated Macs	Diaph1
Snrpe	4.62E-17	0.250910519	0.819	0.691	8.71E-13	Activated Macs	Snrpe
Rpn11	9.52E-17	0.265460278	0.507	0.354	1.79E-12	Activated Macs	Rpn1
mt-Co1	3.47E-16	0.336205289	1	0.997	6.53E-12	Activated Macs	mt-Co1
Lamtor41	3.60E-16	0.255929711	0.697	0.562	6.78E-12	Activated Macs	Lamtor4
Csf2rb	6.19E-16	0.286680454	0.277	0.155	1.17E-11	Activated Macs	Csf2rb
Spag91	6.22E-16	0.310275345	0.529	0.37	1.17E-11	Activated Macs	Spag9
Slk1	1.37E-15	0.27602787	0.377	0.232	2.58E-11	Activated Macs	Slk
Myadm2	1.47E-15	0.292807866	0.418	0.278	2.77E-11	Activated Macs	Myadm
Reep3	6.91E-15	0.251614116	0.428	0.287	1.30E-10	Activated Macs	Reep3
Nlrp31	1.03E-14	0.25751044	0.217	0.11	1.93E-10	Activated Macs	Nlrp3
Ccnl11	2.22E-14	0.259244527	0.786	0.643	4.18E-10	Activated Macs	Ccnl1
Trim25	3.09E-13	0.287474998	0.402	0.271	5.82E-09	Activated Macs	Trim25
Icam11	1.07E-12	0.271017595	0.344	0.222	2.01E-08	Activated Macs	Icam1
Hspa1b1	1.52E-12	0.30990843	0.15	0.07	2.86E-08	Activated Macs	Hspa1b
Cxcl12	2.41E-12	0.425821767	0.319	0.203	4.55E-08	Activated Macs	Cxcl1
Fam46a1	8.50E-12	0.283889092	0.484	0.349	1.60E-07	Activated Macs	Fam46a
mt-Co2	3.84E-10	0.294836693	0.998	0.99	7.23E-06	Activated Macs	mt-Co2
Gm26917	2.10E-09	0.602189459	0.422	0.312	3.96E-05	Activated Macs	Gm26917
Derl3	0	1.920737247	0.925	0.012	0	B cell-like Macs	Derl3
Fkbp11	0	1.768787659	0.716	0.011	0	B cell-like Macs	Fkbp11
Eaf2	0	1.699179376	0.851	0.006	0	B cell-like Macs	Eaf2
Prg2	0	1.617600078	0.612	0.002	0	B cell-like Macs	Prg2
Pou2af11	0	1.489073154	0.836	0.026	0	B cell-like Macs	Pou2af1
Tnfrsf17	0	1.284852372	0.716	0.01	0	B cell-like Macs	Tnfrsf17
Oosp1	0	1.11717206	0.657	0.001	0	B cell-like Macs	Oosp1
Chst1	0	0.740261184	0.403	0.004	0	B cell-like Macs	Chst1
Pycr1	0	0.66886842	0.507	0.001	0	B cell-like Macs	Pycr1
Kcnmb4os2	0	0.413590767	0.254	0	0	B cell-like Macs	Kcnmb4os2
Pls1	0	0.344757109	0.239	0	0	B cell-like Macs	Pls1
Cacna1h	0	0.339088026	0.224	0	0	B cell-like Macs	Cacna1h
Bhlha15	0	0.313923494	0.299	0	0	B cell-like Macs	Bhlha15
Nuggc	0	0.267270164	0.209	0.001	0	B cell-like Macs	Nuggc
Fut1	0	0.265327395	0.254	0	0	B cell-like Macs	Fut1
a	3.34E-300	0.325128776	0.209	0.001	6.28E-296	B cell-like Macs	a
Cacna1s	2.08E-269	1.300766645	0.761	0.026	3.93E-265	B cell-like Macs	Cacna1s
Hid1	2.08E-259	0.500907611	0.418	0.007	3.91E-255	B cell-like Macs	Hid1
Crlf1	1.55E-258	0.267955692	0.194	0.001	2.91E-254	B cell-like Macs	Crlf1
Mzb11	1.79E-235	3.915343436	0.985	0.058	3.37E-231	B cell-like Macs	Mzb1
Endou	4.15E-224	0.302290056	0.209	0.001	7.82E-220	B cell-like Macs	Endou
Fam46c	7.26E-200	1.369586597	0.97	0.061	1.37E-195	B cell-like Macs	Fam46c
Dusp14	3.99E-192	0.524391999	0.358	0.007	7.52E-188	B cell-like Macs	Dusp14
Tmem154	2.27E-186	0.764846805	0.627	0.025	4.27E-182	B cell-like Macs	Tmem154
Prr51	4.52E-178	0.758713448	0.642	0.028	8.51E-174	B cell-like Macs	Prr5
Jchain	1.94E-155	6.385701074	1	0.099	3.65E-151	B cell-like Macs	Jchain
Phgdh1	3.16E-153	1.47697668	0.896	0.069	5.95E-149	B cell-like Macs	Phgdh
Isg20	2.87E-146	1.146300784	0.716	0.044	5.40E-142	B cell-like Macs	Isg20
Il5ra	1.17E-134	0.275083609	0.209	0.003	2.21E-130	B cell-like Macs	Il5ra
Plpp5	1.24E-130	0.776890926	0.657	0.041	2.33E-126	B cell-like Macs	Plpp5
Trp53inp1	4.55E-130	1.505669642	0.761	0.058	8.57E-126	B cell-like Macs	Trp53inp1
Cd79a1	1.18E-126	1.341426649	0.955	0.087	2.22E-122	B cell-like Macs	Cd79a
Cacna1e	6.74E-116	0.401377271	0.269	0.007	1.27E-111	B cell-like Macs	Cacna1e
Gm432911	1.39E-114	1.141639243	0.418	0.018	2.62E-110	B cell-like Macs	Gm43291
Chac1	1.26E-113	0.323825287	0.164	0.002	2.36E-109	B cell-like Macs	Chac1
Myl4	3.76E-112	0.291217891	0.209	0.004	7.09E-108	B cell-like Macs	Myl4
Ckap4	9.50E-111	1.20085059	0.896	0.1	1.79E-106	B cell-like Macs	Ckap4
Lax1	1.02E-109	0.784124308	0.493	0.026	1.92E-105	B cell-like Macs	Lax1
AC168977.1	9.26E-107	0.370321708	0.239	0.006	1.74E-102	B cell-like Macs	AC168977.1
Tg	5.27E-106	0.417577606	0.254	0.007	9.92E-102	B cell-like Macs	Tg
Dennd5b1	6.39E-105	0.57681989	0.448	0.023	1.20E-100	B cell-like Macs	Dennd5b
Sdc11	1.67E-102	1.250934052	0.776	0.077	3.14E-98	B cell-like Macs	Sdc1
Atat1	2.24E-99	0.601928847	0.537	0.036	4.22E-95	B cell-like Macs	Atat1
Creb3l2	3.78E-99	0.589109772	0.552	0.038	7.13E-95	B cell-like Macs	Creb3l2
Txndc11	6.37E-99	1.264470746	0.91	0.116	1.20E-94	B cell-like Macs	Txndc11
Ly6k	2.43E-98	1.346943381	0.224	0.006	4.58E-94	B cell-like Macs	Ly6k
Gpr55	1.15E-96	0.323806076	0.328	0.013	2.16E-92	B cell-like Macs	Gpr55
Cmah1	4.34E-95	0.71890802	0.612	0.047	8.17E-91	B cell-like Macs	Cmah
St8sia6	4.18E-91	0.464462819	0.448	0.026	7.88E-87	B cell-like Macs	St8sia6
Txndc5	1.12E-90	3.094442968	1	0.192	2.12E-86	B cell-like Macs	Txndc5
Fam214a	1.49E-89	0.794520382	0.597	0.049	2.80E-85	B cell-like Macs	Fam214a
Tnfrsf13c1	1.69E-88	0.571937948	0.522	0.037	3.18E-84	B cell-like Macs	Tnfrsf13c
Ly6d1	5.76E-88	1.988216701	0.761	0.082	1.09E-83	B cell-like Macs	Ly6d
Trp53i111	8.52E-84	0.702114994	0.597	0.05	1.61E-79	B cell-like Macs	Trp53i11
Spint21	5.72E-79	1.061833121	0.866	0.119	1.08E-74	B cell-like Macs	Spint2
Chchd101	2.93E-73	0.89814762	0.657	0.07	5.51E-69	B cell-like Macs	Chchd10
Bcl2l15	5.16E-73	0.27510211	0.194	0.006	9.73E-69	B cell-like Macs	Bcl2l15
C130026I21Rik	5.78E-72	0.479877305	0.343	0.02	1.09E-67	B cell-like Macs	C130026I21Rik
Creld21	9.00E-72	2.42030032	0.985	0.242	1.70E-67	B cell-like Macs	Creld2
Ly6a2	6.18E-70	2.243214971	0.955	0.202	1.16E-65	B cell-like Macs	Ly6a
Tram2	5.44E-69	0.397130392	0.433	0.033	1.03E-64	B cell-like Macs	Tram2
Edem2	5.48E-67	1.781092829	0.881	0.184	1.03E-62	B cell-like Macs	Edem2
Chpf	1.33E-66	0.369262174	0.373	0.025	2.50E-62	B cell-like Macs	Chpf
Pon3	2.54E-64	1.199736909	0.746	0.115	4.78E-60	B cell-like Macs	Pon3
Pla2g12a	8.17E-64	0.535149885	0.567	0.061	1.54E-59	B cell-like Macs	Pla2g12a
Pdia4	1.87E-63	2.386826302	1	0.31	3.52E-59	B cell-like Macs	Pdia4
Msi2	3.86E-62	0.78267155	0.687	0.09	7.28E-58	B cell-like Macs	Msi2
Irf41	9.97E-61	0.679438285	0.522	0.054	1.88E-56	B cell-like Macs	Irf4
Sel1l	3.06E-59	1.283892603	0.91	0.199	5.77E-55	B cell-like Macs	Sel1l
Edem1	3.72E-59	2.150269359	0.955	0.285	7.00E-55	B cell-like Macs	Edem1
Ell2	2.68E-57	0.616444114	0.597	0.075	5.04E-53	B cell-like Macs	Ell2
Dusp4	3.14E-56	0.386472664	0.284	0.017	5.91E-52	B cell-like Macs	Dusp4
Xbp1	3.91E-56	2.343426366	1	0.384	7.37E-52	B cell-like Macs	Xbp1
Prdm1	4.12E-56	0.691729982	0.567	0.068	7.77E-52	B cell-like Macs	Prdm1
Lman1	1.07E-55	1.403270739	0.91	0.214	2.01E-51	B cell-like Macs	Lman1
Ergic1	1.50E-55	0.842590977	0.731	0.12	2.83E-51	B cell-like Macs	Ergic1
Pafah1b31	3.42E-55	1.157923182	0.851	0.18	6.44E-51	B cell-like Macs	Pafah1b3
Ftx	1.61E-54	0.260670218	0.254	0.014	3.03E-50	B cell-like Macs	Ftx
Mgst2	4.91E-54	0.343573173	0.328	0.024	9.26E-50	B cell-like Macs	Mgst2
Pecr	1.45E-53	0.363208887	0.373	0.031	2.74E-49	B cell-like Macs	Pecr
Trabd	1.62E-52	0.920161131	0.806	0.161	3.06E-48	B cell-like Macs	Trabd
Rgcc	2.39E-51	1.197307908	0.881	0.184	4.50E-47	B cell-like Macs	Rgcc
Fcrla1	5.79E-51	0.843025455	0.537	0.067	1.09E-46	B cell-like Macs	Fcrla
Prdx42	1.47E-50	1.819739558	0.97	0.322	2.77E-46	B cell-like Macs	Prdx4
Yipf2	2.78E-50	0.404155596	0.373	0.033	5.23E-46	B cell-like Macs	Yipf2
Wipi1	4.13E-50	0.372011919	0.343	0.029	7.78E-46	B cell-like Macs	Wipi1
Manea	4.65E-50	0.458586066	0.403	0.039	8.76E-46	B cell-like Macs	Manea
Erlec1	5.76E-50	0.967712641	0.806	0.161	1.08E-45	B cell-like Macs	Erlec1
Cd24a2	1.48E-49	1.117391037	0.866	0.178	2.80E-45	B cell-like Macs	Cd24a
Dnajc31	1.91E-48	1.46401353	1	0.391	3.59E-44	B cell-like Macs	Dnajc3
Spcs3	2.14E-48	1.341791742	0.866	0.241	4.03E-44	B cell-like Macs	Spcs3
Sec11c	6.24E-47	2.028338114	1	0.62	1.18E-42	B cell-like Macs	Sec11c
Qpctl	1.43E-46	0.351721851	0.388	0.038	2.70E-42	B cell-like Macs	Qpctl
Ssr41	1.07E-45	2.108404367	1	0.708	2.01E-41	B cell-like Macs	Ssr4
Insl6	1.41E-45	0.388066967	0.373	0.036	2.66E-41	B cell-like Macs	Insl6
Cd79b3	6.80E-45	0.883729194	0.91	0.205	1.28E-40	B cell-like Macs	Cd79b
Manf	9.23E-45	2.022110531	1	0.561	1.74E-40	B cell-like Macs	Manf
Serp12	1.42E-44	1.848060231	1	0.644	2.67E-40	B cell-like Macs	Serp1
Ube2j1	1.75E-44	1.070789983	0.806	0.196	3.29E-40	B cell-like Macs	Ube2j1
Fkbp21	3.06E-44	1.589827528	0.985	0.509	5.77E-40	B cell-like Macs	Fkbp2
Gne	4.22E-44	0.27869809	0.313	0.027	7.96E-40	B cell-like Macs	Gne
Herpud11	4.87E-44	2.25078873	1	0.46	9.18E-40	B cell-like Macs	Herpud1
Pck2	4.88E-44	0.644784169	0.493	0.066	9.19E-40	B cell-like Macs	Pck2
H132	5.22E-44	1.707700987	0.97	0.451	9.82E-40	B cell-like Macs	H13
Shmt2	1.38E-43	0.651013573	0.567	0.088	2.60E-39	B cell-like Macs	Shmt2
Spcs12	1.40E-43	1.633139517	1	0.649	2.64E-39	B cell-like Macs	Spcs1
Krtcap2	4.40E-43	1.486327806	1	0.625	8.28E-39	B cell-like Macs	Krtcap2
Sil1	1.59E-42	0.571994119	0.567	0.088	3.00E-38	B cell-like Macs	Sil1
Arfgap3	1.81E-42	0.465330256	0.403	0.046	3.41E-38	B cell-like Macs	Arfgap3
Slc7a5	2.39E-42	0.588633776	0.343	0.034	4.49E-38	B cell-like Macs	Slc7a5
A530040E14Rik1	4.38E-42	0.511838522	0.493	0.067	8.26E-38	B cell-like Macs	A530040E14Rik
Asns	4.84E-42	0.569149656	0.328	0.031	9.11E-38	B cell-like Macs	Asns
Hsp90b12	6.80E-42	2.207077461	1	0.768	1.28E-37	B cell-like Macs	Hsp90b1
Ly6c22	6.97E-42	1.628029006	0.806	0.172	1.31E-37	B cell-like Macs	Ly6c2
St6gal1	7.92E-42	0.723665933	0.582	0.094	1.49E-37	B cell-like Macs	St6gal1
Tnfrsf13b1	2.96E-41	0.774965308	0.731	0.151	5.58E-37	B cell-like Macs	Tnfrsf13b
Rexo21	5.35E-41	1.614978617	0.955	0.492	1.01E-36	B cell-like Macs	Rexo2
Spcs2	2.52E-40	1.489029194	1	0.667	4.75E-36	B cell-like Macs	Spcs2
Gm5547	3.31E-40	0.618137726	0.582	0.095	6.24E-36	B cell-like Macs	Gm5547
Vimp	3.39E-40	1.340096189	0.955	0.484	6.39E-36	B cell-like Macs	Vimp
Uba5	8.70E-40	0.825966723	0.761	0.175	1.64E-35	B cell-like Macs	Uba5
Man1b1	1.76E-39	0.661373802	0.597	0.104	3.32E-35	B cell-like Macs	Man1b1
Iqcb1	3.78E-39	0.337976293	0.343	0.035	7.11E-35	B cell-like Macs	Iqcb1
Ccne1	5.53E-39	0.255693635	0.269	0.022	1.04E-34	B cell-like Macs	Ccne1
Serpina3f	2.38E-38	0.403448246	0.239	0.018	4.48E-34	B cell-like Macs	Serpina3f
Clptm1l	3.05E-38	1.214273426	0.866	0.303	5.74E-34	B cell-like Macs	Clptm1l
Nucb1	3.09E-38	1.052216382	0.866	0.27	5.82E-34	B cell-like Macs	Nucb1
Derl1	1.01E-37	1.03655945	0.985	0.365	1.89E-33	B cell-like Macs	Derl1
Ero1lb1	1.48E-37	0.58977303	0.552	0.093	2.79E-33	B cell-like Macs	Ero1lb
Ralgps21	3.52E-37	0.347943767	0.463	0.062	6.63E-33	B cell-like Macs	Ralgps2
Tpst1	4.35E-37	0.48216725	0.507	0.08	8.20E-33	B cell-like Macs	Tpst1
Ift20	5.03E-37	1.083673422	0.896	0.331	9.47E-33	B cell-like Macs	Ift20
Sec61b3	9.58E-37	1.378606737	0.985	0.813	1.80E-32	B cell-like Macs	Sec61b
Ada	2.05E-36	0.347708245	0.328	0.035	3.86E-32	B cell-like Macs	Ada
Adk	2.41E-36	0.586525257	0.627	0.122	4.54E-32	B cell-like Macs	Adk
Rpl36al	3.20E-36	1.018605671	1	0.911	6.03E-32	B cell-like Macs	Rpl36al
Enpp1	8.61E-36	0.264788706	0.313	0.032	1.62E-31	B cell-like Macs	Enpp1
Sdf2l11	1.20E-35	1.538320779	0.985	0.498	2.25E-31	B cell-like Macs	Sdf2l1
Slc39a7	1.30E-35	0.779528911	0.806	0.216	2.45E-31	B cell-like Macs	Slc39a7
Tmem248	3.35E-35	0.796264942	0.716	0.175	6.30E-31	B cell-like Macs	Tmem248
Syvn1	7.47E-35	0.547374091	0.463	0.071	1.41E-30	B cell-like Macs	Syvn1
Cope	1.13E-34	1.118961059	0.985	0.569	2.12E-30	B cell-like Macs	Cope
Rint1	1.40E-34	0.346930687	0.373	0.046	2.63E-30	B cell-like Macs	Rint1
Gorasp2	2.66E-34	0.674350083	0.761	0.197	5.01E-30	B cell-like Macs	Gorasp2
Tmem9	4.13E-34	0.32858296	0.313	0.034	7.77E-30	B cell-like Macs	Tmem9
Selk	6.07E-34	1.149368696	1	0.795	1.14E-29	B cell-like Macs	Selk
Tspan132	1.41E-33	0.928249138	0.94	0.337	2.65E-29	B cell-like Macs	Tspan13
Dnajb11	1.58E-33	1.173783375	0.925	0.403	2.97E-29	B cell-like Macs	Dnajb11
Bet1	1.83E-33	0.882701154	0.776	0.221	3.45E-29	B cell-like Macs	Bet1
Yars	4.63E-33	0.405742534	0.478	0.077	8.72E-29	B cell-like Macs	Yars
Clec2g	7.13E-33	0.287649606	0.194	0.014	1.34E-28	B cell-like Macs	Clec2g
E030030I06Rik	1.87E-32	0.281348967	0.254	0.024	3.53E-28	B cell-like Macs	E030030I06Rik
Alg2	5.25E-32	0.304835675	0.284	0.03	9.89E-28	B cell-like Macs	Alg2
Yipf5	5.60E-32	0.490723137	0.642	0.136	1.05E-27	B cell-like Macs	Yipf5
Gmppa	7.53E-32	0.582522468	0.567	0.115	1.42E-27	B cell-like Macs	Gmppa
AC125149.31	1.28E-31	0.330816292	0.313	0.036	2.42E-27	B cell-like Macs	AC125149.3
Slc3a21	1.31E-31	1.898118086	0.985	0.602	2.46E-27	B cell-like Macs	Slc3a2
Gmppb	1.35E-31	0.428371256	0.448	0.073	2.55E-27	B cell-like Macs	Gmppb
Fut8	1.83E-31	0.491215065	0.373	0.052	3.45E-27	B cell-like Macs	Fut8
Srm	9.35E-31	0.803482522	0.627	0.148	1.76E-26	B cell-like Macs	Srm
Mtdh	1.06E-30	1.016049379	0.97	0.47	2.00E-26	B cell-like Macs	Mtdh
Srp9	2.16E-30	1.049628174	0.985	0.708	4.08E-26	B cell-like Macs	Srp9
Ctla4	2.19E-30	0.61717131	0.403	0.06	4.12E-26	B cell-like Macs	Ctla4
Mrpl57	3.89E-30	1.044484984	0.925	0.396	7.32E-26	B cell-like Macs	Mrpl57
Pdia61	5.25E-30	1.241259408	0.985	0.594	9.89E-26	B cell-like Macs	Pdia6
Prrc1	6.33E-30	0.472955083	0.493	0.089	1.19E-25	B cell-like Macs	Prrc1
Tmem214	6.82E-30	0.543704492	0.582	0.124	1.28E-25	B cell-like Macs	Tmem214
Zcwpw1	1.47E-29	0.731006249	0.239	0.024	2.77E-25	B cell-like Macs	Zcwpw1
Slc33a1	1.64E-29	0.404510904	0.388	0.057	3.09E-25	B cell-like Macs	Slc33a1
B2m2	2.09E-29	1.031063868	1	0.996	3.94E-25	B cell-like Macs	B2m
Cpox	4.22E-29	0.379914301	0.373	0.055	7.95E-25	B cell-like Macs	Cpox
Slpi1	1.31E-28	2.968388816	0.493	0.103	2.47E-24	B cell-like Macs	Slpi
Mlec	1.59E-28	0.705400338	0.716	0.192	2.99E-24	B cell-like Macs	Mlec
Sec24d	1.78E-28	0.359504992	0.343	0.048	3.35E-24	B cell-like Macs	Sec24d
Gem1	2.31E-28	0.680992124	0.493	0.088	4.34E-24	B cell-like Macs	Gem
Srprb	3.77E-28	0.700896217	0.567	0.13	7.10E-24	B cell-like Macs	Srprb
Erp44	4.98E-28	1.006633405	0.91	0.396	9.38E-24	B cell-like Macs	Erp44
Hdlbp	7.95E-28	0.76804957	0.761	0.229	1.50E-23	B cell-like Macs	Hdlbp
Ndufa12	9.47E-28	1.005999459	0.97	0.634	1.78E-23	B cell-like Macs	Ndufa1
Selm1	9.53E-28	0.746148187	0.731	0.205	1.80E-23	B cell-like Macs	Selm
Cd692	2.56E-27	0.81827378	0.627	0.148	4.82E-23	B cell-like Macs	Cd69
Uso1	3.05E-27	0.549927429	0.612	0.143	5.75E-23	B cell-like Macs	Uso1
Sec61a1	4.61E-27	0.78731741	0.761	0.254	8.69E-23	B cell-like Macs	Sec61a1
Aldh18a1	5.38E-27	0.289253211	0.284	0.035	1.01E-22	B cell-like Macs	Aldh18a1
Cnpy21	6.27E-27	0.927560864	0.836	0.335	1.18E-22	B cell-like Macs	Cnpy2
Desi1	6.65E-27	0.383111338	0.478	0.09	1.25E-22	B cell-like Macs	Desi1
Slc35b1	6.74E-27	0.745433362	0.806	0.271	1.27E-22	B cell-like Macs	Slc35b1
Rhobtb1	1.79E-26	0.256405992	0.224	0.023	3.38E-22	B cell-like Macs	Rhobtb1
Cbx4	2.15E-26	0.53484617	0.612	0.143	4.05E-22	B cell-like Macs	Cbx4
Sfn1	2.45E-26	0.501958223	0.209	0.02	4.61E-22	B cell-like Macs	Sfn
Srpr	2.51E-26	0.742066344	0.731	0.229	4.73E-22	B cell-like Macs	Srpr
Tmem258	3.17E-26	0.879237718	0.97	0.671	5.97E-22	B cell-like Macs	Tmem258
Kdelr2	3.76E-26	0.82134304	0.806	0.282	7.09E-22	B cell-like Macs	Kdelr2
Ogfod3	5.53E-26	0.283881527	0.358	0.055	1.04E-21	B cell-like Macs	Ogfod3
Bhlhe411	5.70E-26	0.378540364	0.299	0.04	1.07E-21	B cell-like Macs	Bhlhe41
Ubxn4	9.26E-26	0.925755745	0.881	0.386	1.74E-21	B cell-like Macs	Ubxn4
Aga	1.00E-25	0.457238457	0.627	0.155	1.89E-21	B cell-like Macs	Aga
Pqlc3	1.18E-25	0.729870524	0.687	0.193	2.21E-21	B cell-like Macs	Pqlc3
Ddost1	1.70E-25	1.07586358	0.881	0.452	3.19E-21	B cell-like Macs	Ddost
Rabac11	1.87E-25	0.93769023	0.97	0.671	3.53E-21	B cell-like Macs	Rabac1
Alad	2.32E-25	0.424634862	0.493	0.101	4.36E-21	B cell-like Macs	Alad
Nans	4.67E-25	0.803437443	0.806	0.297	8.80E-21	B cell-like Macs	Nans
1110008P14Rik	6.72E-25	0.648139586	0.731	0.225	1.27E-20	B cell-like Macs	1110008P14Rik
Mycbp	1.20E-24	0.487204053	0.522	0.116	2.25E-20	B cell-like Macs	Mycbp
Sec61g	1.56E-24	0.798100059	0.985	0.871	2.94E-20	B cell-like Macs	Sec61g
Tram1	1.68E-24	0.836864398	0.925	0.473	3.17E-20	B cell-like Macs	Tram1
Serpina3g2	1.96E-24	0.786966542	0.522	0.116	3.69E-20	B cell-like Macs	Serpina3g
Pml1	2.15E-24	0.263469613	0.388	0.065	4.05E-20	B cell-like Macs	Pml
Tmed2	4.29E-24	0.934045014	0.955	0.686	8.09E-20	B cell-like Macs	Tmed2
1300002E11Rik	1.43E-23	0.282032445	0.328	0.05	2.69E-19	B cell-like Macs	1300002E11Rik
Hyou1	2.29E-23	0.358334116	0.358	0.062	4.31E-19	B cell-like Macs	Hyou1
Tubb2b	2.33E-23	0.283884737	0.299	0.044	4.39E-19	B cell-like Macs	Tubb2b
Zbtb38	2.40E-23	0.395760122	0.493	0.104	4.51E-19	B cell-like Macs	Zbtb38
Tmed103	2.44E-23	0.854121067	0.955	0.693	4.59E-19	B cell-like Macs	Tmed10
Dhdds	2.60E-23	0.331835644	0.403	0.074	4.89E-19	B cell-like Macs	Dhdds
Eif2ak31	2.99E-23	0.291458391	0.343	0.055	5.63E-19	B cell-like Macs	Eif2ak3
Dnajb9	3.80E-23	0.905401372	0.761	0.262	7.16E-19	B cell-like Macs	Dnajb9
Ppib	4.43E-23	0.936099101	0.985	0.753	8.34E-19	B cell-like Macs	Ppib
Hspa51	4.84E-23	1.456517912	1	0.816	9.11E-19	B cell-like Macs	Hspa5
Rnase61	1.07E-22	0.516531572	0.701	0.193	2.02E-18	B cell-like Macs	Rnase6
Slamf73	1.13E-22	0.795279512	0.761	0.288	2.12E-18	B cell-like Macs	Slamf7
Pycr2	1.52E-22	0.521561196	0.627	0.176	2.87E-18	B cell-like Macs	Pycr2
Rasgrp31	2.89E-22	0.319401307	0.313	0.049	5.45E-18	B cell-like Macs	Rasgrp3
Nudt22	2.92E-22	0.328340355	0.373	0.068	5.50E-18	B cell-like Macs	Nudt22
Man1a1	2.94E-22	0.753612301	0.761	0.273	5.53E-18	B cell-like Macs	Man1a
Yipf6	3.00E-22	0.431835797	0.463	0.102	5.66E-18	B cell-like Macs	Yipf6
Ssr2	3.34E-22	1.018513438	0.866	0.413	6.29E-18	B cell-like Macs	Ssr2
Tmem39a	3.95E-22	0.386199796	0.388	0.073	7.44E-18	B cell-like Macs	Tmem39a
Tmem2381	4.70E-22	0.369345571	0.493	0.11	8.85E-18	B cell-like Macs	Tmem238
Tapbpl	6.41E-22	0.340184981	0.537	0.124	1.21E-17	B cell-like Macs	Tapbpl
Dad1	9.56E-22	0.68112971	0.985	0.769	1.80E-17	B cell-like Macs	Dad1
Surf4	1.01E-21	0.656122203	0.791	0.301	1.91E-17	B cell-like Macs	Surf4
Mars	1.07E-21	0.394420402	0.433	0.091	2.01E-17	B cell-like Macs	Mars
Ccpg1	1.83E-21	0.449300283	0.448	0.097	3.45E-17	B cell-like Macs	Ccpg1
Rpn2	2.31E-21	0.911872021	0.91	0.502	4.35E-17	B cell-like Macs	Rpn2
Atf5	2.92E-21	0.514627441	0.299	0.048	5.50E-17	B cell-like Macs	Atf5
Tssc4	3.41E-21	0.410466364	0.493	0.117	6.42E-17	B cell-like Macs	Tssc4
Ppa1	3.94E-21	0.571943512	0.567	0.157	7.43E-17	B cell-like Macs	Ppa1
Mef2c2	7.24E-21	0.590265472	0.881	0.338	1.36E-16	B cell-like Macs	Mef2c
Ssr31	1.20E-20	0.824191729	0.851	0.445	2.26E-16	B cell-like Macs	Ssr3
Mast41	1.37E-20	0.263148136	0.239	0.032	2.57E-16	B cell-like Macs	Mast4
Gm10320	2.10E-20	0.446491476	0.343	0.063	3.95E-16	B cell-like Macs	Gm10320
P4hb2	2.20E-20	0.6355374	0.896	0.408	4.15E-16	B cell-like Macs	P4hb
Zfp7061	3.39E-20	0.733784249	0.955	0.596	6.39E-16	B cell-like Macs	Zfp706
1-Jun	3.85E-20	1.227628275	0.955	0.605	7.26E-16	B cell-like Macs	Jun
BC004004	3.88E-20	0.599898906	0.746	0.268	7.30E-16	B cell-like Macs	BC004004
Galns	4.25E-20	0.343475541	0.313	0.055	8.00E-16	B cell-like Macs	Galns
Srp68	4.61E-20	0.49090855	0.522	0.138	8.68E-16	B cell-like Macs	Srp68
Snd1	5.98E-20	0.422608445	0.612	0.174	1.13E-15	B cell-like Macs	Snd1
Mgat1	8.22E-20	0.50990248	0.627	0.187	1.55E-15	B cell-like Macs	Mgat1
Tor2a	9.97E-20	0.42338875	0.627	0.183	1.88E-15	B cell-like Macs	Tor2a
Pelo	1.25E-19	0.30761395	0.358	0.07	2.35E-15	B cell-like Macs	Pelo
Vars1	1.26E-19	0.456050684	0.627	0.181	2.38E-15	B cell-like Macs	Vars
1700017B05Rik	2.49E-19	0.375535223	0.388	0.081	4.69E-15	B cell-like Macs	1700017B05Rik
Zbp1	2.61E-19	0.51047243	0.597	0.172	4.92E-15	B cell-like Macs	Zbp1
Gpr180	2.65E-19	0.256462651	0.358	0.069	4.98E-15	B cell-like Macs	Gpr180
Stt3a	2.84E-19	0.6882116	0.746	0.3	5.35E-15	B cell-like Macs	Stt3a
Ostc	3.06E-19	0.932711026	0.896	0.513	5.77E-15	B cell-like Macs	Ostc
Ufm1	3.51E-19	0.640235094	0.776	0.338	6.62E-15	B cell-like Macs	Ufm1
Dnpep	5.15E-19	0.448213661	0.552	0.156	9.69E-15	B cell-like Macs	Dnpep
AU020206	5.90E-19	0.351230024	0.448	0.102	1.11E-14	B cell-like Macs	AU020206
Ubfd1	6.89E-19	0.360935581	0.522	0.139	1.30E-14	B cell-like Macs	Ubfd1
Gnpnat1	7.39E-19	0.332576578	0.418	0.095	1.39E-14	B cell-like Macs	Gnpnat1
Rap1a	8.12E-19	0.751712682	0.97	0.689	1.53E-14	B cell-like Macs	Rap1a
Srp54b	8.23E-19	0.628932942	0.791	0.327	1.55E-14	B cell-like Macs	Srp54b
Jund	9.07E-19	1.003110297	1	0.917	1.71E-14	B cell-like Macs	Jund
B930036N10Rik	9.28E-19	0.561221596	0.328	0.063	1.75E-14	B cell-like Macs	B930036N10Rik
Sec24a	1.00E-18	0.287248227	0.403	0.086	1.89E-14	B cell-like Macs	Sec24a
Psip1	1.10E-18	0.514188334	0.627	0.193	2.07E-14	B cell-like Macs	Psip1
Sec63	1.20E-18	0.418620799	0.522	0.14	2.25E-14	B cell-like Macs	Sec63
Armcx3	1.55E-18	0.306080384	0.418	0.095	2.92E-14	B cell-like Macs	Armcx3
Tcf42	1.99E-18	0.514804681	0.746	0.261	3.75E-14	B cell-like Macs	Tcf4
Sar1a	2.15E-18	0.675453363	0.761	0.331	4.04E-14	B cell-like Macs	Sar1a
Trib12	3.77E-18	0.506948982	0.672	0.216	7.11E-14	B cell-like Macs	Trib1
Lman2	4.30E-18	0.723200484	0.896	0.512	8.10E-14	B cell-like Macs	Lman2
Copg1	4.52E-18	0.463550177	0.537	0.157	8.52E-14	B cell-like Macs	Copg1
Htatip2	4.59E-18	0.47614273	0.612	0.19	8.64E-14	B cell-like Macs	Htatip2
Fndc3a	5.48E-18	0.446306615	0.627	0.19	1.03E-13	B cell-like Macs	Fndc3a
Arf4	5.50E-18	0.74185523	0.925	0.557	1.04E-13	B cell-like Macs	Arf4
Fbxw7	7.40E-18	0.327988626	0.373	0.08	1.39E-13	B cell-like Macs	Fbxw7
Odc1	9.63E-18	0.618561888	0.746	0.274	1.81E-13	B cell-like Macs	Odc1
Kdelr1	1.03E-17	0.651688884	0.731	0.318	1.95E-13	B cell-like Macs	Kdelr1
Rpl412	1.15E-17	0.556754608	1	0.999	2.16E-13	B cell-like Macs	Rpl41
Ganab	1.39E-17	0.367846346	0.507	0.14	2.61E-13	B cell-like Macs	Ganab
Rpn12	1.60E-17	0.782177927	0.776	0.36	3.01E-13	B cell-like Macs	Rpn1
Nme11	4.38E-17	0.762270013	0.955	0.679	8.25E-13	B cell-like Macs	Nme1
Cd811	4.39E-17	0.603182721	0.925	0.455	8.28E-13	B cell-like Macs	Cd81
Tvp23b	5.56E-17	0.444689004	0.493	0.138	1.05E-12	B cell-like Macs	Tvp23b
H1f0	6.18E-17	0.778632135	0.537	0.164	1.16E-12	B cell-like Macs	H1f0
Calu	8.36E-17	0.367808402	0.537	0.158	1.57E-12	B cell-like Macs	Calu
Nacc2	8.45E-17	0.284551817	0.299	0.057	1.59E-12	B cell-like Macs	Nacc2
Slc30a7	8.62E-17	0.304181746	0.388	0.089	1.62E-12	B cell-like Macs	Slc30a7
Stard5	1.07E-16	0.431747848	0.567	0.176	2.02E-12	B cell-like Macs	Stard5
Calr	1.13E-16	0.90912984	0.97	0.76	2.12E-12	B cell-like Macs	Calr
Sec62	1.47E-16	0.578041644	0.925	0.531	2.77E-12	B cell-like Macs	Sec62
Praf2	1.70E-16	0.270335368	0.299	0.058	3.20E-12	B cell-like Macs	Praf2
Srp19	1.93E-16	0.636224266	0.731	0.328	3.63E-12	B cell-like Macs	Srp19
Psph	2.62E-16	0.338723817	0.358	0.08	4.94E-12	B cell-like Macs	Psph
Serpini1	2.70E-16	0.271933733	0.134	0.014	5.08E-12	B cell-like Macs	Serpini1
15-Sep	3.24E-16	0.629856183	0.985	0.696	6.11E-12	B cell-like Macs	15-Sep
Tmed9	4.37E-16	0.712541903	0.955	0.644	8.23E-12	B cell-like Macs	Tmed9
Tmc6	4.86E-16	0.328140986	0.388	0.091	9.15E-12	B cell-like Macs	Tmc6
Sub11	7.05E-16	0.783780455	0.985	0.893	1.33E-11	B cell-like Macs	Sub1
Mrps12	7.42E-16	0.382865654	0.761	0.289	1.40E-11	B cell-like Macs	Mrps12
Copz2	7.44E-16	0.288475069	0.299	0.06	1.40E-11	B cell-like Macs	Copz2
Cd2bp2	7.69E-16	0.350048106	0.463	0.125	1.45E-11	B cell-like Macs	Cd2bp2
Mphosph10	7.70E-16	0.356909889	0.478	0.134	1.45E-11	B cell-like Macs	Mphosph10
Las1l	7.72E-16	0.307251871	0.507	0.142	1.45E-11	B cell-like Macs	Las1l
Hrsp12	7.80E-16	0.250742309	0.299	0.059	1.47E-11	B cell-like Macs	Hrsp12
Ergic2	9.38E-16	0.497166177	0.597	0.213	1.77E-11	B cell-like Macs	Ergic2
Scfd1	1.45E-15	0.37433152	0.493	0.145	2.73E-11	B cell-like Macs	Scfd1
Preb	1.61E-15	0.483879862	0.567	0.19	3.02E-11	B cell-like Macs	Preb
Cdk5rap3	1.61E-15	0.393161364	0.552	0.173	3.04E-11	B cell-like Macs	Cdk5rap3
Bckdk	1.66E-15	0.418365372	0.522	0.161	3.13E-11	B cell-like Macs	Bckdk
Atg13	1.82E-15	0.265882994	0.284	0.056	3.42E-11	B cell-like Macs	Atg13
Chid1	1.84E-15	0.37059845	0.403	0.106	3.47E-11	B cell-like Macs	Chid1
Tm2d3	2.02E-15	0.425426112	0.597	0.201	3.81E-11	B cell-like Macs	Tm2d3
Blnk1	2.06E-15	0.529050625	0.731	0.297	3.87E-11	B cell-like Macs	Blnk
Ide	3.99E-15	0.343874332	0.448	0.124	7.52E-11	B cell-like Macs	Ide
Stx5a	4.89E-15	0.427377322	0.597	0.207	9.21E-11	B cell-like Macs	Stx5a
Slc31a1	4.99E-15	0.32190905	0.448	0.123	9.41E-11	B cell-like Macs	Slc31a1
Timm17b	5.84E-15	0.442115828	0.612	0.22	1.10E-10	B cell-like Macs	Timm17b
Tex30	7.71E-15	0.327246042	0.448	0.125	1.45E-10	B cell-like Macs	Tex30
Hint3	8.22E-15	0.284908241	0.522	0.157	1.55E-10	B cell-like Macs	Hint3
Mrps34	9.23E-15	0.414984143	0.657	0.239	1.74E-10	B cell-like Macs	Mrps34
Chst12	1.01E-14	0.269905741	0.522	0.153	1.90E-10	B cell-like Macs	Chst12
Tmem167	1.01E-14	0.530495269	0.91	0.525	1.90E-10	B cell-like Macs	Tmem167
Rps27l2	1.93E-14	0.643818175	0.955	0.751	3.64E-10	B cell-like Macs	Rps27l
Lrrc59	2.99E-14	0.568096925	0.612	0.25	5.64E-10	B cell-like Macs	Lrrc59
Deb1	3.58E-14	0.315010181	0.433	0.123	6.74E-10	B cell-like Macs	Deb1
Magt1	4.14E-14	0.535296875	0.701	0.304	7.79E-10	B cell-like Macs	Magt1
Wbp52	4.87E-14	0.597961214	0.746	0.361	9.18E-10	B cell-like Macs	Wbp5
Hepacam2	4.92E-14	0.291396501	0.269	0.055	9.26E-10	B cell-like Macs	Hepacam2
Cog8	4.96E-14	0.316357523	0.418	0.116	9.35E-10	B cell-like Macs	Cog8
Srp72	4.98E-14	0.517241649	0.672	0.287	9.38E-10	B cell-like Macs	Srp72
Tbrg11	5.00E-14	0.490433716	0.761	0.331	9.42E-10	B cell-like Macs	Tbrg1
Tm9sf2	5.29E-14	0.388363379	0.672	0.253	9.97E-10	B cell-like Macs	Tm9sf2
Kcnn41	6.81E-14	0.524320111	0.701	0.291	1.28E-09	B cell-like Macs	Kcnn4
AI662270	7.31E-14	0.584962533	0.821	0.419	1.38E-09	B cell-like Macs	AI662270
Mdh11	9.55E-14	0.575065438	0.925	0.591	1.80E-09	B cell-like Macs	Mdh1
Dhrs7	1.01E-13	0.435181802	0.627	0.244	1.90E-09	B cell-like Macs	Dhrs7
Sec31a	1.06E-13	0.339305206	0.493	0.152	2.00E-09	B cell-like Macs	Sec31a
DHRSX	1.17E-13	0.466944087	0.582	0.212	2.21E-09	B cell-like Macs	DHRSX
Pik3cg	1.31E-13	0.353193873	0.358	0.092	2.46E-09	B cell-like Macs	Pik3cg
Ufc1	1.47E-13	0.617827059	0.761	0.392	2.77E-09	B cell-like Macs	Ufc1
Tubb4b	1.53E-13	0.388552826	0.687	0.259	2.88E-09	B cell-like Macs	Tubb4b
Tmbim4	1.56E-13	0.524597349	0.851	0.468	2.93E-09	B cell-like Macs	Tmbim4
Got2	1.90E-13	0.349608785	0.567	0.196	3.59E-09	B cell-like Macs	Got2
Prmt7	2.00E-13	0.262682591	0.343	0.086	3.76E-09	B cell-like Macs	Prmt7
Galk1	2.12E-13	0.319988279	0.388	0.108	4.00E-09	B cell-like Macs	Galk1
Sdf2	2.24E-13	0.472418409	0.731	0.318	4.22E-09	B cell-like Macs	Sdf2
Ergic3	2.28E-13	0.484996337	0.806	0.388	4.29E-09	B cell-like Macs	Ergic3
Cdc42se2	2.84E-13	0.472252456	0.776	0.375	5.34E-09	B cell-like Macs	Cdc42se2
Sars	3.03E-13	0.478079669	0.657	0.264	5.71E-09	B cell-like Macs	Sars
Txnl1	3.20E-13	0.544909876	0.806	0.397	6.03E-09	B cell-like Macs	Txnl1
Ufl1	4.57E-13	0.263309273	0.403	0.112	8.61E-09	B cell-like Macs	Ufl1
Cdpf1	5.19E-13	0.277105012	0.373	0.1	9.77E-09	B cell-like Macs	Cdpf1
Os9	6.09E-13	0.540795075	0.701	0.319	1.15E-08	B cell-like Macs	Os9
Serinc32	6.95E-13	0.506241309	0.97	0.722	1.31E-08	B cell-like Macs	Serinc3
Dnaja3	8.98E-13	0.278506739	0.328	0.083	1.69E-08	B cell-like Macs	Dnaja3
Sec23b	1.15E-12	0.369846117	0.418	0.129	2.16E-08	B cell-like Macs	Sec23b
Rad23b	1.19E-12	0.433950843	0.687	0.284	2.25E-08	B cell-like Macs	Rad23b
Nars	1.29E-12	0.619124971	0.731	0.37	2.43E-08	B cell-like Macs	Nars
Tmem1231	1.47E-12	0.370818157	0.716	0.323	2.78E-08	B cell-like Macs	Tmem123
Mettl1	1.50E-12	0.39282197	0.358	0.101	2.82E-08	B cell-like Macs	Mettl1
Ubb1	1.74E-12	0.486977174	1	0.987	3.28E-08	B cell-like Macs	Ubb
Arpc5l2	2.02E-12	0.468301368	0.761	0.353	3.81E-08	B cell-like Macs	Arpc5l
Ddrgk1	2.03E-12	0.508067826	0.761	0.393	3.82E-08	B cell-like Macs	Ddrgk1
Mydgf	2.35E-12	0.505486764	0.761	0.375	4.42E-08	B cell-like Macs	Mydgf
Ssr1	2.59E-12	0.539685006	0.776	0.382	4.88E-08	B cell-like Macs	Ssr1
Ost4	2.68E-12	0.475858459	1	0.731	5.05E-08	B cell-like Macs	Ost4
Top1	2.71E-12	0.525626645	0.836	0.417	5.10E-08	B cell-like Macs	Top1
Ccnd21	2.85E-12	0.483016936	0.776	0.344	5.37E-08	B cell-like Macs	Ccnd2
Eif2s2	2.96E-12	0.545823603	0.955	0.595	5.58E-08	B cell-like Macs	Eif2s2
Mrps18b	4.84E-12	0.279088421	0.507	0.17	9.12E-08	B cell-like Macs	Mrps18b
Slc38a10	4.89E-12	0.328298328	0.463	0.148	9.20E-08	B cell-like Macs	Slc38a10
Coq9	5.40E-12	0.2897667	0.343	0.094	1.02E-07	B cell-like Macs	Coq9
Rps81	5.45E-12	0.371277461	1	0.994	1.03E-07	B cell-like Macs	Rps8
Pkig1	5.61E-12	0.453462927	0.701	0.318	1.06E-07	B cell-like Macs	Pkig
Sec13	5.74E-12	0.384648857	0.657	0.28	1.08E-07	B cell-like Macs	Sec13
Dnajc71	6.61E-12	0.627267768	0.746	0.366	1.25E-07	B cell-like Macs	Dnajc7
Gnas	6.64E-12	0.426625166	0.985	0.849	1.25E-07	B cell-like Macs	Gnas
Golgb1	6.72E-12	0.354832868	0.657	0.264	1.27E-07	B cell-like Macs	Golgb1
Akirin1	6.95E-12	0.421882532	0.627	0.258	1.31E-07	B cell-like Macs	Akirin1
Cdv3	7.31E-12	0.362348996	0.746	0.328	1.38E-07	B cell-like Macs	Cdv3
Cog6	9.08E-12	0.282165811	0.239	0.051	1.71E-07	B cell-like Macs	Cog6
Uqcrq2	1.01E-11	0.611736703	0.955	0.741	1.91E-07	B cell-like Macs	Uqcrq
H2-T231	1.53E-11	0.468435155	0.836	0.421	2.87E-07	B cell-like Macs	H2-T23
Prkcsh	1.54E-11	0.447179377	0.567	0.235	2.90E-07	B cell-like Macs	Prkcsh
Mrpl51	1.61E-11	0.409269163	0.731	0.33	3.04E-07	B cell-like Macs	Mrpl51
Vcp	1.65E-11	0.622858772	0.866	0.562	3.11E-07	B cell-like Macs	Vcp
Anxa7	1.65E-11	0.409196161	0.761	0.348	3.12E-07	B cell-like Macs	Anxa7
Mt22	1.68E-11	1.305043087	0.552	0.248	3.16E-07	B cell-like Macs	Mt2
Arcn1	1.68E-11	0.318318103	0.567	0.21	3.17E-07	B cell-like Macs	Arcn1
Hmces	1.82E-11	0.255282908	0.343	0.095	3.43E-07	B cell-like Macs	Hmces
Map1lc3b1	2.19E-11	0.531606676	0.985	0.734	4.12E-07	B cell-like Macs	Map1lc3b
Mrps28	2.27E-11	0.328911936	0.627	0.25	4.28E-07	B cell-like Macs	Mrps28
Atf4	2.64E-11	0.44479607	0.806	0.416	4.98E-07	B cell-like Macs	Atf4
Laptm4a3	2.70E-11	0.448597163	0.955	0.648	5.08E-07	B cell-like Macs	Laptm4a
Hibadh	2.89E-11	0.272039116	0.537	0.195	5.44E-07	B cell-like Macs	Hibadh
Eif5	3.16E-11	0.573277133	0.91	0.614	5.96E-07	B cell-like Macs	Eif5
Hax1	3.31E-11	0.419338707	0.522	0.202	6.23E-07	B cell-like Macs	Hax1
Eny2	3.73E-11	0.435136845	0.746	0.361	7.03E-07	B cell-like Macs	Eny2
Tpst22	3.99E-11	0.420656375	0.612	0.268	7.52E-07	B cell-like Macs	Tpst2
Rhob1	4.53E-11	0.529982969	0.687	0.313	8.53E-07	B cell-like Macs	Rhob
Ubac2	5.30E-11	0.412218654	0.567	0.233	9.98E-07	B cell-like Macs	Ubac2
Siah2	5.64E-11	0.281294224	0.552	0.207	1.06E-06	B cell-like Macs	Siah2
Malat12	5.88E-11	0.480455144	1	0.999	1.11E-06	B cell-like Macs	Malat1
Sec22b	6.13E-11	0.384170318	0.552	0.227	1.16E-06	B cell-like Macs	Sec22b
Zbtb201	6.73E-11	0.448315238	0.582	0.24	1.27E-06	B cell-like Macs	Zbtb20
Tmem208	9.25E-11	0.381518728	0.776	0.366	1.74E-06	B cell-like Macs	Tmem208
Lag31	1.02E-10	0.311487995	0.239	0.055	1.91E-06	B cell-like Macs	Lag3
Sp1401	1.18E-10	0.298601676	0.507	0.183	2.22E-06	B cell-like Macs	Sp140
Gosr2	1.51E-10	0.298394502	0.507	0.184	2.85E-06	B cell-like Macs	Gosr2
Copb2	1.69E-10	0.408952264	0.597	0.26	3.19E-06	B cell-like Macs	Copb2
Slc1a5	1.69E-10	0.280974849	0.537	0.199	3.19E-06	B cell-like Macs	Slc1a5
2-Mar	1.72E-10	0.363694624	0.806	0.405	3.25E-06	B cell-like Macs	2-Mar
Rcbtb23	1.81E-10	0.372374033	0.612	0.255	3.41E-06	B cell-like Macs	Rcbtb2
Atg5	2.35E-10	0.298599601	0.507	0.187	4.42E-06	B cell-like Macs	Atg5
Il102	2.35E-10	0.3871032	0.328	0.097	4.42E-06	B cell-like Macs	Il10
Slc50a11	2.39E-10	0.321164713	0.597	0.238	4.50E-06	B cell-like Macs	Slc50a1
Creb3	2.67E-10	0.304449896	0.567	0.231	5.03E-06	B cell-like Macs	Creb3
Stt3b1	2.90E-10	0.41524042	0.582	0.248	5.46E-06	B cell-like Macs	Stt3b
Rpia	3.70E-10	0.286587728	0.388	0.125	6.96E-06	B cell-like Macs	Rpia
Mlx	4.02E-10	0.287368357	0.388	0.129	7.58E-06	B cell-like Macs	Mlx
Ssbp1	5.13E-10	0.393565311	0.612	0.268	9.67E-06	B cell-like Macs	Ssbp1
H2-K11	5.14E-10	0.452768333	1	0.956	9.69E-06	B cell-like Macs	H2-K1
Nek7	5.88E-10	0.303032275	0.612	0.25	1.11E-05	B cell-like Macs	Nek7
Ccng1	6.11E-10	0.281033966	0.463	0.17	1.15E-05	B cell-like Macs	Ccng1
Chchd7	6.90E-10	0.269908926	0.478	0.177	1.30E-05	B cell-like Macs	Chchd7
Yif1a	7.05E-10	0.322230986	0.567	0.238	1.33E-05	B cell-like Macs	Yif1a
Rbm47	8.93E-10	0.314415256	0.478	0.182	1.68E-05	B cell-like Macs	Rbm47
Morf4l2	9.55E-10	0.439580469	0.791	0.424	1.80E-05	B cell-like Macs	Morf4l2
Hipk1	9.81E-10	0.271729537	0.522	0.197	1.85E-05	B cell-like Macs	Hipk1
Mmadhc	1.17E-09	0.303825227	0.448	0.165	2.21E-05	B cell-like Macs	Mmadhc
Tbc1d15	1.19E-09	0.287986492	0.448	0.161	2.24E-05	B cell-like Macs	Tbc1d15
Dpp3	1.39E-09	0.268639328	0.478	0.181	2.62E-05	B cell-like Macs	Dpp3
Pink1	1.51E-09	0.250292137	0.507	0.192	2.84E-05	B cell-like Macs	Pink1
Rpl10-ps3	1.53E-09	0.473191385	0.91	0.602	2.88E-05	B cell-like Macs	Rpl10-ps3
Eif1	1.55E-09	0.283571716	1	0.995	2.92E-05	B cell-like Macs	Eif1
Sdf4	1.68E-09	0.358127678	0.866	0.503	3.16E-05	B cell-like Macs	Sdf4
Tm9sf3	1.76E-09	0.371986233	0.776	0.412	3.32E-05	B cell-like Macs	Tm9sf3
Dnajc25	2.15E-09	0.273720849	0.313	0.096	4.05E-05	B cell-like Macs	Dnajc25
Rer1	3.67E-09	0.374285759	0.851	0.528	6.92E-05	B cell-like Macs	Rer1
Commd3	3.84E-09	0.310316977	0.746	0.359	7.23E-05	B cell-like Macs	Commd3
Tapbp1	4.02E-09	0.373079346	0.851	0.494	7.58E-05	B cell-like Macs	Tapbp
Sar1b	4.28E-09	0.310766184	0.716	0.335	8.06E-05	B cell-like Macs	Sar1b
Rrbp12	4.33E-09	0.459001534	0.91	0.664	8.15E-05	B cell-like Macs	Rrbp1
Ndufs3	4.39E-09	0.43479572	0.761	0.446	8.26E-05	B cell-like Macs	Ndufs3
Guk1	4.73E-09	0.344254462	0.627	0.299	8.90E-05	B cell-like Macs	Guk1
Cks1b1	6.28E-09	0.296566257	0.478	0.184	0.000118302	B cell-like Macs	Cks1b
Far1	6.39E-09	0.30463713	0.507	0.204	0.0001203	B cell-like Macs	Far1
Sys1	8.12E-09	0.347647929	0.776	0.4	0.000152952	B cell-like Macs	Sys1
Ccdc28b	9.34E-09	0.260735774	0.313	0.099	0.00017596	B cell-like Macs	Ccdc28b
Arl1	9.72E-09	0.361840457	0.657	0.324	0.000183047	B cell-like Macs	Arl1
Ptp4a21	1.03E-08	0.413495756	0.94	0.69	0.000194134	B cell-like Macs	Ptp4a2
Map2k2	1.06E-08	0.38202931	0.776	0.445	0.000200433	B cell-like Macs	Map2k2
Mthfd2	1.12E-08	0.332303408	0.403	0.153	0.000211753	B cell-like Macs	Mthfd2
Ufd1l	1.18E-08	0.259031729	0.463	0.183	0.000222996	B cell-like Macs	Ufd1l
Yipf3	1.40E-08	0.281537864	0.582	0.26	0.000264562	B cell-like Macs	Yipf3
Etnk11	1.81E-08	0.276949918	0.358	0.126	0.000340012	B cell-like Macs	Etnk1
Yif1b	1.82E-08	0.309753537	0.597	0.276	0.000342735	B cell-like Macs	Yif1b
H2-Q71	1.87E-08	0.422498449	0.761	0.4	0.000352305	B cell-like Macs	H2-Q7
Zfyve21	1.93E-08	0.26257018	0.269	0.08	0.00036323	B cell-like Macs	Zfyve21
Tmem1602	2.05E-08	0.391938237	0.925	0.612	0.000386798	B cell-like Macs	Tmem160
Rps241	2.10E-08	0.295333245	1	0.994	0.00039646	B cell-like Macs	Rps24
Eif3g	2.13E-08	0.355942993	0.821	0.473	0.000400606	B cell-like Macs	Eif3g
Ggh1	2.25E-08	0.666428166	0.642	0.358	0.000423974	B cell-like Macs	Ggh
Ly6e3	2.42E-08	0.377932967	0.985	0.671	0.000455812	B cell-like Macs	Ly6e
Tap21	2.42E-08	0.315490571	0.687	0.325	0.000456092	B cell-like Macs	Tap2
Ddt	2.63E-08	0.267382743	0.463	0.188	0.000496159	B cell-like Macs	Ddt
Ginm1	2.71E-08	0.262565751	0.433	0.169	0.000509769	B cell-like Macs	Ginm1
Cited23	2.83E-08	0.674833946	0.716	0.382	0.000532742	B cell-like Macs	Cited2
Mxd4	2.87E-08	0.353089937	0.612	0.277	0.000539798	B cell-like Macs	Mxd4
Polr2m	3.17E-08	0.274741381	0.567	0.253	0.000597397	B cell-like Macs	Polr2m
Elof1	3.30E-08	0.311904749	0.582	0.273	0.000620771	B cell-like Macs	Elof1
Uap1	3.39E-08	0.258672181	0.403	0.153	0.000638831	B cell-like Macs	Uap1
Glipr12	3.82E-08	0.447534141	0.657	0.364	0.000718786	B cell-like Macs	Glipr1
2610524H06Rik	4.22E-08	0.299242177	0.299	0.1	0.000795332	B cell-like Macs	2610524H06Rik
Psmd3	5.19E-08	0.310837234	0.537	0.241	0.00097751	B cell-like Macs	Psmd3
Bst23	5.70E-08	0.26447514	0.866	0.528	0.001073476	B cell-like Macs	Bst2
Mrpl541	6.23E-08	0.333785486	0.806	0.468	0.001172568	B cell-like Macs	Mrpl54
Mrpl18	6.26E-08	0.328690138	0.731	0.4	0.001179419	B cell-like Macs	Mrpl18
Copz1	6.98E-08	0.288008802	0.701	0.343	0.001315467	B cell-like Macs	Copz1
Ubl4a	7.82E-08	0.26329633	0.552	0.247	0.001472952	B cell-like Macs	Ubl4a
Abhd17b1	8.66E-08	0.27149189	0.343	0.122	0.001631404	B cell-like Macs	Abhd17b
Uchl31	9.59E-08	0.457014445	0.537	0.249	0.001806119	B cell-like Macs	Uchl3
Gstp1	1.04E-07	0.328233997	0.761	0.442	0.001949441	B cell-like Macs	Gstp1
Tmem147	1.07E-07	0.35436533	0.672	0.359	0.002007657	B cell-like Macs	Tmem147
Bsg1	1.27E-07	0.410453471	0.866	0.623	0.002400936	B cell-like Macs	Bsg
Jtb	1.51E-07	0.335085826	0.701	0.372	0.00284713	B cell-like Macs	Jtb
Cltb	1.61E-07	0.281003975	0.552	0.261	0.003037093	B cell-like Macs	Cltb
Atf6	1.91E-07	0.306258509	0.403	0.164	0.003597473	B cell-like Macs	Atf6
Rplp02	2.25E-07	0.290735422	1	0.983	0.004236569	B cell-like Macs	Rplp0
Cytip1	2.53E-07	0.275706711	0.896	0.536	0.00476439	B cell-like Macs	Cytip
Hist1h1c	3.22E-07	0.759227153	0.567	0.297	0.006071258	B cell-like Macs	Hist1h1c
Dpm3	3.34E-07	0.36800993	0.791	0.481	0.006298713	B cell-like Macs	Dpm3
Reep51	3.98E-07	0.366560721	0.955	0.771	0.007493756	B cell-like Macs	Reep5
Rraga	3.99E-07	0.371342311	0.582	0.294	0.00751211	B cell-like Macs	Rraga
Srsf9	4.10E-07	0.298748354	0.746	0.401	0.007725116	B cell-like Macs	Srsf9
Ddx54	4.31E-07	0.276577039	0.478	0.216	0.008121072	B cell-like Macs	Ddx54
Cnp2	4.37E-07	0.309872273	0.552	0.271	0.008236432	B cell-like Macs	Cnp
Cers2	4.65E-07	0.332200826	0.672	0.359	0.008765164	B cell-like Macs	Cers2
Atp5g11	5.51E-07	0.419290995	0.94	0.737	0.010386477	B cell-like Macs	Atp5g1
Ndufs5	6.59E-07	0.363828471	0.821	0.547	0.012421152	B cell-like Macs	Ndufs5
Rab2a	7.30E-07	0.35277363	0.836	0.59	0.01375322	B cell-like Macs	Rab2a
Ndufa111	7.46E-07	0.346161303	0.851	0.571	0.014043512	B cell-like Macs	Ndufa11
Mgat2	7.58E-07	0.362430668	0.582	0.313	0.014284415	B cell-like Macs	Mgat2
Psmd8	8.49E-07	0.338171786	0.866	0.568	0.015994259	B cell-like Macs	Psmd8
Derl2	9.54E-07	0.303689138	0.597	0.317	0.017972827	B cell-like Macs	Derl2
Ndufb91	9.55E-07	0.330643177	0.91	0.636	0.017993051	B cell-like Macs	Ndufb9
Ndfip1	9.68E-07	0.261546448	0.672	0.351	0.018239772	B cell-like Macs	Ndfip1
Zfand61	1.13E-06	0.370394795	0.731	0.454	0.021229937	B cell-like Macs	Zfand6
Rheb	1.39E-06	0.284272344	0.836	0.512	0.026263344	B cell-like Macs	Rheb
Pigt	1.64E-06	0.28040393	0.522	0.256	0.030898333	B cell-like Macs	Pigt
Anapc5	1.89E-06	0.292424652	0.627	0.342	0.035587203	B cell-like Macs	Anapc5
AY0361181	2.20E-06	0.449172616	0.925	0.633	0.041385505	B cell-like Macs	AY036118
Mvb12a	2.25E-06	0.270816278	0.552	0.28	0.042459152	B cell-like Macs	Mvb12a
Ndufb11	2.55E-06	0.324592876	0.91	0.672	0.048105741	B cell-like Macs	Ndufb11
Ywhaq	3.10E-06	0.362238651	0.836	0.59	0.058339328	B cell-like Macs	Ywhaq
Adrm1	3.15E-06	0.26868998	0.597	0.316	0.059324493	B cell-like Macs	Adrm1
H3f3b1	3.18E-06	0.522085517	0.985	0.99	0.059829665	B cell-like Macs	H3f3b
Atf6b	3.39E-06	0.258980817	0.388	0.173	0.063930834	B cell-like Macs	Atf6b
Csrp1	3.45E-06	0.309825603	0.478	0.228	0.065057395	B cell-like Macs	Csrp1
Eef1g1	3.74E-06	0.342832618	0.97	0.841	0.070473278	B cell-like Macs	Eef1g
Alg5	4.24E-06	0.329194551	0.552	0.307	0.079860035	B cell-like Macs	Alg5
Tmbim6	4.50E-06	0.396113578	0.94	0.807	0.084786294	B cell-like Macs	Tmbim6
Ctbp1	4.56E-06	0.302731699	0.657	0.395	0.08588003	B cell-like Macs	Ctbp1
Polr2i	5.19E-06	0.260296645	0.582	0.32	0.097728847	B cell-like Macs	Polr2i
Apoe4	0	1.893107486	0.99	0.828	0	Major Macs	Apoe
Sepp14	0	1.60339837	0.95	0.564	0	Major Macs	Sepp1
Cd634	0	1.526867843	0.924	0.429	0	Major Macs	Cd63
Ctsb2	0	1.45316462	0.989	0.765	0	Major Macs	Ctsb
Trem23	0	1.410799423	0.762	0.261	0	Major Macs	Trem2
Pf44	0	1.396914629	0.878	0.303	0	Major Macs	Pf4
Ctsl3	0	1.393924488	0.811	0.366	0	Major Macs	Ctsl
Lgmn4	0	1.35138818	0.968	0.481	0	Major Macs	Lgmn
C1qb4	0	1.343783371	0.971	0.582	0	Major Macs	C1qb
C1qc4	0	1.330517048	0.958	0.472	0	Major Macs	C1qc
C1qa4	0	1.32080802	0.956	0.528	0	Major Macs	C1qa
C5ar14	0	1.264849748	0.844	0.218	0	Major Macs	C5ar1
Trf2	0	1.244783577	0.853	0.35	0	Major Macs	Trf
Cd364	0	1.21204594	0.904	0.454	0	Major Macs	Cd36
Lpl4	0	1.191711401	0.838	0.431	0	Major Macs	Lpl
Fcgr33	0	1.155288101	0.874	0.308	0	Major Macs	Fcgr3
Ms4a74	0	1.148300882	0.784	0.27	0	Major Macs	Ms4a7
Lyz24	0	1.132285384	0.996	0.867	0	Major Macs	Lyz2
Plin23	0	1.131200084	0.922	0.617	0	Major Macs	Plin2
Igf14	0	1.101453178	0.642	0.102	0	Major Macs	Igf1
Mafb3	0	1.100315738	0.812	0.262	0	Major Macs	Mafb
Adgre14	0	1.081081951	0.858	0.332	0	Major Macs	Adgre1
Cxcl24	0	1.067113232	0.913	0.647	0	Major Macs	Cxcl2
Cd684	0	1.037863542	0.909	0.543	0	Major Macs	Cd68
Ftl13	0	1.034413095	1	0.992	0	Major Macs	Ftl1
Pltp3	0	1.027377985	0.941	0.504	0	Major Macs	Pltp
C3ar14	0	1.020152195	0.735	0.14	0	Major Macs	C3ar1
Timp23	0	0.981388078	0.848	0.316	0	Major Macs	Timp2
Cstb4	0	0.977231649	0.918	0.65	0	Major Macs	Cstb
Mt13	0	0.935196931	0.95	0.623	0	Major Macs	Mt1
Cd144	0	0.917972496	0.818	0.375	0	Major Macs	Cd14
Ccl93	0	0.915250429	0.935	0.559	0	Major Macs	Ccl9
Glul4	0	0.887375296	0.811	0.4	0	Major Macs	Glul
Atp6v0d22	0	0.880025068	0.391	0.058	0	Major Macs	Atp6v0d2
Dhrs33	0	0.860567454	0.826	0.333	0	Major Macs	Dhrs3
Aif14	0	0.859635308	0.82	0.357	0	Major Macs	Aif1
Itm2b3	0	0.852480449	0.997	0.942	0	Major Macs	Itm2b
Grn3	0	0.843388565	0.944	0.579	0	Major Macs	Grn
Csf1r3	0	0.834451688	0.883	0.348	0	Major Macs	Csf1r
Capg2	0	0.833108401	0.865	0.507	0	Major Macs	Capg
Ccl64	0	0.830857977	0.965	0.644	0	Major Macs	Ccl6
Hexa3	0	0.829630724	0.915	0.56	0	Major Macs	Hexa
Tmem106a3	0	0.808952252	0.739	0.252	0	Major Macs	Tmem106a
Gm101163	0	0.80480116	0.911	0.581	0	Major Macs	Gm10116
Dab22	0	0.800778323	0.674	0.208	0	Major Macs	Dab2
Clec4a24	0	0.797410588	0.842	0.36	0	Major Macs	Clec4a2
Pmp223	0	0.795626653	0.585	0.147	0	Major Macs	Pmp22
Ctsc3	0	0.795037626	0.872	0.528	0	Major Macs	Ctsc
H2-Eb13	0	0.789394991	0.973	0.762	0	Major Macs	H2-Eb1
Ctss1	0	0.787354496	0.976	0.806	0	Major Macs	Ctss
Pld32	0	0.780334657	0.685	0.276	0	Major Macs	Pld3
Mrc12	0	0.7598349	0.667	0.218	0	Major Macs	Mrc1
Anxa53	0	0.757149058	0.964	0.706	0	Major Macs	Anxa5
Lipa3	0	0.751962881	0.733	0.356	0	Major Macs	Lipa
Lamp13	0	0.750047211	0.953	0.653	0	Major Macs	Lamp1
Akr1a13	0	0.733386668	0.927	0.689	0	Major Macs	Akr1a1
Cxcl163	0	0.732155037	0.648	0.2	0	Major Macs	Cxcl16
H2-Aa2	0	0.73063749	0.982	0.808	0	Major Macs	H2-Aa
Serpinb6a4	0	0.726730553	0.741	0.341	0	Major Macs	Serpinb6a
Lgals12	0	0.71404614	0.973	0.8	0	Major Macs	Lgals1
Wwp14	0	0.711892928	0.645	0.18	0	Major Macs	Wwp1
Blvrb2	0	0.681944268	0.708	0.287	0	Major Macs	Blvrb
Ctsz2	0	0.677898327	0.929	0.691	0	Major Macs	Ctsz
Folr24	0	0.670132386	0.536	0.137	0	Major Macs	Folr2
Snx51	0	0.649750566	0.879	0.533	0	Major Macs	Snx5
Cndp23	0	0.646015486	0.741	0.338	0	Major Macs	Cndp2
P2ry62	0	0.641150395	0.588	0.178	0	Major Macs	P2ry6
Tmem373	0	0.636789385	0.498	0.1	0	Major Macs	Tmem37
Lamp22	0	0.614915567	0.831	0.423	0	Major Macs	Lamp2
Gas73	0	0.602457196	0.589	0.192	0	Major Macs	Gas7
Camk13	0	0.596670168	0.67	0.251	0	Major Macs	Camk1
Sdcbp3	0	0.591771148	0.924	0.659	0	Major Macs	Sdcbp
Fth13	0	0.58738927	1	0.994	0	Major Macs	Fth1
Fcgr14	0	0.577548097	0.542	0.148	0	Major Macs	Fcgr1
Cd932	0	0.574882775	0.524	0.136	0	Major Macs	Cd93
Slco2b11	0	0.483443606	0.378	0.059	0	Major Macs	Slco2b1
Adap22	0	0.480166452	0.399	0.072	0	Major Macs	Adap2
Vat13	1.62E-305	0.620601456	0.546	0.179	3.05E-301	Major Macs	Vat1
Rtn44	9.34E-305	0.610302097	0.911	0.63	1.76E-300	Major Macs	Rtn4
Rab3il12	9.17E-297	0.487166443	0.476	0.129	1.73E-292	Major Macs	Rab3il1
Clec12a4	6.21E-296	0.582444525	0.834	0.444	1.17E-291	Major Macs	Clec12a
Prdx12	1.07E-295	0.893684987	0.957	0.832	2.02E-291	Major Macs	Prdx1
Bri33	4.09E-284	0.569471634	0.889	0.597	7.70E-280	Major Macs	Bri3
Rhoc3	1.03E-283	0.643950664	0.618	0.236	1.94E-279	Major Macs	Rhoc
Aplp23	3.31E-282	0.584642209	0.737	0.34	6.24E-278	Major Macs	Aplp2
Hpgds4	3.61E-282	0.535693221	0.499	0.148	6.80E-278	Major Macs	Hpgds
Tspan43	1.40E-280	0.450425049	0.446	0.116	2.64E-276	Major Macs	Tspan4
Ly861	7.58E-280	0.674428545	0.824	0.472	1.43E-275	Major Macs	Ly86
Tbxas14	1.60E-279	0.50945336	0.527	0.173	3.02E-275	Major Macs	Tbxas1
Dpep23	1.60E-279	0.635481144	0.575	0.211	3.02E-275	Major Macs	Dpep2
Tnfsf123	3.32E-278	0.44487804	0.467	0.129	6.26E-274	Major Macs	Tnfsf12
Tpp12	3.99E-278	0.484712136	0.545	0.18	7.51E-274	Major Macs	Tpp1
Sirpa1	7.29E-277	0.543674089	0.756	0.35	1.37E-272	Major Macs	Sirpa
Psap3	1.24E-275	0.61174762	0.993	0.884	2.33E-271	Major Macs	Psap
Sdc4	1.28E-275	0.733695789	0.54	0.184	2.42E-271	Major Macs	Sdc4
Cd742	1.58E-275	0.652010666	0.993	0.92	2.98E-271	Major Macs	Cd74
Rgs104	9.43E-272	0.575243345	0.873	0.531	1.78E-267	Major Macs	Rgs10
Trim47	1.24E-271	0.430223256	0.361	0.075	2.33E-267	Major Macs	Trim47
Pla2g73	1.97E-270	0.493646886	0.52	0.159	3.72E-266	Major Macs	Pla2g7
Slc27a1	3.52E-269	0.464997838	0.412	0.105	6.63E-265	Major Macs	Slc27a1
Marcks2	4.51E-268	0.592030987	0.82	0.439	8.49E-264	Major Macs	Marcks
Slc11a13	4.40E-266	0.502013847	0.645	0.255	8.28E-262	Major Macs	Slc11a1
Rab7b3	1.62E-265	0.551406685	0.653	0.275	3.05E-261	Major Macs	Rab7b
Lrp13	4.39E-265	0.508602373	0.591	0.219	8.28E-261	Major Macs	Lrp1
H2-Ab13	1.57E-262	0.643416931	0.989	0.863	2.95E-258	Major Macs	H2-Ab1
Renbp2	1.31E-261	0.457068447	0.506	0.165	2.48E-257	Major Macs	Renbp
Unc93b1	6.39E-259	0.566374857	0.915	0.62	1.20E-254	Major Macs	Unc93b1
Ctsd3	9.69E-259	0.856450233	0.923	0.721	1.82E-254	Major Macs	Ctsd
Clec10a3	1.09E-257	0.548304319	0.639	0.251	2.05E-253	Major Macs	Clec10a
Abhd123	8.55E-257	0.531725919	0.768	0.4	1.61E-252	Major Macs	Abhd12
Emp12	7.52E-254	0.56070883	0.565	0.208	1.42E-249	Major Macs	Emp1
Hmox13	1.33E-252	0.651638874	0.594	0.229	2.50E-248	Major Macs	Hmox1
Aldh24	7.64E-252	0.530033979	0.694	0.319	1.44E-247	Major Macs	Aldh2
Cd300a2	3.22E-251	0.515723205	0.795	0.414	6.06E-247	Major Macs	Cd300a
Ehd41	3.39E-250	0.542673799	0.75	0.388	6.39E-246	Major Macs	Ehd4
Anxa33	1.41E-249	0.451228433	0.497	0.16	2.66E-245	Major Macs	Anxa3
Ninj12	4.44E-247	0.569182261	0.629	0.265	8.36E-243	Major Macs	Ninj1
Dusp15	1.64E-244	0.687238829	0.956	0.823	3.09E-240	Major Macs	Dusp1
Lmna3	7.28E-244	0.68111724	0.713	0.375	1.37E-239	Major Macs	Lmna
Mpp12	1.34E-243	0.49428178	0.576	0.223	2.53E-239	Major Macs	Mpp1
Cd843	7.76E-243	0.465026447	0.64	0.256	1.46E-238	Major Macs	Cd84
Npc21	8.70E-243	0.422139266	0.966	0.812	1.64E-238	Major Macs	Npc2
Daglb4	1.19E-241	0.49456791	0.565	0.219	2.24E-237	Major Macs	Daglb
Fos3	6.62E-240	0.69502445	0.958	0.83	1.25E-235	Major Macs	Fos
Itgb52	1.51E-236	0.403221192	0.392	0.103	2.85E-232	Major Macs	Itgb5
Ctsa2	6.86E-236	0.524777328	0.836	0.496	1.29E-231	Major Macs	Ctsa
Cd3023	7.82E-236	0.479149199	0.709	0.327	1.47E-231	Major Macs	Cd302
Asah12	1.23E-233	0.515692345	0.786	0.449	2.32E-229	Major Macs	Asah1
Lgals33	2.05E-233	0.906789618	0.96	0.841	3.86E-229	Major Macs	Lgals3
P2rx4	7.62E-233	0.530273526	0.682	0.333	1.44E-228	Major Macs	P2rx4
Blnk2	3.45E-231	0.430856006	0.555	0.207	6.50E-227	Major Macs	Blnk
Fabp52	8.44E-227	0.802210644	0.581	0.259	1.59E-222	Major Macs	Fabp5
Sash1	6.54E-226	0.374382771	0.344	0.082	1.23E-221	Major Macs	Sash1
Akr1b8	7.35E-224	0.439991346	0.266	0.045	1.38E-219	Major Macs	Akr1b8
Apobec13	6.74E-223	0.427934065	0.588	0.235	1.27E-218	Major Macs	Apobec1
Uap1l12	2.28E-222	0.485051368	0.549	0.225	4.30E-218	Major Macs	Uap1l1
Tyrobp2	3.51E-222	0.422047888	0.995	0.836	6.60E-218	Major Macs	Tyrobp
Gpx13	1.69E-221	0.44135289	0.983	0.829	3.18E-217	Major Macs	Gpx1
Igfbp43	1.40E-220	0.450425338	0.426	0.126	2.64E-216	Major Macs	Igfbp4
Cfp4	2.53E-220	0.551022412	0.763	0.403	4.76E-216	Major Macs	Cfp
AI6078733	3.54E-218	0.486151667	0.583	0.236	6.67E-214	Major Macs	AI607873
Idh12	2.13E-217	0.431485098	0.527	0.2	4.02E-213	Major Macs	Idh1
Rgs13	2.02E-215	0.687878379	0.839	0.598	3.81E-211	Major Macs	Rgs1
Emp33	1.50E-214	0.46148137	0.944	0.751	2.83E-210	Major Macs	Emp3
Syngr1	1.28E-213	0.376415958	0.234	0.035	2.40E-209	Major Macs	Syngr1
Anxa42	1.30E-213	0.457221834	0.592	0.257	2.44E-209	Major Macs	Anxa4
Ahnak21	7.41E-213	0.313954441	0.233	0.034	1.40E-208	Major Macs	Ahnak2
Hacd43	2.58E-209	0.41735937	0.446	0.147	4.86E-205	Major Macs	Hacd4
Metrnl4	3.90E-209	0.507635077	0.846	0.54	7.34E-205	Major Macs	Metrnl
Cd300ld3	1.46E-208	0.434410313	0.463	0.159	2.75E-204	Major Macs	Cd300ld
Nrp11	3.68E-208	0.471037389	0.6	0.265	6.93E-204	Major Macs	Nrp1
Atp6v0a1	2.76E-205	0.370891697	0.342	0.09	5.19E-201	Major Macs	Atp6v0a1
Hexb2	3.30E-205	0.611324791	0.703	0.382	6.21E-201	Major Macs	Hexb
Pid14	1.91E-204	0.501378759	0.753	0.412	3.60E-200	Major Macs	Pid1
Ptafr3	2.95E-204	0.456889671	0.545	0.217	5.56E-200	Major Macs	Ptafr
Gabarap2	6.51E-204	0.401865156	0.945	0.813	1.23E-199	Major Macs	Gabarap
Cmtm32	1.32E-203	0.437424108	0.588	0.264	2.49E-199	Major Macs	Cmtm3
Fxyd23	1.72E-203	0.444924785	0.337	0.085	3.24E-199	Major Macs	Fxyd2
H2-DMb14	5.33E-202	0.512078184	0.851	0.511	1.00E-197	Major Macs	H2-DMb1
Cd300lb	8.87E-202	0.340606027	0.34	0.088	1.67E-197	Major Macs	Cd300lb
Il10rb2	1.57E-201	0.449109137	0.675	0.34	2.96E-197	Major Macs	Il10rb
Stab13	4.33E-201	0.413210892	0.341	0.088	8.15E-197	Major Macs	Stab1
Gltp2	4.66E-200	0.477433421	0.84	0.57	8.78E-196	Major Macs	Gltp
Fcgrt3	8.38E-200	0.537859398	0.748	0.423	1.58E-195	Major Macs	Fcgrt
Rab11fip5	2.65E-199	0.335132255	0.307	0.073	4.98E-195	Major Macs	Rab11fip5
Frmd4b3	2.24E-198	0.411420196	0.438	0.151	4.22E-194	Major Macs	Frmd4b
Atp6v1a1	9.52E-198	0.456645244	0.539	0.227	1.79E-193	Major Macs	Atp6v1a
Tmem86a	4.41E-197	0.346509298	0.329	0.085	8.32E-193	Major Macs	Tmem86a
Gpnmb3	1.79E-193	1.139908093	0.386	0.132	3.37E-189	Major Macs	Gpnmb
Calm23	6.99E-193	0.429605209	0.951	0.837	1.32E-188	Major Macs	Calm2
Snx8	1.34E-191	0.324124388	0.367	0.109	2.53E-187	Major Macs	Snx8
Mfsd11	1.87E-185	0.34952285	0.359	0.108	3.51E-181	Major Macs	Mfsd11
Atp6v0b2	1.01E-183	0.405350394	0.913	0.692	1.90E-179	Major Macs	Atp6v0b
Man1c11	2.20E-183	0.307139857	0.335	0.093	4.15E-179	Major Macs	Man1c1
Maf4	2.28E-183	0.42767858	0.516	0.198	4.29E-179	Major Macs	Maf
Pdlim4	8.11E-182	0.322367795	0.298	0.074	1.53E-177	Major Macs	Pdlim4
Vim3	3.21E-178	0.512426114	0.958	0.816	6.05E-174	Major Macs	Vim
Pea15a1	3.31E-178	0.366337507	0.492	0.198	6.24E-174	Major Macs	Pea15a
Ly962	4.65E-177	0.346606756	0.479	0.184	8.76E-173	Major Macs	Ly96
Rhob2	6.50E-176	0.501393194	0.534	0.236	1.22E-171	Major Macs	Rhob
Tmem176b2	7.12E-176	0.535483536	0.805	0.498	1.34E-171	Major Macs	Tmem176b
Gusb2	1.84E-174	0.473642309	0.665	0.369	3.46E-170	Major Macs	Gusb
Cd812	9.45E-173	0.678026633	0.666	0.383	1.78E-168	Major Macs	Cd81
Txndc172	2.35E-172	0.420350034	0.806	0.534	4.43E-168	Major Macs	Txndc17
Mfsd12	7.71E-171	0.291724066	0.28	0.071	1.45E-166	Major Macs	Mfsd12
Tceal8	3.04E-170	0.321016782	0.323	0.093	5.73E-166	Major Macs	Tceal8
Clec4b13	7.98E-170	0.321879453	0.811	0.44	1.50E-165	Major Macs	Clec4b1
Nceh12	2.84E-169	0.400826824	0.457	0.182	5.34E-165	Major Macs	Nceh1
Cebpa2	5.13E-168	0.367352772	0.515	0.222	9.66E-164	Major Macs	Cebpa
Cav2	5.03E-167	0.274771242	0.298	0.081	9.48E-163	Major Macs	Cav2
Itsn1	9.75E-167	0.29538953	0.266	0.064	1.84E-162	Major Macs	Itsn1
Lamtor12	1.09E-164	0.411889733	0.738	0.448	2.06E-160	Major Macs	Lamtor1
Creg12	1.33E-164	0.488828624	0.803	0.519	2.50E-160	Major Macs	Creg1
Axl3	8.95E-164	0.303447637	0.577	0.25	1.69E-159	Major Macs	Axl
Gdf152	9.60E-164	0.777990494	0.323	0.102	1.81E-159	Major Macs	Gdf15
Anxa13	4.55E-163	0.744736348	0.801	0.564	8.58E-159	Major Macs	Anxa1
Lacc1	6.32E-162	0.362001628	0.339	0.111	1.19E-157	Major Macs	Lacc1
Gatm2	7.05E-160	0.416608283	0.376	0.135	1.33E-155	Major Macs	Gatm
Blvra2	1.38E-159	0.377823441	0.66	0.351	2.59E-155	Major Macs	Blvra
Clta2	1.62E-159	0.349063867	0.951	0.789	3.06E-155	Major Macs	Clta
Atp6v1b24	2.54E-159	0.453346369	0.651	0.362	4.79E-155	Major Macs	Atp6v1b2
Scpep1	6.43E-159	0.343277981	0.49	0.211	1.21E-154	Major Macs	Scpep1
Lilrb4a4	7.15E-159	0.428440648	0.714	0.394	1.35E-154	Major Macs	Lilrb4a
Slc37a21	8.05E-159	0.315852934	0.352	0.115	1.52E-154	Major Macs	Slc37a2
Atf33	1.15E-156	0.539583195	0.772	0.488	2.17E-152	Major Macs	Atf3
Snx32	2.47E-156	0.375154998	0.865	0.615	4.65E-152	Major Macs	Snx3
Gas63	1.92E-155	0.374003699	0.297	0.082	3.61E-151	Major Macs	Gas6
Cxcl13	7.91E-154	0.971631345	0.381	0.148	1.49E-149	Major Macs	Cxcl1
Lmo22	2.25E-153	0.358877445	0.522	0.239	4.24E-149	Major Macs	Lmo2
Arl11	8.52E-151	0.26966866	0.3	0.089	1.60E-146	Major Macs	Arl11
Cyfip12	2.95E-150	0.36423779	0.562	0.271	5.55E-146	Major Macs	Cyfip1
Lat21	4.15E-150	0.448048691	0.669	0.394	7.82E-146	Major Macs	Lat2
Tmem2563	6.79E-149	0.390907632	0.825	0.551	1.28E-144	Major Macs	Tmem256
Cln81	7.51E-149	0.327132824	0.413	0.16	1.42E-144	Major Macs	Cln8
Pianp	2.80E-148	0.283894243	0.232	0.055	5.28E-144	Major Macs	Pianp
App3	8.10E-148	0.337867311	0.671	0.36	1.53E-143	Major Macs	App
AF2517053	1.80E-146	0.348589617	0.721	0.411	3.40E-142	Major Macs	AF251705
Dnase2a	1.92E-146	0.337330021	0.503	0.228	3.62E-142	Major Macs	Dnase2a
Slc6a62	6.95E-146	0.366392379	0.692	0.394	1.31E-141	Major Macs	Slc6a6
Ifitm23	7.06E-146	0.361040198	0.956	0.701	1.33E-141	Major Macs	Ifitm2
Cttnbp2nl	2.72E-145	0.270098002	0.283	0.083	5.12E-141	Major Macs	Cttnbp2nl
Lst14	8.13E-144	0.25162343	0.768	0.418	1.53E-139	Major Macs	Lst1
Ccdc109b3	8.55E-144	0.313562467	0.646	0.333	1.61E-139	Major Macs	Ccdc109b
Ifi27l2a1	8.56E-143	0.445153109	0.858	0.582	1.61E-138	Major Macs	Ifi27l2a
0610012G03Rik2	9.83E-143	0.368528571	0.649	0.362	1.85E-138	Major Macs	0610012G03Rik
Lair13	1.02E-142	0.310315873	0.418	0.165	1.92E-138	Major Macs	Lair1
Gna12	6.41E-142	0.284003539	0.28	0.081	1.21E-137	Major Macs	Gna12
Rin2	9.21E-142	0.287672864	0.273	0.078	1.73E-137	Major Macs	Rin2
S100a14	1.86E-140	0.372084138	0.638	0.339	3.50E-136	Major Macs	S100a1
Dnase1l11	2.32E-140	0.317445536	0.44	0.187	4.38E-136	Major Macs	Dnase1l1
B4galt61	6.07E-140	0.313914647	0.34	0.119	1.14E-135	Major Macs	B4galt6
Vsir2	3.85E-138	0.332395266	0.758	0.451	7.26E-134	Major Macs	Vsir
Abca1	1.12E-137	0.330839801	0.294	0.092	2.11E-133	Major Macs	Abca1
Anpep	1.22E-137	0.347865221	0.307	0.104	2.29E-133	Major Macs	Anpep
Gpr34	3.59E-137	0.322283979	0.216	0.052	6.76E-133	Major Macs	Gpr34
Igsf62	1.58E-136	0.282156963	0.434	0.18	2.97E-132	Major Macs	Igsf6
Ap2m12	5.92E-136	0.389183079	0.752	0.504	1.12E-131	Major Macs	Ap2m1
Cyba3	8.53E-136	0.284911428	0.987	0.93	1.61E-131	Major Macs	Cyba
Comt1	2.75E-134	0.316496693	0.639	0.336	5.18E-130	Major Macs	Comt
Pepd1	4.68E-134	0.376389038	0.6	0.325	8.81E-130	Major Macs	Pepd
Fcgr2b2	5.23E-133	0.428801974	0.632	0.354	9.85E-129	Major Macs	Fcgr2b
Il11ra1	3.25E-132	0.263365732	0.298	0.098	6.12E-128	Major Macs	Il11ra1
Pla2g152	2.10E-130	0.276539043	0.365	0.136	3.96E-126	Major Macs	Pla2g15
Cltc2	8.03E-130	0.351113893	0.661	0.368	1.51E-125	Major Macs	Cltc
Nenf1	1.36E-129	0.330092422	0.558	0.285	2.56E-125	Major Macs	Nenf
Tmem176a3	6.64E-129	0.371607187	0.711	0.412	1.25E-124	Major Macs	Tmem176a
Tubb2a2	2.46E-128	0.34690168	0.531	0.263	4.64E-124	Major Macs	Tubb2a
Atpif13	4.00E-128	0.354116336	0.906	0.671	7.54E-124	Major Macs	Atpif1
Lgals3bp4	8.01E-128	0.339941015	0.516	0.251	1.51E-123	Major Macs	Lgals3bp
Prdx43	1.84E-127	0.28661996	0.526	0.254	3.46E-123	Major Macs	Prdx4
Tpd523	1.01E-126	0.286873739	0.804	0.513	1.91E-122	Major Macs	Tpd52
Plekho12	1.42E-126	0.306747994	0.555	0.28	2.68E-122	Major Macs	Plekho1
Adam153	1.83E-126	0.271570783	0.431	0.184	3.45E-122	Major Macs	Adam15
Dok24	7.86E-126	0.324422952	0.61	0.317	1.48E-121	Major Macs	Dok2
Mpeg12	6.88E-125	0.32369154	0.795	0.48	1.30E-120	Major Macs	Mpeg1
Dse2	1.23E-124	0.271305443	0.358	0.137	2.32E-120	Major Macs	Dse
Hpcal13	3.11E-124	0.340522754	0.742	0.472	5.85E-120	Major Macs	Hpcal1
Nrros2	4.43E-124	0.329329564	0.657	0.374	8.35E-120	Major Macs	Nrros
Zeb23	4.71E-124	0.311015587	0.822	0.5	8.87E-120	Major Macs	Zeb2
Rasa1	7.36E-123	0.257363976	0.342	0.128	1.39E-118	Major Macs	Rasa1
Pdxk1	8.49E-123	0.270898501	0.333	0.125	1.60E-118	Major Macs	Pdxk
Vwa5a	4.67E-122	0.271198662	0.36	0.142	8.79E-118	Major Macs	Vwa5a
Tm6sf12	6.61E-122	0.35957842	0.776	0.5	1.24E-117	Major Macs	Tm6sf1
Man2b11	1.97E-121	0.396033769	0.685	0.422	3.71E-117	Major Macs	Man2b1
Fcrls3	7.90E-121	0.34767595	0.347	0.131	1.49E-116	Major Macs	Fcrls
Stxbp31	7.79E-120	0.319919769	0.476	0.229	1.47E-115	Major Macs	Stxbp3
Pirb2	9.80E-120	0.32054627	0.635	0.357	1.84E-115	Major Macs	Pirb
Cuedc2	1.64E-118	0.299181589	0.561	0.296	3.10E-114	Major Macs	Cuedc2
Atp6ap11	3.34E-118	0.31856089	0.705	0.437	6.29E-114	Major Macs	Atp6ap1
Mgl22	1.30E-117	0.580050757	0.347	0.138	2.45E-113	Major Macs	Mgl2
Cd92	2.02E-116	0.614570273	0.618	0.388	3.81E-112	Major Macs	Cd9
Myo5a	6.82E-116	0.25627334	0.306	0.111	1.28E-111	Major Macs	Myo5a
Mt23	7.22E-116	0.60635655	0.414	0.19	1.36E-111	Major Macs	Mt2
Selm2	4.42E-115	0.290421856	0.364	0.152	8.32E-111	Major Macs	Selm
Zfp362	5.90E-114	0.39553344	0.892	0.703	1.11E-109	Major Macs	Zfp36
Stard8	1.47E-113	0.281521393	0.267	0.089	2.77E-109	Major Macs	Stard8
Idh2	2.64E-113	0.255925219	0.36	0.148	4.98E-109	Major Macs	Idh2
H2-DMa3	1.16E-112	0.326901243	0.871	0.59	2.18E-108	Major Macs	H2-DMa
Nagk2	2.47E-112	0.263252423	0.432	0.199	4.65E-108	Major Macs	Nagk
Evi2a2	5.48E-112	0.336712136	0.697	0.424	1.03E-107	Major Macs	Evi2a
Dbi4	1.67E-111	0.344781439	0.922	0.716	3.15E-107	Major Macs	Dbi
Glmp2	1.81E-111	0.302552699	0.6	0.345	3.41E-107	Major Macs	Glmp
Ggh2	3.70E-111	0.259205695	0.557	0.288	6.97E-107	Major Macs	Ggh
Pon22	2.27E-110	0.289496829	0.589	0.325	4.28E-106	Major Macs	Pon2
Ptpra	4.27E-110	0.272293432	0.458	0.221	8.04E-106	Major Macs	Ptpra
Cd832	4.81E-110	0.40972096	0.757	0.508	9.06E-106	Major Macs	Cd83
Vcam1	1.96E-109	0.412795598	0.151	0.03	3.70E-105	Major Macs	Vcam1
Rab5c2	2.36E-109	0.318112775	0.71	0.463	4.44E-105	Major Macs	Rab5c
Rnase42	3.19E-109	0.296467677	0.255	0.083	6.00E-105	Major Macs	Rnase4
Gng52	6.76E-109	0.275709131	0.955	0.832	1.27E-104	Major Macs	Gng5
Dstn3	1.84E-108	0.290537912	0.64	0.365	3.47E-104	Major Macs	Dstn
Ncf22	2.33E-108	0.25620941	0.654	0.37	4.38E-104	Major Macs	Ncf2
Mapk31	4.13E-108	0.281113082	0.5	0.255	7.78E-104	Major Macs	Mapk3
Spi12	6.08E-108	0.27824061	0.847	0.569	1.15E-103	Major Macs	Spi1
Litaf2	8.26E-108	0.283895537	0.645	0.375	1.55E-103	Major Macs	Litaf
Gstm1	2.38E-107	0.260352946	0.315	0.12	4.48E-103	Major Macs	Gstm1
Ap2a22	3.50E-107	0.309798536	0.559	0.307	6.59E-103	Major Macs	Ap2a2
Hmox21	3.97E-107	0.303602969	0.617	0.36	7.47E-103	Major Macs	Hmox2
Angptl43	1.28E-106	0.261408447	0.379	0.162	2.41E-102	Major Macs	Angptl4
Cotl13	3.21E-103	0.337179359	0.909	0.775	6.05E-99	Major Macs	Cotl1
Aprt3	2.10E-102	0.399656065	0.671	0.445	3.95E-98	Major Macs	Aprt
Lilr4b4	2.15E-102	0.305491365	0.598	0.33	4.05E-98	Major Macs	Lilr4b
2610001J05Rik2	4.38E-102	0.281798527	0.661	0.401	8.24E-98	Major Macs	2610001J05Rik
Sdc33	6.26E-102	0.284726922	0.495	0.257	1.18E-97	Major Macs	Sdc3
Lrrc252	7.62E-102	0.275757528	0.546	0.297	1.44E-97	Major Macs	Lrrc25
Tnfaip21	9.03E-101	0.288410482	0.275	0.101	1.70E-96	Major Macs	Tnfaip2
Plxnb22	1.91E-100	0.25171392	0.377	0.168	3.59E-96	Major Macs	Plxnb2
Soat11	6.45E-100	0.264000207	0.419	0.202	1.21E-95	Major Macs	Soat1
Ccrl22	8.70E-100	0.438637935	0.51	0.285	1.64E-95	Major Macs	Ccrl2
Nisch	6.65E-99	0.261163114	0.529	0.279	1.25E-94	Major Macs	Nisch
Rnf13	8.60E-99	0.255642493	0.502	0.262	1.62E-94	Major Macs	Rnf13
Slc48a1	3.69E-98	0.287608105	0.469	0.246	6.94E-94	Major Macs	Slc48a1
Atp6ap21	6.56E-98	0.292569145	0.665	0.416	1.24E-93	Major Macs	Atp6ap2
Hsbp1	3.11E-97	0.277672871	0.741	0.483	5.86E-93	Major Macs	Hsbp1
Tnip34	1.19E-94	0.333341553	0.469	0.239	2.25E-90	Major Macs	Tnip3
Sptssa	1.03E-93	0.278204175	0.696	0.443	1.95E-89	Major Macs	Sptssa
Hpgd3	4.52E-93	0.31798363	0.247	0.088	8.52E-89	Major Macs	Hpgd
Rnf1302	5.22E-93	0.253043259	0.697	0.427	9.84E-89	Major Macs	Rnf130
Atp6v1c1	1.44E-92	0.277442909	0.439	0.229	2.70E-88	Major Macs	Atp6v1c1
Ap1b1	2.59E-91	0.255633114	0.322	0.141	4.88E-87	Major Macs	Ap1b1
Sult1a1	1.39E-90	0.262224111	0.241	0.088	2.61E-86	Major Macs	Sult1a1
Vma211	4.43E-90	0.304244809	0.519	0.298	8.34E-86	Major Macs	Vma21
Tgfbi4	6.39E-90	0.264342829	0.654	0.385	1.20E-85	Major Macs	Tgfbi
Arrb22	1.40E-89	0.265948155	0.502	0.277	2.63E-85	Major Macs	Arrb2
Capza22	2.09E-89	0.26189809	0.901	0.706	3.93E-85	Major Macs	Capza2
Plk21	3.16E-89	0.300350549	0.35	0.159	5.95E-85	Major Macs	Plk2
Cfh3	1.57E-88	0.331324246	0.28	0.114	2.96E-84	Major Macs	Cfh
Aph1c2	8.65E-88	0.256019976	0.341	0.158	1.63E-83	Major Macs	Aph1c
Cbr23	1.33E-85	0.277942663	0.228	0.08	2.51E-81	Major Macs	Cbr2
Atp6v1e11	3.12E-85	0.289882627	0.669	0.439	5.88E-81	Major Macs	Atp6v1e1
Rab1a1	1.85E-84	0.274270662	0.642	0.407	3.49E-80	Major Macs	Rab1a
Psmb62	2.32E-83	0.340109875	0.806	0.627	4.37E-79	Major Macs	Psmb6
Rab7	1.31E-82	0.263129131	0.759	0.544	2.47E-78	Major Macs	Rab7
Il103	1.42E-82	0.442476852	0.192	0.064	2.67E-78	Major Macs	Il10
Csf2ra3	1.68E-82	0.264034549	0.725	0.482	3.16E-78	Major Macs	Csf2ra
F13a13	2.95E-82	0.353423606	0.327	0.148	5.56E-78	Major Macs	F13a1
Hprt1	5.73E-81	0.269667444	0.739	0.502	1.08E-76	Major Macs	Hprt
Il1rn3	1.96E-80	0.316248989	0.192	0.063	3.68E-76	Major Macs	Il1rn
1810058I24Rik1	4.50E-80	0.258262862	0.684	0.456	8.47E-76	Major Macs	1810058I24Rik
Tnfaip8l21	1.35E-79	0.280260249	0.528	0.316	2.54E-75	Major Macs	Tnfaip8l2
Slc39a11	1.84E-79	0.288156133	0.403	0.206	3.46E-75	Major Macs	Slc39a1
Atp6v1g11	6.69E-79	0.281758335	0.871	0.689	1.26E-74	Major Macs	Atp6v1g1
Fkbp1a2	5.82E-78	0.251693323	0.755	0.519	1.10E-73	Major Macs	Fkbp1a
Rassf42	4.71E-77	0.266567168	0.63	0.406	8.86E-73	Major Macs	Rassf4
Slamf93	7.08E-77	0.278281121	0.533	0.308	1.33E-72	Major Macs	Slamf9
Fuca1	6.59E-76	0.259948116	0.692	0.46	1.24E-71	Major Macs	Fuca1
Cpe	1.50E-72	0.267335552	0.121	0.029	2.82E-68	Major Macs	Cpe
Card192	6.28E-71	0.255939876	0.575	0.367	1.18E-66	Major Macs	Card19
Gdf3	4.25E-70	0.416793718	0.135	0.038	8.01E-66	Major Macs	Gdf3
Hmgn12	6.37E-70	0.270352243	0.567	0.361	1.20E-65	Major Macs	Hmgn1
Fam46a3	6.43E-70	0.252315095	0.51	0.301	1.21E-65	Major Macs	Fam46a
Ctsk	2.44E-69	0.492361205	0.144	0.043	4.60E-65	Major Macs	Ctsk
Klf63	1.31E-68	0.356257425	0.874	0.718	2.46E-64	Major Macs	Klf6
Adam82	2.40E-67	0.283283538	0.338	0.175	4.52E-63	Major Macs	Adam8
Calr1	9.99E-65	0.298093551	0.868	0.722	1.88E-60	Major Macs	Calr
Ccl23	2.88E-63	0.701608892	0.385	0.222	5.42E-59	Major Macs	Ccl2
Ccl33	2.89E-61	0.336860296	0.416	0.243	5.44E-57	Major Macs	Ccl3
2-Jun	5.93E-60	0.360081105	0.743	0.557	1.12E-55	Major Macs	Jun
Anxa23	2.09E-59	0.334682359	0.894	0.746	3.93E-55	Major Macs	Anxa2
Egr11	3.24E-58	0.510418303	0.505	0.337	6.11E-54	Major Macs	Egr1
Ccl12	3.76E-58	0.530425899	0.116	0.033	7.08E-54	Major Macs	Ccl12
Tnf1	1.37E-55	0.31209662	0.305	0.16	2.57E-51	Major Macs	Tnf
Ier31	1.42E-54	0.409742806	0.379	0.222	2.67E-50	Major Macs	Ier3
Egr21	2.26E-52	0.25032181	0.195	0.084	4.25E-48	Major Macs	Egr2
Rnh11	6.44E-49	0.289795503	0.699	0.526	1.21E-44	Major Macs	Rnh1
Mmp122	8.73E-49	0.922390692	0.263	0.14	1.64E-44	Major Macs	Mmp12
Esd1	8.18E-43	0.273758944	0.701	0.53	1.54E-38	Major Macs	Esd
Ccl72	1.39E-35	0.597975109	0.256	0.151	2.61E-31	Major Macs	Ccl7
Spp12	2.29E-31	0.282889675	0.212	0.121	4.30E-27	Major Macs	Spp1
Ccl83	1.67E-25	0.306896199	0.198	0.116	3.15E-21	Major Macs	Ccl8
Fscn1	0	2.613666651	0.644	0.015	0	MHCI-presenting DCs	Fscn1
Ccl221	0	2.460168334	0.712	0.019	0	MHCI-presenting DCs	Ccl22
Il4i1	0	2.068460893	0.877	0.036	0	MHCI-presenting DCs	Il4i1
Il12b	0	1.749083809	0.301	0.003	0	MHCI-presenting DCs	Il12b
Cacnb3	0	1.492433486	0.699	0.004	0	MHCI-presenting DCs	Cacnb3
Nudt17	0	1.249721406	0.527	0.003	0	MHCI-presenting DCs	Nudt17
Apol7c	0	1.206225638	0.322	0.001	0	MHCI-presenting DCs	Apol7c
Mreg	0	0.973996145	0.452	0.003	0	MHCI-presenting DCs	Mreg
H2-Eb21	0	0.798911904	0.459	0.013	0	MHCI-presenting DCs	H2-Eb2
Gm13546	0	0.692426294	0.26	0.003	0	MHCI-presenting DCs	Gm13546
Slco5a1	0	0.485754098	0.205	0.001	0	MHCI-presenting DCs	Slco5a1
Lad1	0	0.446877075	0.226	0.001	0	MHCI-presenting DCs	Lad1
Ccr73	2.13E-275	2.949578985	0.959	0.1	4.02E-271	MHCI-presenting DCs	Ccr7
Tmem150c	2.27E-273	0.298568733	0.151	0	4.27E-269	MHCI-presenting DCs	Tmem150c
Stap2	4.76E-272	0.35915782	0.192	0.001	8.96E-268	MHCI-presenting DCs	Stap2
Tbc1d42	3.71E-254	1.99637105	0.856	0.081	6.98E-250	MHCI-presenting DCs	Tbc1d4
Adam23	1.14E-236	0.540562173	0.267	0.005	2.15E-232	MHCI-presenting DCs	Adam23
Scin	1.63E-212	0.258284189	0.116	0	3.07E-208	MHCI-presenting DCs	Scin
Bcl2l14	3.08E-211	0.777307469	0.336	0.011	5.80E-207	MHCI-presenting DCs	Bcl2l14
Col27a1	7.03E-208	0.454819585	0.226	0.004	1.32E-203	MHCI-presenting DCs	Col27a1
Socs2	2.02E-203	1.131021865	0.664	0.053	3.80E-199	MHCI-presenting DCs	Socs2
Strip2	5.36E-198	0.635312345	0.356	0.014	1.01E-193	MHCI-presenting DCs	Strip2
Gm10851	1.48E-182	0.371953502	0.158	0.002	2.79E-178	MHCI-presenting DCs	Gm10851
Rogdi	9.52E-175	1.627446989	0.842	0.123	1.79E-170	MHCI-presenting DCs	Rogdi
Eno3	1.07E-166	1.376543037	0.63	0.061	2.01E-162	MHCI-presenting DCs	Eno3
Zmynd15	2.03E-165	0.9693614	0.329	0.015	3.83E-161	MHCI-presenting DCs	Zmynd15
Ccl17	5.23E-149	2.664505442	0.37	0.022	9.86E-145	MHCI-presenting DCs	Ccl17
Relb	7.18E-148	1.550579452	0.863	0.153	1.35E-143	MHCI-presenting DCs	Relb
Synpo2	3.46E-147	0.251651773	0.123	0.001	6.51E-143	MHCI-presenting DCs	Synpo2
Slc4a8	7.85E-132	0.39874114	0.199	0.006	1.48E-127	MHCI-presenting DCs	Slc4a8
Vsig10	4.12E-128	0.482157482	0.26	0.012	7.76E-124	MHCI-presenting DCs	Vsig10
Arl5c1	8.43E-127	1.343738043	0.815	0.145	1.59E-122	MHCI-presenting DCs	Arl5c
Plxnc1	3.68E-125	0.776083334	0.521	0.054	6.92E-121	MHCI-presenting DCs	Plxnc1
Spint23	7.19E-125	1.424579553	0.726	0.115	1.35E-120	MHCI-presenting DCs	Spint2
Adcy6	3.93E-122	0.313699622	0.185	0.006	7.40E-118	MHCI-presenting DCs	Adcy6
H2-M2	3.21E-121	0.874955137	0.178	0.005	6.05E-117	MHCI-presenting DCs	H2-M2
Pfkfb3	4.59E-111	0.857273876	0.5	0.056	8.65E-107	MHCI-presenting DCs	Pfkfb3
Tnfrsf9	1.09E-107	0.517210412	0.322	0.022	2.05E-103	MHCI-presenting DCs	Tnfrsf9
Cd2001	1.81E-107	0.939680874	0.438	0.044	3.40E-103	MHCI-presenting DCs	Cd200
Tbc1d8	1.06E-103	0.742330253	0.568	0.078	2.00E-99	MHCI-presenting DCs	Tbc1d8
Adora2a	1.24E-103	0.652627469	0.445	0.046	2.34E-99	MHCI-presenting DCs	Adora2a
Fam177a	3.88E-103	1.44353553	0.856	0.217	7.32E-99	MHCI-presenting DCs	Fam177a
Marcksl12	2.36E-101	2.050774108	0.959	0.328	4.45E-97	MHCI-presenting DCs	Marcksl1
Tmem1233	5.50E-101	2.304415469	0.932	0.316	1.04E-96	MHCI-presenting DCs	Tmem123
2200002D01Rik	8.87E-101	0.584790351	0.253	0.015	1.67E-96	MHCI-presenting DCs	2200002D01Rik
Mmp23	8.98E-96	0.313921688	0.178	0.007	1.69E-91	MHCI-presenting DCs	Mmp23
Traf12	2.16E-95	1.42402125	0.938	0.296	4.08E-91	MHCI-presenting DCs	Traf1
M1ap	1.46E-85	0.38743056	0.219	0.013	2.75E-81	MHCI-presenting DCs	M1ap
Lrrk1	1.79E-84	1.013165696	0.685	0.143	3.36E-80	MHCI-presenting DCs	Lrrk1
Etv32	3.67E-83	1.25489803	0.877	0.262	6.92E-79	MHCI-presenting DCs	Etv3
Cxcl164	2.51E-82	1.579716	0.884	0.311	4.73E-78	MHCI-presenting DCs	Cxcl16
Pmaip12	2.10E-81	1.266319775	0.918	0.303	3.96E-77	MHCI-presenting DCs	Pmaip1
Tspan34	2.54E-81	2.031514623	0.836	0.278	4.78E-77	MHCI-presenting DCs	Tspan3
Tmem39a1	2.90E-78	0.818841498	0.466	0.069	5.46E-74	MHCI-presenting DCs	Tmem39a
Arpin	2.05E-77	0.321143326	0.219	0.015	3.86E-73	MHCI-presenting DCs	Arpin
Bhlhe404	7.51E-77	1.146920169	0.87	0.251	1.41E-72	MHCI-presenting DCs	Bhlhe40
Avpi12	4.28E-76	1.122591602	0.76	0.204	8.07E-72	MHCI-presenting DCs	Avpi1
Syngr22	1.95E-75	1.54881083	0.966	0.552	3.67E-71	MHCI-presenting DCs	Syngr2
Samsn13	2.19E-75	1.377744442	0.897	0.332	4.12E-71	MHCI-presenting DCs	Samsn1
Foxp4	6.72E-75	0.432473879	0.363	0.042	1.27E-70	MHCI-presenting DCs	Foxp4
Papss2	2.08E-74	0.349460187	0.205	0.013	3.91E-70	MHCI-presenting DCs	Papss2
Nr4a33	4.00E-74	0.941210167	0.575	0.102	7.53E-70	MHCI-presenting DCs	Nr4a3
Iscu	1.03E-73	1.373030228	0.938	0.465	1.94E-69	MHCI-presenting DCs	Iscu
Ly75	1.67E-73	0.454555183	0.26	0.022	3.15E-69	MHCI-presenting DCs	Ly75
Poglut1	9.93E-71	0.570102698	0.445	0.067	1.87E-66	MHCI-presenting DCs	Poglut1
Clu	1.59E-70	0.765231888	0.137	0.006	3.00E-66	MHCI-presenting DCs	Clu
Serpinb94	8.65E-69	0.949689583	0.555	0.105	1.63E-64	MHCI-presenting DCs	Serpinb9
Pcgf5	2.59E-68	0.672212642	0.514	0.092	4.88E-64	MHCI-presenting DCs	Pcgf5
Lsp14	4.43E-68	1.391116931	0.993	0.656	8.35E-64	MHCI-presenting DCs	Lsp1
Hmgn3	8.48E-68	0.965175183	0.541	0.108	1.60E-63	MHCI-presenting DCs	Hmgn3
Ifi302	1.15E-66	1.342586203	0.966	0.595	2.16E-62	MHCI-presenting DCs	Ifi30
Cacna1s1	1.75E-66	0.501590635	0.274	0.027	3.29E-62	MHCI-presenting DCs	Cacna1s
Rgs121	3.98E-66	0.273681984	0.164	0.01	7.50E-62	MHCI-presenting DCs	Rgs12
Tm4sf5	5.09E-66	0.311462145	0.185	0.012	9.59E-62	MHCI-presenting DCs	Tm4sf5
Mir155hg	6.85E-66	0.530445101	0.267	0.026	1.29E-61	MHCI-presenting DCs	Mir155hg
Snn1	1.22E-65	0.51236117	0.322	0.037	2.30E-61	MHCI-presenting DCs	Snn
Aldh1a21	3.75E-65	0.664684336	0.342	0.043	7.06E-61	MHCI-presenting DCs	Aldh1a2
Sdhaf11	3.85E-65	0.932147677	0.678	0.178	7.25E-61	MHCI-presenting DCs	Sdhaf1
Tmsb4x4	3.36E-63	0.754712974	1	1	6.33E-59	MHCI-presenting DCs	Tmsb4x
Zc3h12c	3.35E-62	0.318661055	0.205	0.016	6.31E-58	MHCI-presenting DCs	Zc3h12c
Fam60a	5.14E-62	0.570232116	0.418	0.066	9.69E-58	MHCI-presenting DCs	Fam60a
Map3k14	5.44E-62	0.72726798	0.534	0.107	1.02E-57	MHCI-presenting DCs	Map3k14
Ehf	1.00E-61	0.299953522	0.144	0.008	1.88E-57	MHCI-presenting DCs	Ehf
Mcemp11	1.37E-61	0.564976414	0.432	0.068	2.58E-57	MHCI-presenting DCs	Mcemp1
Bcl2a1d3	2.08E-61	1.311736834	0.938	0.495	3.92E-57	MHCI-presenting DCs	Bcl2a1d
Ift57	2.85E-61	0.479002693	0.411	0.064	5.37E-57	MHCI-presenting DCs	Ift57
Fabp53	1.95E-60	2.141561552	0.829	0.338	3.66E-56	MHCI-presenting DCs	Fabp5
Birc2	3.43E-60	0.730832541	0.568	0.121	6.46E-56	MHCI-presenting DCs	Birc2
Phf11a	3.63E-60	0.815083191	0.493	0.098	6.84E-56	MHCI-presenting DCs	Phf11a
Nfkb2	9.97E-60	0.732947129	0.637	0.159	1.88E-55	MHCI-presenting DCs	Nfkb2
Rel3	1.23E-59	1.131822705	0.911	0.389	2.32E-55	MHCI-presenting DCs	Rel
Csrp11	1.15E-57	1.039359388	0.712	0.223	2.17E-53	MHCI-presenting DCs	Csrp1
Net1	1.33E-57	0.712269584	0.397	0.066	2.50E-53	MHCI-presenting DCs	Net1
AA467197	3.94E-57	0.959137871	0.295	0.036	7.43E-53	MHCI-presenting DCs	AA467197
Bcl2a1b3	7.13E-57	1.332495342	0.973	0.629	1.34E-52	MHCI-presenting DCs	Bcl2a1b
Tmem176a4	2.40E-56	1.351656665	0.925	0.485	4.52E-52	MHCI-presenting DCs	Tmem176a
Il15ra	3.50E-56	0.551685422	0.267	0.031	6.58E-52	MHCI-presenting DCs	Il15ra
Basp11	1.32E-55	1.053289905	0.74	0.243	2.48E-51	MHCI-presenting DCs	Basp1
Myo1g2	5.87E-55	1.041240129	0.87	0.372	1.11E-50	MHCI-presenting DCs	Myo1g
Cd40	8.61E-55	0.787945668	0.486	0.1	1.62E-50	MHCI-presenting DCs	Cd40
Anxa34	1.27E-54	1.311691753	0.705	0.243	2.38E-50	MHCI-presenting DCs	Anxa3
Tmtc2	2.62E-54	0.398892889	0.219	0.021	4.93E-50	MHCI-presenting DCs	Tmtc2
Cd833	4.44E-54	1.121440931	0.979	0.568	8.36E-50	MHCI-presenting DCs	Cd83
Psme21	4.83E-54	1.455340393	0.932	0.679	9.10E-50	MHCI-presenting DCs	Psme2
Fas	1.04E-53	0.627494677	0.418	0.075	1.95E-49	MHCI-presenting DCs	Fas
Ankrd33b	2.31E-53	0.528855266	0.39	0.065	4.36E-49	MHCI-presenting DCs	Ankrd33b
Arl5a	2.52E-53	0.671379146	0.534	0.123	4.74E-49	MHCI-presenting DCs	Arl5a
Clic41	4.29E-53	1.087534903	0.795	0.31	8.08E-49	MHCI-presenting DCs	Clic4
Gatsl2	7.61E-53	0.392982853	0.253	0.029	1.43E-48	MHCI-presenting DCs	Gatsl2
Pgap2	9.66E-52	0.785107378	0.671	0.203	1.82E-47	MHCI-presenting DCs	Pgap2
Jak21	1.19E-51	0.697745093	0.507	0.113	2.25E-47	MHCI-presenting DCs	Jak2
Mxd1	3.37E-51	0.726336232	0.445	0.087	6.34E-47	MHCI-presenting DCs	Mxd1
Serpinb6b4	3.38E-51	1.276953681	0.527	0.127	6.36E-47	MHCI-presenting DCs	Serpinb6b
Grasp	8.21E-51	0.549546487	0.322	0.048	1.55E-46	MHCI-presenting DCs	Grasp
Adap1	8.24E-50	0.463691959	0.356	0.058	1.55E-45	MHCI-presenting DCs	Adap1
Marcks3	3.63E-49	0.992780843	0.959	0.534	6.83E-45	MHCI-presenting DCs	Marcks
Aebp2	1.56E-48	0.739800295	0.658	0.191	2.94E-44	MHCI-presenting DCs	Aebp2
Glipr21	2.92E-48	1.047877201	0.562	0.149	5.51E-44	MHCI-presenting DCs	Glipr2
Bmp2k2	3.96E-47	0.864934276	0.575	0.158	7.45E-43	MHCI-presenting DCs	Bmp2k
Ccdc88a2	4.14E-47	0.996666133	0.774	0.309	7.81E-43	MHCI-presenting DCs	Ccdc88a
Map4k4	7.60E-47	0.982904907	0.63	0.194	1.43E-42	MHCI-presenting DCs	Map4k4
Flrt3	2.13E-46	0.266727116	0.103	0.005	4.01E-42	MHCI-presenting DCs	Flrt3
Atox14	4.78E-45	0.84406052	0.993	0.831	9.01E-41	MHCI-presenting DCs	Atox1
Tnfrsf4	4.82E-45	0.614559592	0.308	0.048	9.08E-41	MHCI-presenting DCs	Tnfrsf4
Ogfrl1	5.71E-45	0.786431139	0.562	0.163	1.07E-40	MHCI-presenting DCs	Ogfrl1
Adrbk23	1.45E-44	0.701640404	0.664	0.208	2.74E-40	MHCI-presenting DCs	Adrbk2
Actg14	2.73E-43	0.794382588	1	0.98	5.14E-39	MHCI-presenting DCs	Actg1
Id24	2.91E-43	1.16139215	0.911	0.526	5.49E-39	MHCI-presenting DCs	Id2
Tmem176b3	3.60E-43	1.100343435	0.932	0.575	6.77E-39	MHCI-presenting DCs	Tmem176b
H2afz3	3.95E-43	0.892244528	1	0.905	7.44E-39	MHCI-presenting DCs	H2afz
Pik3r11	4.32E-43	0.853249042	0.74	0.285	8.14E-39	MHCI-presenting DCs	Pik3r1
Apobec33	1.33E-42	0.905866015	0.815	0.367	2.51E-38	MHCI-presenting DCs	Apobec3
Tspan33	9.48E-42	0.392618533	0.336	0.061	1.78E-37	MHCI-presenting DCs	Tspan33
D930015E06Rik1	1.09E-41	0.577820018	0.384	0.078	2.06E-37	MHCI-presenting DCs	D930015E06Rik
Pde4b3	1.26E-41	0.796242205	0.705	0.255	2.38E-37	MHCI-presenting DCs	Pde4b
Gfpt1	2.07E-41	0.627206441	0.541	0.152	3.90E-37	MHCI-presenting DCs	Gfpt1
Ccl54	1.67E-40	1.287794694	0.829	0.382	3.14E-36	MHCI-presenting DCs	Ccl5
Rap2a	1.94E-39	0.565250953	0.418	0.098	3.65E-35	MHCI-presenting DCs	Rap2a
Dusp52	1.34E-38	0.79435154	0.733	0.292	2.53E-34	MHCI-presenting DCs	Dusp5
Dpp41	1.83E-38	0.491441122	0.404	0.091	3.45E-34	MHCI-presenting DCs	Dpp4
Zfp36l11	2.60E-38	0.8410333	0.904	0.522	4.90E-34	MHCI-presenting DCs	Zfp36l1
Gadd45b1	2.80E-38	0.838708593	0.89	0.487	5.28E-34	MHCI-presenting DCs	Gadd45b
Gypc	3.31E-38	0.280447218	0.219	0.029	6.24E-34	MHCI-presenting DCs	Gypc
Wnt111	4.45E-38	0.301515583	0.185	0.021	8.37E-34	MHCI-presenting DCs	Wnt11
Btg14	9.63E-38	0.758483088	1	0.86	1.81E-33	MHCI-presenting DCs	Btg1
Cd80	1.50E-37	0.329065144	0.219	0.03	2.82E-33	MHCI-presenting DCs	Cd80
St8sia61	1.55E-37	0.333183197	0.205	0.027	2.92E-33	MHCI-presenting DCs	St8sia6
Gbp2	2.61E-37	0.834919069	0.404	0.094	4.91E-33	MHCI-presenting DCs	Gbp2
Il2ra	5.22E-37	0.309528937	0.171	0.019	9.83E-33	MHCI-presenting DCs	Il2ra
Nfkbib	5.97E-37	0.673331713	0.692	0.27	1.12E-32	MHCI-presenting DCs	Nfkbib
Rassf3	3.10E-36	0.543021505	0.534	0.156	5.83E-32	MHCI-presenting DCs	Rassf3
Psmb83	1.41E-35	0.800889439	0.973	0.792	2.65E-31	MHCI-presenting DCs	Psmb8
Cblb	5.94E-35	0.449099604	0.384	0.087	1.12E-30	MHCI-presenting DCs	Cblb
Laptm4b	7.50E-35	0.42118689	0.226	0.034	1.41E-30	MHCI-presenting DCs	Laptm4b
Fam49a1	9.10E-35	0.581751638	0.603	0.202	1.71E-30	MHCI-presenting DCs	Fam49a
Flt31	1.12E-34	0.456297113	0.384	0.089	2.11E-30	MHCI-presenting DCs	Flt3
Nuak2	1.45E-34	0.591871265	0.582	0.193	2.74E-30	MHCI-presenting DCs	Nuak2
Cnn23	2.19E-34	0.852084684	0.863	0.514	4.12E-30	MHCI-presenting DCs	Cnn2
Asap1	8.29E-34	0.726054511	0.705	0.304	1.56E-29	MHCI-presenting DCs	Asap1
Sub13	8.57E-34	0.710664234	0.986	0.892	1.61E-29	MHCI-presenting DCs	Sub1
Icosl1	1.61E-33	0.449234796	0.295	0.058	3.04E-29	MHCI-presenting DCs	Icosl
Etv61	2.29E-33	0.475963962	0.479	0.137	4.31E-29	MHCI-presenting DCs	Etv6
Rras21	2.45E-33	0.490787175	0.452	0.124	4.61E-29	MHCI-presenting DCs	Rras2
Bcl2a1c	2.83E-33	0.461155261	0.411	0.103	5.32E-29	MHCI-presenting DCs	Bcl2a1c
Htra2	7.98E-33	0.690495963	0.603	0.227	1.50E-28	MHCI-presenting DCs	Htra2
Rgs3	8.92E-32	0.506343656	0.37	0.09	1.68E-27	MHCI-presenting DCs	Rgs3
RP23-49I18.5	1.20E-31	0.328797446	0.212	0.033	2.26E-27	MHCI-presenting DCs	RP23-49I18.5
Mx1	1.76E-31	0.337479028	0.178	0.024	3.31E-27	MHCI-presenting DCs	Mx1
Tmcc3	2.18E-31	0.550813256	0.5	0.158	4.10E-27	MHCI-presenting DCs	Tmcc3
Zbtb46	2.79E-31	0.293850481	0.205	0.031	5.26E-27	MHCI-presenting DCs	Zbtb46
Car2	4.00E-31	0.816790656	0.192	0.028	7.53E-27	MHCI-presenting DCs	Car2
Rnf115	4.32E-31	0.710611436	0.651	0.28	8.13E-27	MHCI-presenting DCs	Rnf115
Ass11	4.91E-31	0.549816532	0.384	0.097	9.25E-27	MHCI-presenting DCs	Ass1
Il21r3	1.10E-30	0.52827424	0.459	0.128	2.08E-26	MHCI-presenting DCs	Il21r
Ptms2	1.66E-30	0.676554836	0.849	0.449	3.13E-26	MHCI-presenting DCs	Ptms
Swap701	2.08E-30	0.651153557	0.548	0.194	3.92E-26	MHCI-presenting DCs	Swap70
Mif4gd1	4.72E-30	0.681380093	0.603	0.236	8.89E-26	MHCI-presenting DCs	Mif4gd
Lima1	9.35E-30	0.593900366	0.418	0.121	1.76E-25	MHCI-presenting DCs	Lima1
Tubb2b1	1.51E-29	0.539396109	0.233	0.043	2.84E-25	MHCI-presenting DCs	Tubb2b
Actn1	5.44E-29	0.655712678	0.404	0.117	1.02E-24	MHCI-presenting DCs	Actn1
Pvrl1	5.77E-29	0.256265854	0.226	0.04	1.09E-24	MHCI-presenting DCs	Pvrl1
Tuba1a2	6.72E-29	0.937295384	0.74	0.379	1.27E-24	MHCI-presenting DCs	Tuba1a
Psme12	9.99E-29	0.768750842	0.945	0.682	1.88E-24	MHCI-presenting DCs	Psme1
Ube2l6	1.06E-28	0.845190547	0.493	0.178	1.99E-24	MHCI-presenting DCs	Ube2l6
Rftn1	1.34E-28	0.51136564	0.562	0.205	2.53E-24	MHCI-presenting DCs	Rftn1
Cbfa2t32	1.88E-28	0.540705984	0.575	0.203	3.54E-24	MHCI-presenting DCs	Cbfa2t3
Polr3c	2.27E-27	0.471592509	0.438	0.136	4.27E-23	MHCI-presenting DCs	Polr3c
Rabgap1l2	2.83E-27	0.52794752	0.39	0.106	5.32E-23	MHCI-presenting DCs	Rabgap1l
Cst34	3.27E-27	0.99661334	1	0.928	6.17E-23	MHCI-presenting DCs	Cst3
H2-Q73	1.26E-26	0.554145025	0.822	0.397	2.37E-22	MHCI-presenting DCs	H2-Q7
Icam12	2.03E-26	0.524721064	0.589	0.224	3.82E-22	MHCI-presenting DCs	Icam1
Rassf2	2.48E-26	0.538593759	0.575	0.221	4.66E-22	MHCI-presenting DCs	Rassf2
4930523C07Rik3	2.74E-26	0.466911409	0.699	0.281	5.16E-22	MHCI-presenting DCs	4930523C07Rik
Cyba4	4.92E-26	0.492250719	0.993	0.945	9.27E-22	MHCI-presenting DCs	Cyba
Mthfd21	5.11E-26	0.526496457	0.452	0.151	9.63E-22	MHCI-presenting DCs	Mthfd2
Phf11b2	5.78E-26	0.838330794	0.61	0.272	1.09E-21	MHCI-presenting DCs	Phf11b
Cd2741	7.50E-26	0.461465731	0.315	0.077	1.41E-21	MHCI-presenting DCs	Cd274
H3f3a3	7.67E-26	0.480224512	0.993	0.947	1.45E-21	MHCI-presenting DCs	H3f3a
Itga41	1.34E-25	0.541662706	0.699	0.311	2.53E-21	MHCI-presenting DCs	Itga4
Arl4c2	1.39E-25	0.575904879	0.623	0.26	2.62E-21	MHCI-presenting DCs	Arl4c
Csf2rb1	1.62E-25	0.522778702	0.459	0.158	3.06E-21	MHCI-presenting DCs	Csf2rb
Rps192	2.53E-25	0.403667322	1	0.997	4.77E-21	MHCI-presenting DCs	Rps19
Cpne2	2.89E-25	0.54151048	0.342	0.098	5.45E-21	MHCI-presenting DCs	Cpne2
N4bp2l1	4.03E-25	0.799387746	0.534	0.221	7.59E-21	MHCI-presenting DCs	N4bp2l1
Gpr1322	6.94E-25	0.549037338	0.63	0.261	1.31E-20	MHCI-presenting DCs	Gpr132
Alkbh6	7.07E-25	0.410425248	0.37	0.109	1.33E-20	MHCI-presenting DCs	Alkbh6
Pvr1	8.66E-25	0.457333189	0.39	0.118	1.63E-20	MHCI-presenting DCs	Pvr
Upb12	1.21E-24	0.37392349	0.199	0.036	2.27E-20	MHCI-presenting DCs	Upb1
Rrad2	1.29E-24	0.691686984	0.404	0.123	2.43E-20	MHCI-presenting DCs	Rrad
Nostrin	2.17E-24	0.593156542	0.329	0.093	4.08E-20	MHCI-presenting DCs	Nostrin
Insl61	3.04E-24	0.278524457	0.199	0.036	5.72E-20	MHCI-presenting DCs	Insl6
Rnf19b	5.84E-24	0.597863768	0.507	0.193	1.10E-19	MHCI-presenting DCs	Rnf19b
Bcl2a1a3	6.78E-24	0.816098635	0.527	0.212	1.28E-19	MHCI-presenting DCs	Bcl2a1a
Fchsd21	7.67E-24	0.298791275	0.356	0.098	1.44E-19	MHCI-presenting DCs	Fchsd2
Adam83	8.75E-24	0.556437697	0.541	0.214	1.65E-19	MHCI-presenting DCs	Adam8
Mrpl141	1.49E-23	0.598507939	0.726	0.403	2.80E-19	MHCI-presenting DCs	Mrpl14
Tank	2.75E-23	0.50641815	0.541	0.219	5.18E-19	MHCI-presenting DCs	Tank
Slc2a6	5.24E-23	0.344619765	0.24	0.053	9.86E-19	MHCI-presenting DCs	Slc2a6
Nfkbia2	9.96E-23	0.768758996	0.993	0.85	1.88E-18	MHCI-presenting DCs	Nfkbia
H2-K13	1.40E-22	0.435511613	0.993	0.956	2.64E-18	MHCI-presenting DCs	H2-K1
Ptger41	2.21E-22	0.542927701	0.479	0.181	4.16E-18	MHCI-presenting DCs	Ptger4
Rasa2	2.27E-22	0.433027194	0.322	0.09	4.27E-18	MHCI-presenting DCs	Rasa2
Mllt6	2.66E-22	0.351924132	0.295	0.075	5.00E-18	MHCI-presenting DCs	Mllt6
Tpm1	3.58E-22	0.488739914	0.527	0.215	6.74E-18	MHCI-presenting DCs	Tpm1
Fam32a	5.77E-22	0.706899114	0.692	0.382	1.09E-17	MHCI-presenting DCs	Fam32a
Mtmr4	6.62E-22	0.303811342	0.212	0.045	1.25E-17	MHCI-presenting DCs	Mtmr4
St8sia41	9.98E-22	0.538309092	0.678	0.328	1.88E-17	MHCI-presenting DCs	St8sia4
Trim71	1.31E-21	0.295276152	0.178	0.033	2.47E-17	MHCI-presenting DCs	Trim7
Ncoa7	1.32E-21	0.818134902	0.39	0.138	2.49E-17	MHCI-presenting DCs	Ncoa7
Nlrc5	1.88E-21	0.312392886	0.24	0.055	3.55E-17	MHCI-presenting DCs	Nlrc5
Spib1	1.98E-21	0.253483849	0.164	0.028	3.72E-17	MHCI-presenting DCs	Spib
Ktn1	2.58E-21	0.443811095	0.404	0.137	4.87E-17	MHCI-presenting DCs	Ktn1
Mmd	2.63E-21	0.532140038	0.473	0.18	4.95E-17	MHCI-presenting DCs	Mmd
Edf1	2.67E-21	0.484323284	0.925	0.711	5.04E-17	MHCI-presenting DCs	Edf1
Mkl1	3.14E-21	0.307555676	0.301	0.082	5.92E-17	MHCI-presenting DCs	Mkl1
Rps27l3	3.26E-21	0.75872349	0.966	0.749	6.14E-17	MHCI-presenting DCs	Rps27l
[truncated: 3,389 more rows]
