# Supplementary material for: Single-Cell RNA Sequencing of Visceral Adipose Tissue Leukocytes Reveals that Caloric Restriction Following Obesity Promotes the Accumulation of a Distinct Macrophage Population with Features of Phagocytic Cells
Source: Immunometabolism. Author manuscript; Available in PMC 2019 Aug 8. (PMC6687332; doi:10.20900/immunometab20190008)
Supplement: Table S2 [file NIHMS1042974-supplement-Table_S2.csv]

GO Term	Description	P-value	FDR q-value	Enrichment	N	B	n	b	Genes
GO:0002376	immune system process	3.82E-21	5.63E-17	2.65	13109	1042	498	105	[Apbb1ip - amyloid beta (a4) precursor protein-binding, family b, member 1 interacting protein, Fau - finkel-biskis-reilly murine sarcoma virus (fbr-musv) ubiquitously expressed (fox derived), Pirb - paired ig-like receptor b, Unc93b1 - unc-93 homolog b1 (c. elegans), Ptk2b - ptk2 protein tyrosine kinase 2 beta, Rhoa - ras homolog gene family, member a, Prkcb - protein kinase c, beta, Fcer1g - fc…
GO:0032879	regulation of localization	1.11E-17	8.19E-14	1.9	13109	2249	498	162	[Iscu - iscu iron-sulfur cluster scaffold homolog (e. coli), Stk24 - serine/threonine kinase 24, Nr1h3 - nuclear receptor subfamily 1, group h, member 3, Abcg1 - atp-binding cassette, sub-family g (white), member 1, Gsn - gelsolin, Arf6 - adp-ribosylation factor 6, Unc93b1 - unc-93 homolog b1 (c. elegans), Dpysl3 - dihydropyrimidinase-like 3, Ptk2b - ptk2 protein tyrosine kinase 2 beta, Rhoa - ra…
GO:0050764	regulation of phagocytosis	2.79E-17	1.37E-13	8.15	13109	84	498	26	[Pparg - peroxisome proliferator activated receptor gamma, Csk - c-src tyrosine kinase, Fgr - gardner-rasheed feline sarcoma viral (fgr) oncogene homolog, Tgfb1 - transforming growth factor, beta 1, Fpr2 - formyl peptide receptor 2, Hck - hemopoietic cell kinase, Cd300a - cd300a antigen, Sirpb1a - signal-regulatory protein beta 1a, Fcer1g - fc receptor, ige, high affinity i, gamma polypeptide, Sc…
GO:0002682	regulation of immune system process	3.13E-17	1.15E-13	2.48	13109	1021	498	96	[Sh2d1b1 - sh2 domain protein 1b1, Cd48 - cd48 antigen, Fos - fbj osteosarcoma oncogene, Bcl2a1d - b cell leukemia/lymphoma 2 related protein a1d, Pparg - peroxisome proliferator activated receptor gamma, Gsn - gelsolin, Nr1h3 - nuclear receptor subfamily 1, group h, member 3, Arf6 - adp-ribosylation factor 6, Unc93b1 - unc-93 homolog b1 (c. elegans), Ptk2b - ptk2 protein tyrosine kinase 2 beta, …
GO:0050776	regulation of immune response	9.92E-16	2.93E-12	3.04	13109	555	498	64	[Sh2d1b1 - sh2 domain protein 1b1, Cd48 - cd48 antigen, Bcl2a1d - b cell leukemia/lymphoma 2 related protein a1d, Pparg - peroxisome proliferator activated receptor gamma, Nr1h3 - nuclear receptor subfamily 1, group h, member 3, Arf6 - adp-ribosylation factor 6, Unc93b1 - unc-93 homolog b1 (c. elegans), Fpr2 - formyl peptide receptor 2, Prkcb - protein kinase c, beta, Fcer1g - fc receptor, ige, h…
GO:0050727	regulation of inflammatory response	1.51E-15	3.71E-12	4.13	13109	274	498	43	[Mgll - monoglyceride lipase, Cebpa - ccaat/enhancer binding protein (c/ebp), alpha, Pparg - peroxisome proliferator activated receptor gamma, Smpdl3b - sphingomyelin phosphodiesterase, acid-like 3b, Nr1h3 - nuclear receptor subfamily 1, group h, member 3, Fpr2 - formyl peptide receptor 2, Fabp4 - fatty acid binding protein 4, adipocyte, Socs3 - suppressor of cytokine signaling 3, Abhd12 - abhydr…
GO:0051049	regulation of transport	2.27E-15	4.79E-12	2.07	13109	1513	498	119	[Iscu - iscu iron-sulfur cluster scaffold homolog (e. coli), Abcg1 - atp-binding cassette, sub-family g (white), member 1, Nr1h3 - nuclear receptor subfamily 1, group h, member 3, Arf6 - adp-ribosylation factor 6, Unc93b1 - unc-93 homolog b1 (c. elegans), Ptk2b - ptk2 protein tyrosine kinase 2 beta, Rhoa - ras homolog gene family, member a, Prkcb - protein kinase c, beta, Flna - filamin, alpha, N…
GO:0045321	leukocyte activation	2.76E-15	5.10E-12	3.58	13109	368	498	50	[Apbb1ip - amyloid beta (a4) precursor protein-binding, family b, member 1 interacting protein, Sh2d1b1 - sh2 domain protein 1b1, Cd48 - cd48 antigen, Bcl2a1d - b cell leukemia/lymphoma 2 related protein a1d, Pirb - paired ig-like receptor b, Ptk2b - ptk2 protein tyrosine kinase 2 beta, Fpr2 - formyl peptide receptor 2, Prkcb - protein kinase c, beta, Fcer1g - fc receptor, ige, high affinity i, g…
GO:0001775	cell activation	4.38E-15	7.18E-12	3.38	13109	413	498	53	[Apbb1ip - amyloid beta (a4) precursor protein-binding, family b, member 1 interacting protein, Sh2d1b1 - sh2 domain protein 1b1, Cd48 - cd48 antigen, Bcl2a1d - b cell leukemia/lymphoma 2 related protein a1d, Pirb - paired ig-like receptor b, Ptk2b - ptk2 protein tyrosine kinase 2 beta, Fpr2 - formyl peptide receptor 2, Prkcb - protein kinase c, beta, Rap2b - rap2b, member of ras oncogene family,…
GO:0065008	regulation of biological quality	3.83E-14	5.64E-11	1.68	13109	2777	498	177	[Iscu - iscu iron-sulfur cluster scaffold homolog (e. coli), Pirb - paired ig-like receptor b, Nr1h3 - nuclear receptor subfamily 1, group h, member 3, Abcg1 - atp-binding cassette, sub-family g (white), member 1, Gsn - gelsolin, Arf6 - adp-ribosylation factor 6, Ptk2b - ptk2 protein tyrosine kinase 2 beta, Rhoa - ras homolog gene family, member a, Flna - filamin, alpha, Prkcb - protein kinase c,…
GO:0002684	positive regulation of immune system process	1.16E-13	1.55E-10	2.67	13109	661	498	67	[Sh2d1b1 - sh2 domain protein 1b1, Bcl2a1d - b cell leukemia/lymphoma 2 related protein a1d, Fos - fbj osteosarcoma oncogene, Nr1h3 - nuclear receptor subfamily 1, group h, member 3, Unc93b1 - unc-93 homolog b1 (c. elegans), Ptk2b - ptk2 protein tyrosine kinase 2 beta, Rhoa - ras homolog gene family, member a, Fpr2 - formyl peptide receptor 2, Prkcb - protein kinase c, beta, Fcer1g - fc receptor,…
GO:0032101	regulation of response to external stimulus	3.16E-13	3.89E-10	2.71	13109	611	498	63	[Mgll - monoglyceride lipase, Pparg - peroxisome proliferator activated receptor gamma, Stk24 - serine/threonine kinase 24, Nr1h3 - nuclear receptor subfamily 1, group h, member 3, Ptk2b - ptk2 protein tyrosine kinase 2 beta, Il16 - interleukin 16, Fpr2 - formyl peptide receptor 2, Coro1b - coronin, actin binding protein 1b, Socs3 - suppressor of cytokine signaling 3, Abhd12 - abhydrolase domain …
GO:0051050	positive regulation of transport	1.49E-12	1.69E-09	2.37	13109	833	498	75	[Pparg - peroxisome proliferator activated receptor gamma, Abcg1 - atp-binding cassette, sub-family g (white), member 1, Nr1h3 - nuclear receptor subfamily 1, group h, member 3, Lipg - lipase, endothelial, Arf6 - adp-ribosylation factor 6, Unc93b1 - unc-93 homolog b1 (c. elegans), Fpr2 - formyl peptide receptor 2, Flna - filamin, alpha, Map1lc3b - microtubule-associated protein 1 light chain 3 be…
GO:0048583	regulation of response to stimulus	1.66E-12	1.75E-09	1.61	13109	2913	498	178	[Stk24 - serine/threonine kinase 24, Nr1h3 - nuclear receptor subfamily 1, group h, member 3, Gsn - gelsolin, Arf6 - adp-ribosylation factor 6, Unc93b1 - unc-93 homolog b1 (c. elegans), Ptk2b - ptk2 protein tyrosine kinase 2 beta, Rhoa - ras homolog gene family, member a, Flna - filamin, alpha, Prkcb - protein kinase c, beta, Coro1b - coronin, actin binding protein 1b, Nadk - nad kinase, Socs3 - …
GO:0030100	regulation of endocytosis	2.22E-12	2.18E-09	3.88	13109	244	498	36	[Pparg - peroxisome proliferator activated receptor gamma, Nr1h3 - nuclear receptor subfamily 1, group h, member 3, Csk - c-src tyrosine kinase, Fgr - gardner-rasheed feline sarcoma viral (fgr) oncogene homolog, Tgfb1 - transforming growth factor, beta 1, Fpr2 - formyl peptide receptor 2, Hck - hemopoietic cell kinase, Cd300a - cd300a antigen, Sirpb1a - signal-regulatory protein beta 1a, Fcer1g -…
GO:0031347	regulation of defense response	4.93E-12	4.54E-09	2.84	13109	491	498	53	[Mgll - monoglyceride lipase, Sh2d1b1 - sh2 domain protein 1b1, Pparg - peroxisome proliferator activated receptor gamma, Nr1h3 - nuclear receptor subfamily 1, group h, member 3, Arf6 - adp-ribosylation factor 6, Unc93b1 - unc-93 homolog b1 (c. elegans), Fpr2 - formyl peptide receptor 2, Socs3 - suppressor of cytokine signaling 3, Abhd12 - abhydrolase domain containing 12, Fcer1g - fc receptor, i…
GO:0050896	response to stimulus	8.42E-12	7.30E-09	1.53	13109	3400	498	197	[Fau - finkel-biskis-reilly murine sarcoma virus (fbr-musv) ubiquitously expressed (fox derived), Stk24 - serine/threonine kinase 24, Abcg1 - atp-binding cassette, sub-family g (white), member 1, Gsn - gelsolin, Unc93b1 - unc-93 homolog b1 (c. elegans), Ptk2b - ptk2 protein tyrosine kinase 2 beta, Coro1b - coronin, actin binding protein 1b, Map1lc3b - microtubule-associated protein 1 light chain …
GO:0001817	regulation of cytokine production	1.64E-11	1.34E-08	2.69	13109	538	498	55	[Sh2d1b1 - sh2 domain protein 1b1, F11r - f11 receptor, Pparg - peroxisome proliferator activated receptor gamma, Unc93b1 - unc-93 homolog b1 (c. elegans), Capn2 - calpain 2, Fcer1g - fc receptor, ige, high affinity i, gamma polypeptide, Axl - axl receptor tyrosine kinase, Acp5 - acid phosphatase 5, tartrate resistant, Pycard - pyd and card domain containing, Itgav - integrin alpha v, Klf2 - krup…
GO:0048584	positive regulation of response to stimulus	2.71E-11	2.10E-08	1.85	13109	1608	498	113	[Stk24 - serine/threonine kinase 24, Gsn - gelsolin, Nr1h3 - nuclear receptor subfamily 1, group h, member 3, Unc93b1 - unc-93 homolog b1 (c. elegans), Ptk2b - ptk2 protein tyrosine kinase 2 beta, Rhoa - ras homolog gene family, member a, Prkcb - protein kinase c, beta, Flna - filamin, alpha, Nadk - nad kinase, Fcer1g - fc receptor, ige, high affinity i, gamma polypeptide, Axl - axl receptor tyro…
GO:0048518	positive regulation of biological process	4.47E-11	3.30E-08	1.4	13109	4565	498	243	[Apbb1ip - amyloid beta (a4) precursor protein-binding, family b, member 1 interacting protein, Stk24 - serine/threonine kinase 24, Abcg1 - atp-binding cassette, sub-family g (white), member 1, Gsn - gelsolin, Unc93b1 - unc-93 homolog b1 (c. elegans), Ptk2b - ptk2 protein tyrosine kinase 2 beta, Coro1b - coronin, actin binding protein 1b, Map1lc3b - microtubule-associated protein 1 light chain 3 …
GO:0002683	negative regulation of immune system process	1.49E-10	1.05E-07	3.01	13109	367	498	42	[Ezr - ezrin, Sh2d1b1 - sh2 domain protein 1b1, Tmem176b - transmembrane protein 176b, Pparg - peroxisome proliferator activated receptor gamma, Ptpn6 - protein tyrosine phosphatase, non-receptor type 6, Smpdl3b - sphingomyelin phosphodiesterase, acid-like 3b, Nr1h3 - nuclear receptor subfamily 1, group h, member 3, Col3a1 - collagen, type iii, alpha 1, Fcrl5 - fc receptor-like 5, Cdkn2a - cyclin…
GO:0002274	myeloid leukocyte activation	3.26E-10	2.18E-07	5.54	13109	95	498	20	[Spi1 - spleen focus forming virus (sffv) proviral integration oncogene, Pycard - pyd and card domain containing, Batf - basic leucine zipper transcription factor, atf-like, Cd48 - cd48 antigen, Casp1 - caspase 1, Pirb - paired ig-like receptor b, Slc11a1 - solute carrier family 11 (proton-coupled divalent metal ion transporters), member 1, Tgfb1 - transforming growth factor, beta 1, Fpr2 - formy…
GO:0032928	regulation of superoxide anion generation	3.89E-10	2.49E-07	13.85	13109	19	498	10	[Itgam - integrin alpha m, Cyba - cytochrome b-245, alpha polypeptide, Syk - spleen tyrosine kinase, Acp5 - acid phosphatase 5, tartrate resistant, Gstp1 - glutathione s-transferase, pi 1, Sod1 - superoxide dismutase 1, soluble, Tgfb1 - transforming growth factor, beta 1, Tyrobp - tyro protein tyrosine kinase binding protein, Itgb2 - integrin beta 2, Fpr2 - formyl peptide receptor 2]
GO:0010033	response to organic substance	4.06E-10	2.49E-07	1.82	13109	1537	498	106	[Gsn - gelsolin, Abcg1 - atp-binding cassette, sub-family g (white), member 1, Nr1h3 - nuclear receptor subfamily 1, group h, member 3, Arf6 - adp-ribosylation factor 6, Ptk2b - ptk2 protein tyrosine kinase 2 beta, Pkm - pyruvate kinase, muscle, Rhoa - ras homolog gene family, member a, Prkcb - protein kinase c, beta, Coro1b - coronin, actin binding protein 1b, Socs3 - suppressor of cytokine sign…
GO:0042221	response to chemical	4.08E-10	2.41E-07	1.71	13109	1888	498	123	[Stk24 - serine/threonine kinase 24, Gsn - gelsolin, Abcg1 - atp-binding cassette, sub-family g (white), member 1, Nr1h3 - nuclear receptor subfamily 1, group h, member 3, Arf6 - adp-ribosylation factor 6, Ptk2b - ptk2 protein tyrosine kinase 2 beta, Pkm - pyruvate kinase, muscle, Rhoa - ras homolog gene family, member a, Prkcb - protein kinase c, beta, Coro1b - coronin, actin binding protein 1b,…
GO:0050766	positive regulation of phagocytosis	4.73E-10	2.68E-07	7.02	13109	60	498	16	[Ano6 - anoctamin 6, Pycard - pyd and card domain containing, Ptprc - protein tyrosine phosphatase, receptor type, c, Pparg - peroxisome proliferator activated receptor gamma, Sirpa - signal-regulatory protein alpha, Cyba - cytochrome b-245, alpha polypeptide, Stap1 - signal transducing adaptor family member 1, Slc11a1 - solute carrier family 11 (proton-coupled divalent metal ion transporters), m…
GO:0070887	cellular response to chemical stimulus	6.04E-10	3.30E-07	1.9	13109	1288	498	93	[Fos - fbj osteosarcoma oncogene, Sparc - secreted acidic cysteine rich glycoprotein, Pparg - peroxisome proliferator activated receptor gamma, Gsn - gelsolin, Nr1h3 - nuclear receptor subfamily 1, group h, member 3, Arf6 - adp-ribosylation factor 6, Ptk2b - ptk2 protein tyrosine kinase 2 beta, Pkm - pyruvate kinase, muscle, Rhoa - ras homolog gene family, member a, Fpr2 - formyl peptide receptor…
GO:0060627	regulation of vesicle-mediated transport	6.94E-10	3.66E-07	2.64	13109	479	498	48	[Ezr - ezrin, Pparg - peroxisome proliferator activated receptor gamma, Nr1h3 - nuclear receptor subfamily 1, group h, member 3, Csk - c-src tyrosine kinase, Snap23 - synaptosomal-associated protein 23, Fgr - gardner-rasheed feline sarcoma viral (fgr) oncogene homolog, Tgfb1 - transforming growth factor, beta 1, Fpr2 - formyl peptide receptor 2, Hck - hemopoietic cell kinase, Prkcb - protein kina…
GO:0071310	cellular response to organic substance	1.25E-09	6.34E-07	2	13109	1054	498	80	[Sparc - secreted acidic cysteine rich glycoprotein, Pparg - peroxisome proliferator activated receptor gamma, Nr1h3 - nuclear receptor subfamily 1, group h, member 3, Gsn - gelsolin, Arf6 - adp-ribosylation factor 6, Ptk2b - ptk2 protein tyrosine kinase 2 beta, Pkm - pyruvate kinase, muscle, Rhoa - ras homolog gene family, member a, Fpr2 - formyl peptide receptor 2, Prkcb - protein kinase c, bet…
GO:0042592	homeostatic process	1.37E-09	6.75E-07	1.94	13109	1152	498	85	[Bcl2a1a - b cell leukemia/lymphoma 2 related protein a1a, Iscu - iscu iron-sulfur cluster scaffold homolog (e. coli), Pirb - paired ig-like receptor b, Pparg - peroxisome proliferator activated receptor gamma, Nr1h3 - nuclear receptor subfamily 1, group h, member 3, Abcg1 - atp-binding cassette, sub-family g (white), member 1, Lipg - lipase, endothelial, Ptk2b - ptk2 protein tyrosine kinase 2 be…
GO:0009607	response to biotic stimulus	1.85E-09	8.82E-07	2.42	13109	576	498	53	[Fau - finkel-biskis-reilly murine sarcoma virus (fbr-musv) ubiquitously expressed (fox derived), Nr1h3 - nuclear receptor subfamily 1, group h, member 3, Unc93b1 - unc-93 homolog b1 (c. elegans), Rhoa - ras homolog gene family, member a, Fpr2 - formyl peptide receptor 2, Fcer1g - fc receptor, ige, high affinity i, gamma polypeptide, Axl - axl receptor tyrosine kinase, Gpx1 - glutathione peroxida…
GO:0032103	positive regulation of response to external stimulus	1.92E-09	8.83E-07	3.34	13109	252	498	32	[Cebpa - ccaat/enhancer binding protein (c/ebp), alpha, Stk24 - serine/threonine kinase 24, Ptk2b - ptk2 protein tyrosine kinase 2 beta, Cd180 - cd180 antigen, Tgfb1 - transforming growth factor, beta 1, Il16 - interleukin 16, Fpr2 - formyl peptide receptor 2, Cxcl13 - chemokine (c-x-c motif) ligand 13, Fabp4 - fatty acid binding protein 4, adipocyte, Fcer1g - fc receptor, ige, high affinity i, g…
GO:0046649	lymphocyte activation	2.07E-09	9.25E-07	3.12	13109	295	498	35	[Apbb1ip - amyloid beta (a4) precursor protein-binding, family b, member 1 interacting protein, Cd48 - cd48 antigen, Bcl2a1d - b cell leukemia/lymphoma 2 related protein a1d, Card11 - caspase recruitment domain family, member 11, Lcp1 - lymphocyte cytosolic protein 1, Ptk2b - ptk2 protein tyrosine kinase 2 beta, Cd180 - cd180 antigen, Tgfb1 - transforming growth factor, beta 1, Prkcb - protein ki…
GO:0044093	positive regulation of molecular function	2.67E-09	1.16E-06	1.9	13109	1207	498	87	[Iscu - iscu iron-sulfur cluster scaffold homolog (e. coli), F11r - f11 receptor, Stk24 - serine/threonine kinase 24, Calm1 - calmodulin 1, Pparg - peroxisome proliferator activated receptor gamma, Nr1h3 - nuclear receptor subfamily 1, group h, member 3, Gsn - gelsolin, Arf6 - adp-ribosylation factor 6, Ptk2b - ptk2 protein tyrosine kinase 2 beta, Ywhab - tyrosine 3-monooxygenase/tryptophan 5-mon…
GO:0050728	negative regulation of inflammatory response	2.98E-09	1.25E-06	4.92	13109	107	498	20	[Pycard - pyd and card domain containing, Sirpa - signal-regulatory protein alpha, Pparg - peroxisome proliferator activated receptor gamma, Smpdl3b - sphingomyelin phosphodiesterase, acid-like 3b, Nr1h3 - nuclear receptor subfamily 1, group h, member 3, Cd200r1 - cd200 receptor 1, Metrnl - meteorin, glial cell differentiation regulator-like, Fpr2 - formyl peptide receptor 2, Nfkb1 - nuclear fact…
GO:0050778	positive regulation of immune response	6.60E-09	2.70E-06	2.74	13109	384	498	40	[Sh2d1b1 - sh2 domain protein 1b1, Bcl2a1d - b cell leukemia/lymphoma 2 related protein a1d, Ptpn6 - protein tyrosine phosphatase, non-receptor type 6, Nr1h3 - nuclear receptor subfamily 1, group h, member 3, Unc93b1 - unc-93 homolog b1 (c. elegans), Fgr - gardner-rasheed feline sarcoma viral (fgr) oncogene homolog, Cadm1 - cell adhesion molecule 1, Tgfb1 - transforming growth factor, beta 1, Fpr…
GO:0002685	regulation of leukocyte migration	6.66E-09	2.65E-06	3.85	13109	171	498	25	[Ptk2b - ptk2 protein tyrosine kinase 2 beta, Tgfb1 - transforming growth factor, beta 1, Rhoa - ras homolog gene family, member a, Fpr2 - formyl peptide receptor 2, Cxcl13 - chemokine (c-x-c motif) ligand 13, Cd300a - cd300a antigen, Ccl4 - chemokine (c-c motif) ligand 4, Cxcl14 - chemokine (c-x-c motif) ligand 14, P2rx4 - purinergic receptor p2x, ligand-gated ion channel 4, Lgals3 - lectin, gal…
GO:0048585	negative regulation of response to stimulus	1.23E-08	4.79E-06	1.82	13109	1286	498	89	[Bcl2a1a - b cell leukemia/lymphoma 2 related protein a1a, Tmbim1 - transmembrane bax inhibitor motif containing 1, Sh2d1b1 - sh2 domain protein 1b1, Bcl2a1d - b cell leukemia/lymphoma 2 related protein a1d, Bcl2a1b - b cell leukemia/lymphoma 2 related protein a1b, Pparg - peroxisome proliferator activated receptor gamma, Nr1h3 - nuclear receptor subfamily 1, group h, member 3, Bcl2a1c - b cell l…
GO:0002694	regulation of leukocyte activation	1.38E-08	5.23E-06	2.63	13109	410	498	41	[Cebpa - ccaat/enhancer binding protein (c/ebp), alpha, Ptpn6 - protein tyrosine phosphatase, non-receptor type 6, Pparg - peroxisome proliferator activated receptor gamma, Card11 - caspase recruitment domain family, member 11, Gsn - gelsolin, Nr1h3 - nuclear receptor subfamily 1, group h, member 3, Csk - c-src tyrosine kinase, Cdkn2a - cyclin-dependent kinase inhibitor 2a, Fgr - gardner-rasheed …
GO:0009605	response to external stimulus	1.39E-08	5.11E-06	1.99	13109	938	498	71	[Fos - fbj osteosarcoma oncogene, Fau - finkel-biskis-reilly murine sarcoma virus (fbr-musv) ubiquitously expressed (fox derived), Pparg - peroxisome proliferator activated receptor gamma, Stk24 - serine/threonine kinase 24, Nr1h3 - nuclear receptor subfamily 1, group h, member 3, Unc93b1 - unc-93 homolog b1 (c. elegans), Rhoa - ras homolog gene family, member a, Fpr2 - formyl peptide receptor 2,…
GO:0050865	regulation of cell activation	1.46E-08	5.26E-06	2.56	13109	443	498	43	[Cebpa - ccaat/enhancer binding protein (c/ebp), alpha, Ptpn6 - protein tyrosine phosphatase, non-receptor type 6, Pparg - peroxisome proliferator activated receptor gamma, Card11 - caspase recruitment domain family, member 11, Gsn - gelsolin, Nr1h3 - nuclear receptor subfamily 1, group h, member 3, Csk - c-src tyrosine kinase, Cdkn2a - cyclin-dependent kinase inhibitor 2a, Fgr - gardner-rasheed …
GO:0006952	defense response	1.97E-08	6.92E-06	2.22	13109	652	498	55	[Sh2d1b1 - sh2 domain protein 1b1, Fau - finkel-biskis-reilly murine sarcoma virus (fbr-musv) ubiquitously expressed (fox derived), Pparg - peroxisome proliferator activated receptor gamma, Unc93b1 - unc-93 homolog b1 (c. elegans), Ptk2b - ptk2 protein tyrosine kinase 2 beta, Lipa - lysosomal acid lipase a, Fpr2 - formyl peptide receptor 2, Fcer1g - fc receptor, ige, high affinity i, gamma polype…
GO:0048522	positive regulation of cellular process	2.00E-08	6.84E-06	1.37	13109	4115	498	214	[Stk24 - serine/threonine kinase 24, Gsn - gelsolin, Unc93b1 - unc-93 homolog b1 (c. elegans), Ptk2b - ptk2 protein tyrosine kinase 2 beta, Coro1b - coronin, actin binding protein 1b, Fcer1g - fc receptor, ige, high affinity i, gamma polypeptide, Capn2 - calpain 2, Cxcl14 - chemokine (c-x-c motif) ligand 14, Lamtor4 - late endosomal/lysosomal adaptor, mapk and mtor activator 4, Nsf - n-ethylmalei…
GO:0010959	regulation of metal ion transport	2.81E-08	9.41E-06	2.83	13109	326	498	35	[Iscu - iscu iron-sulfur cluster scaffold homolog (e. coli), Ptpn6 - protein tyrosine phosphatase, non-receptor type 6, Atp1a1 - atpase, na+/k+ transporting, alpha 1 polypeptide, Fcrl5 - fc receptor-like 5, Ptk2b - ptk2 protein tyrosine kinase 2 beta, Asph - aspartate-beta-hydroxylase, Tgfb1 - transforming growth factor, beta 1, Rhoa - ras homolog gene family, member a, Il16 - interleukin 16, Fln…
GO:0043207	response to external biotic stimulus	3.00E-08	9.83E-06	2.32	13109	555	498	49	[Fau - finkel-biskis-reilly murine sarcoma virus (fbr-musv) ubiquitously expressed (fox derived), Nr1h3 - nuclear receptor subfamily 1, group h, member 3, Unc93b1 - unc-93 homolog b1 (c. elegans), Rhoa - ras homolog gene family, member a, Fpr2 - formyl peptide receptor 2, Fcer1g - fc receptor, ige, high affinity i, gamma polypeptide, Axl - axl receptor tyrosine kinase, Gpx1 - glutathione peroxida…
GO:0032680	regulation of tumor necrosis factor production	3.16E-08	1.01E-05	4.13	13109	134	498	21	[Ccr5 - chemokine (c-c motif) receptor 5, Pycard - pyd and card domain containing, Clec4a2 - c-type lectin domain family 4, member a2, Arhgef2 - rho/rac guanine nucleotide exchange factor (gef) 2, Ptprc - protein tyrosine phosphatase, receptor type, c, Ptpn6 - protein tyrosine phosphatase, non-receptor type 6, Sirpa - signal-regulatory protein alpha, Myd88 - myeloid differentiation primary respon…
GO:0031348	negative regulation of defense response	3.72E-08	1.17E-05	3.78	13109	160	498	23	[Pycard - pyd and card domain containing, Sh2d1b1 - sh2 domain protein 1b1, Sirpa - signal-regulatory protein alpha, Pparg - peroxisome proliferator activated receptor gamma, Smpdl3b - sphingomyelin phosphodiesterase, acid-like 3b, Nr1h3 - nuclear receptor subfamily 1, group h, member 3, Cd200r1 - cd200 receptor 1, Metrnl - meteorin, glial cell differentiation regulator-like, Fpr2 - formyl peptid…
GO:0032930	positive regulation of superoxide anion generation	4.04E-08	1.24E-05	13.16	13109	16	498	8	[Itgam - integrin alpha m, Cyba - cytochrome b-245, alpha polypeptide, Gstp1 - glutathione s-transferase, pi 1, Sod1 - superoxide dismutase 1, soluble, Tgfb1 - transforming growth factor, beta 1, Tyrobp - tyro protein tyrosine kinase binding protein, Itgb2 - integrin beta 2, Fpr2 - formyl peptide receptor 2]
GO:0090322	regulation of superoxide metabolic process	4.05E-08	1.22E-05	9.4	13109	28	498	10	[Itgam - integrin alpha m, Cyba - cytochrome b-245, alpha polypeptide, Syk - spleen tyrosine kinase, Acp5 - acid phosphatase 5, tartrate resistant, Gstp1 - glutathione s-transferase, pi 1, Sod1 - superoxide dismutase 1, soluble, Tgfb1 - transforming growth factor, beta 1, Tyrobp - tyro protein tyrosine kinase binding protein, Itgb2 - integrin beta 2, Fpr2 - formyl peptide receptor 2]
GO:1903555	regulation of tumor necrosis factor superfamily cytokine production	4.13E-08	1.22E-05	4.06	13109	136	498	21	[Ccr5 - chemokine (c-c motif) receptor 5, Pycard - pyd and card domain containing, Clec4a2 - c-type lectin domain family 4, member a2, Arhgef2 - rho/rac guanine nucleotide exchange factor (gef) 2, Ptprc - protein tyrosine phosphatase, receptor type, c, Ptpn6 - protein tyrosine phosphatase, non-receptor type 6, Sirpa - signal-regulatory protein alpha, Myd88 - myeloid differentiation primary respon…
GO:0030334	regulation of cell migration	4.87E-08	1.41E-05	2.09	13109	742	498	59	[Sparc - secreted acidic cysteine rich glycoprotein, Pparg - peroxisome proliferator activated receptor gamma, Stk24 - serine/threonine kinase 24, Arf6 - adp-ribosylation factor 6, Ptk2b - ptk2 protein tyrosine kinase 2 beta, Dpysl3 - dihydropyrimidinase-like 3, Rhoa - ras homolog gene family, member a, Fpr2 - formyl peptide receptor 2, Rap2b - rap2b, member of ras oncogene family, Flna - filamin…
GO:0051239	regulation of multicellular organismal process	4.90E-08	1.39E-05	1.52	13109	2463	498	142	[Hpgds - hematopoietic prostaglandin d synthase, Stk24 - serine/threonine kinase 24, Nr1h3 - nuclear receptor subfamily 1, group h, member 3, Arf6 - adp-ribosylation factor 6, Unc93b1 - unc-93 homolog b1 (c. elegans), Ptk2b - ptk2 protein tyrosine kinase 2 beta, Dpysl3 - dihydropyrimidinase-like 3, Pkm - pyruvate kinase, muscle, Rhoa - ras homolog gene family, member a, Flna - filamin, alpha, Prk…
GO:0002768	immune response-regulating cell surface receptor signaling pathway	5.50E-08	1.53E-05	4.6	13109	103	498	18	[Sh2d1b1 - sh2 domain protein 1b1, Bcl2a1d - b cell leukemia/lymphoma 2 related protein a1d, Ptprc - protein tyrosine phosphatase, receptor type, c, Ptpn6 - protein tyrosine phosphatase, non-receptor type 6, Fpr2 - formyl peptide receptor 2, Prkcb - protein kinase c, beta, Fyn - fyn proto-oncogene, Themis2 - thymocyte selection associated family member 2, Lyn - yamaguchi sarcoma viral (v-yes-1) o…
GO:0048878	chemical homeostasis	6.30E-08	1.72E-05	2.03	13109	803	498	62	[Iscu - iscu iron-sulfur cluster scaffold homolog (e. coli), Pparg - peroxisome proliferator activated receptor gamma, Nr1h3 - nuclear receptor subfamily 1, group h, member 3, Abcg1 - atp-binding cassette, sub-family g (white), member 1, Lipg - lipase, endothelial, Ptk2b - ptk2 protein tyrosine kinase 2 beta, Fpr2 - formyl peptide receptor 2, Prkcb - protein kinase c, beta, Ckb - creatine kinase,…
GO:2000377	regulation of reactive oxygen species metabolic process	6.67E-08	1.79E-05	3.67	13109	165	498	23	[Itgam - integrin alpha m, Grb2 - growth factor receptor bound protein 2, Klf2 - kruppel-like factor 2 (lung), Sirpa - signal-regulatory protein alpha, Cyba - cytochrome b-245, alpha polypeptide, Ptk2b - ptk2 protein tyrosine kinase 2 beta, Tgfb1 - transforming growth factor, beta 1, Rhoa - ras homolog gene family, member a, Itgb2 - integrin beta 2, Fpr2 - formyl peptide receptor 2, Fyn - fyn pro…
GO:0051716	cellular response to stimulus	7.48E-08	1.97E-05	1.55	13109	2167	498	128	[Stk24 - serine/threonine kinase 24, Gsn - gelsolin, Abcg1 - atp-binding cassette, sub-family g (white), member 1, Nr1h3 - nuclear receptor subfamily 1, group h, member 3, Arf6 - adp-ribosylation factor 6, Ptk2b - ptk2 protein tyrosine kinase 2 beta, Pkm - pyruvate kinase, muscle, Rhoa - ras homolog gene family, member a, Prkcb - protein kinase c, beta, Coro1b - coronin, actin binding protein 1b,…
GO:0002764	immune response-regulating signaling pathway	8.26E-08	2.14E-05	3.76	13109	154	498	22	[Sh2d1b1 - sh2 domain protein 1b1, Bcl2a1d - b cell leukemia/lymphoma 2 related protein a1d, Ptprc - protein tyrosine phosphatase, receptor type, c, Ptpn6 - protein tyrosine phosphatase, non-receptor type 6, Myd88 - myeloid differentiation primary response gene 88, Tnip1 - tnfaip3 interacting protein 1, Unc93b1 - unc-93 homolog b1 (c. elegans), Fpr2 - formyl peptide receptor 2, Prkcb - protein ki…
GO:2000145	regulation of cell motility	8.75E-08	2.22E-05	2.04	13109	773	498	60	[Sparc - secreted acidic cysteine rich glycoprotein, Pparg - peroxisome proliferator activated receptor gamma, Stk24 - serine/threonine kinase 24, Arf6 - adp-ribosylation factor 6, Dpysl3 - dihydropyrimidinase-like 3, Ptk2b - ptk2 protein tyrosine kinase 2 beta, Rhoa - ras homolog gene family, member a, Fpr2 - formyl peptide receptor 2, Flna - filamin, alpha, Rap2b - rap2b, member of ras oncogene…
GO:0002366	leukocyte activation involved in immune response	1.01E-07	2.53E-05	4.43	13109	107	498	18	[Apbb1ip - amyloid beta (a4) precursor protein-binding, family b, member 1 interacting protein, Batf - basic leucine zipper transcription factor, atf-like, Pycard - pyd and card domain containing, Sh2d1b1 - sh2 domain protein 1b1, Lcp1 - lymphocyte cytosolic protein 1, Ptk2b - ptk2 protein tyrosine kinase 2 beta, Lfng - lfng o-fucosylpeptide 3-beta-n-acetylglucosaminyltransferase, Slc11a1 - solut…
GO:0006955	immune response	1.03E-07	2.54E-05	2.33	13109	508	498	45	[Sh2d1b1 - sh2 domain protein 1b1, Hist1h2bc - histone cluster 1, h2bc, Fau - finkel-biskis-reilly murine sarcoma virus (fbr-musv) ubiquitously expressed (fox derived), Arhgef2 - rho/rac guanine nucleotide exchange factor (gef) 2, Ptpn6 - protein tyrosine phosphatase, non-receptor type 6, Pirb - paired ig-like receptor b, Smpdl3b - sphingomyelin phosphodiesterase, acid-like 3b, Csk - c-src tyrosi…
GO:0051240	positive regulation of multicellular organismal process	1.04E-07	2.53E-05	1.7	13109	1470	498	95	[Tmbim1 - transmembrane bax inhibitor motif containing 1, Fos - fbj osteosarcoma oncogene, Sparc - secreted acidic cysteine rich glycoprotein, Clic1 - chloride intracellular channel 1, Stk24 - serine/threonine kinase 24, Pparg - peroxisome proliferator activated receptor gamma, Lipg - lipase, endothelial, Arf6 - adp-ribosylation factor 6, Unc93b1 - unc-93 homolog b1 (c. elegans), Dpysl3 - dihydro…
GO:0042110	T cell activation	1.13E-07	2.68E-05	3.45	13109	183	498	24	[Apbb1ip - amyloid beta (a4) precursor protein-binding, family b, member 1 interacting protein, Batf - basic leucine zipper transcription factor, atf-like, Itgam - integrin alpha m, Clec4a2 - c-type lectin domain family 4, member a2, Itgav - integrin alpha v, Cd48 - cd48 antigen, Bcl2a1d - b cell leukemia/lymphoma 2 related protein a1d, Ptprc - protein tyrosine phosphatase, receptor type, c, Zbtb…
GO:0007165	signal transduction	1.17E-07	2.73E-05	1.5	13109	2497	498	142	[Apbb1ip - amyloid beta (a4) precursor protein-binding, family b, member 1 interacting protein, Pirb - paired ig-like receptor b, Stk24 - serine/threonine kinase 24, Gsn - gelsolin, Abi1 - abl-interactor 1, Unc93b1 - unc-93 homolog b1 (c. elegans), Ptk2b - ptk2 protein tyrosine kinase 2 beta, Myo1e - myosin ie, Rhoa - ras homolog gene family, member a, Flna - filamin, alpha, Prkcb - protein kinas…
GO:0051128	regulation of cellular component organization	1.22E-07	2.81E-05	1.55	13109	2141	498	126	[Stk24 - serine/threonine kinase 24, Gsn - gelsolin, Nr1h3 - nuclear receptor subfamily 1, group h, member 3, Cdk2ap2 - cdk2-associated protein 2, Arf6 - adp-ribosylation factor 6, Ptk2b - ptk2 protein tyrosine kinase 2 beta, Dpysl3 - dihydropyrimidinase-like 3, Rhoa - ras homolog gene family, member a, Flna - filamin, alpha, Pfn1 - profilin 1, Coro1b - coronin, actin binding protein 1b, Capn2 - …
GO:0002429	immune response-activating cell surface receptor signaling pathway	1.24E-07	2.80E-05	4.61	13109	97	498	17	[Bcl2a1d - b cell leukemia/lymphoma 2 related protein a1d, Ptprc - protein tyrosine phosphatase, receptor type, c, Ptpn6 - protein tyrosine phosphatase, non-receptor type 6, Fpr2 - formyl peptide receptor 2, Prkcb - protein kinase c, beta, Fyn - fyn proto-oncogene, Themis2 - thymocyte selection associated family member 2, Lyn - yamaguchi sarcoma viral (v-yes-1) oncogene homolog, Fcer1g - fc recep…
GO:0002687	positive regulation of leukocyte migration	1.39E-07	3.11E-05	4.13	13109	121	498	19	[Lgals3 - lectin, galactose binding, soluble 3, Pycard - pyd and card domain containing, Ano6 - anoctamin 6, Rac2 - ras-related c3 botulinum substrate 2, Ptk2b - ptk2 protein tyrosine kinase 2 beta, Tgfb1 - transforming growth factor, beta 1, Rtn4 - reticulon 4, Gpsm3 - g-protein signalling modulator 3 (ags3-like, c. elegans), Rhoa - ras homolog gene family, member a, Ptprj - protein tyrosine pho…
GO:0006897	endocytosis	1.41E-07	3.10E-05	2.7	13109	332	498	34	[Ezr - ezrin, Grb2 - growth factor receptor bound protein 2, Cd302 - cd302 antigen, Nr1h3 - nuclear receptor subfamily 1, group h, member 3, Cap1 - cap, adenylate cyclase-associated protein 1 (yeast), Arf6 - adp-ribosylation factor 6, Myo1e - myosin ie, Fpr2 - formyl peptide receptor 2, Hck - hemopoietic cell kinase, Mtmr6 - myotubularin related protein 6, Fnbp1l - formin binding protein 1-like, …
GO:0045807	positive regulation of endocytosis	1.45E-07	3.14E-05	3.79	13109	146	498	21	[Ano6 - anoctamin 6, Pycard - pyd and card domain containing, Ptprc - protein tyrosine phosphatase, receptor type, c, Ppt1 - palmitoyl-protein thioesterase 1, Pparg - peroxisome proliferator activated receptor gamma, Sirpa - signal-regulatory protein alpha, Cyba - cytochrome b-245, alpha polypeptide, Hfe - hemochromatosis, Stap1 - signal transducing adaptor family member 1, Slc11a1 - solute carri…
GO:0019725	cellular homeostasis	1.50E-07	3.20E-05	2.17	13109	620	498	51	[Iscu - iscu iron-sulfur cluster scaffold homolog (e. coli), Ptk2b - ptk2 protein tyrosine kinase 2 beta, Fpr2 - formyl peptide receptor 2, Prkcb - protein kinase c, beta, Ckb - creatine kinase, brain, Bax - bcl2-associated x protein, Gpx1 - glutathione peroxidase 1, P2rx4 - purinergic receptor p2x, ligand-gated ion channel 4, Fth1 - ferritin heavy chain 1, Ano6 - anoctamin 6, Itgav - integrin al…
GO:0051270	regulation of cellular component movement	1.53E-07	3.23E-05	1.97	13109	842	498	63	[Sparc - secreted acidic cysteine rich glycoprotein, Pparg - peroxisome proliferator activated receptor gamma, Stk24 - serine/threonine kinase 24, Arf6 - adp-ribosylation factor 6, Dpysl3 - dihydropyrimidinase-like 3, Ptk2b - ptk2 protein tyrosine kinase 2 beta, Rhoa - ras homolog gene family, member a, Fpr2 - formyl peptide receptor 2, Flna - filamin, alpha, Rap2b - rap2b, member of ras oncogene…
GO:0002263	cell activation involved in immune response	1.56E-07	3.24E-05	4.31	13109	110	498	18	[Apbb1ip - amyloid beta (a4) precursor protein-binding, family b, member 1 interacting protein, Batf - basic leucine zipper transcription factor, atf-like, Pycard - pyd and card domain containing, Sh2d1b1 - sh2 domain protein 1b1, Lcp1 - lymphocyte cytosolic protein 1, Ptk2b - ptk2 protein tyrosine kinase 2 beta, Lfng - lfng o-fucosylpeptide 3-beta-n-acetylglucosaminyltransferase, Slc11a1 - solut…
GO:0060341	regulation of cellular localization	1.59E-07	3.27E-05	1.98	13109	824	498	62	[Tmbim1 - transmembrane bax inhibitor motif containing 1, Gsn - gelsolin, Arf6 - adp-ribosylation factor 6, Sqstm1 - sequestosome 1, Ptk2b - ptk2 protein tyrosine kinase 2 beta, Prkcb - protein kinase c, beta, Flna - filamin, alpha, Nadk - nad kinase, Fcer1g - fc receptor, ige, high affinity i, gamma polypeptide, Bax - bcl2-associated x protein, P2rx4 - purinergic receptor p2x, ligand-gated ion c…
GO:0002252	immune effector process	1.98E-07	3.99E-05	2.71	13109	321	498	33	[Apbb1ip - amyloid beta (a4) precursor protein-binding, family b, member 1 interacting protein, Sh2d1b1 - sh2 domain protein 1b1, Ptpn6 - protein tyrosine phosphatase, non-receptor type 6, Pirb - paired ig-like receptor b, Lcp1 - lymphocyte cytosolic protein 1, Unc93b1 - unc-93 homolog b1 (c. elegans), Ptk2b - ptk2 protein tyrosine kinase 2 beta, Cd180 - cd180 antigen, Fcer1g - fc receptor, ige, …
GO:1902563	regulation of neutrophil activation	2.22E-07	4.43E-05	17.55	13109	9	498	6	[Cd300a - cd300a antigen, Itgam - integrin alpha m, Syk - spleen tyrosine kinase, Abr - active bcr-related gene, Grn - granulin, Itgb2 - integrin beta 2]
GO:0009617	response to bacterium	2.30E-07	4.52E-05	3.14	13109	218	498	26	[Hist1h2bc - histone cluster 1, h2bc, Fau - finkel-biskis-reilly murine sarcoma virus (fbr-musv) ubiquitously expressed (fox derived), Fgr - gardner-rasheed feline sarcoma viral (fgr) oncogene homolog, Fpr2 - formyl peptide receptor 2, Hck - hemopoietic cell kinase, Cxcl13 - chemokine (c-x-c motif) ligand 13, Fabp4 - fatty acid binding protein 4, adipocyte, Fcer1g - fc receptor, ige, high affinit…
GO:0030335	positive regulation of cell migration	2.35E-07	4.55E-05	2.38	13109	454	498	41	[Arhgef2 - rho/rac guanine nucleotide exchange factor (gef) 2, Sparc - secreted acidic cysteine rich glycoprotein, Arf6 - adp-ribosylation factor 6, Ptk2b - ptk2 protein tyrosine kinase 2 beta, Fgr - gardner-rasheed feline sarcoma viral (fgr) oncogene homolog, Tgfb1 - transforming growth factor, beta 1, Rhoa - ras homolog gene family, member a, Fpr2 - formyl peptide receptor 2, Flna - filamin, al…
GO:0051282	regulation of sequestering of calcium ion	2.37E-07	4.53E-05	4.68	13109	90	498	16	[Ccr5 - chemokine (c-c motif) receptor 5, Itgav - integrin alpha v, Anxa5 - annexin a5, Ptprc - protein tyrosine phosphatase, receptor type, c, Ptpn6 - protein tyrosine phosphatase, non-receptor type 6, Cyba - cytochrome b-245, alpha polypeptide, Fcrl5 - fc receptor-like 5, Ptk2b - ptk2 protein tyrosine kinase 2 beta, Asph - aspartate-beta-hydroxylase, Dbi - diazepam binding inhibitor, Tgfb1 - tr…
GO:0007159	leukocyte cell-cell adhesion	2.39E-07	4.52E-05	7.06	13109	41	498	11	[Itgam - integrin alpha m, Ptprc - protein tyrosine phosphatase, receptor type, c, Cx3cr1 - chemokine (c-x3-c) receptor 1, Rac2 - ras-related c3 botulinum substrate 2, Spn - sialophorin, Tnip1 - tnfaip3 interacting protein 1, Syk - spleen tyrosine kinase, Selplg - selectin, platelet (p-selectin) ligand, Pecam1 - platelet/endothelial cell adhesion molecule 1, Itgb2 - integrin beta 2, Gcnt1 - gluco…
GO:0065009	regulation of molecular function	2.60E-07	4.86E-05	1.56	13109	1993	498	118	[Iscu - iscu iron-sulfur cluster scaffold homolog (e. coli), Calm1 - calmodulin 1, Stk24 - serine/threonine kinase 24, Gsn - gelsolin, Nr1h3 - nuclear receptor subfamily 1, group h, member 3, Arf6 - adp-ribosylation factor 6, Ptk2b - ptk2 protein tyrosine kinase 2 beta, Rhoa - ras homolog gene family, member a, Prkcb - protein kinase c, beta, Flna - filamin, alpha, Pfn1 - profilin 1, Map1lc3b - m…
GO:0007229	integrin-mediated signaling pathway	2.97E-07	5.48E-05	5.26	13109	70	498	14	[Itgax - integrin alpha x, Itgav - integrin alpha v, Pxn - paxillin, Col3a1 - collagen, type iii, alpha 1, Tln1 - talin 1, Ptk2b - ptk2 protein tyrosine kinase 2 beta, Fgr - gardner-rasheed feline sarcoma viral (fgr) oncogene homolog, Rhoa - ras homolog gene family, member a, Itgb2 - integrin beta 2, Fcer1g - fc receptor, ige, high affinity i, gamma polypeptide, Syk - spleen tyrosine kinase, Itga…
GO:0051924	regulation of calcium ion transport	3.71E-07	6.76E-05	3.15	13109	209	498	25	[Ptpn6 - protein tyrosine phosphatase, non-receptor type 6, Fcrl5 - fc receptor-like 5, Ptk2b - ptk2 protein tyrosine kinase 2 beta, Asph - aspartate-beta-hydroxylase, Tgfb1 - transforming growth factor, beta 1, Rhoa - ras homolog gene family, member a, Il16 - interleukin 16, Bax - bcl2-associated x protein, Ccl4 - chemokine (c-c motif) ligand 4, P2rx4 - purinergic receptor p2x, ligand-gated ion …
GO:0050851	antigen receptor-mediated signaling pathway	3.83E-07	6.89E-05	4.82	13109	82	498	15	[Bcl2a1d - b cell leukemia/lymphoma 2 related protein a1d, Ptprc - protein tyrosine phosphatase, receptor type, c, Ptpn6 - protein tyrosine phosphatase, non-receptor type 6, Prkcb - protein kinase c, beta, Fyn - fyn proto-oncogene, Themis2 - thymocyte selection associated family member 2, Lyn - yamaguchi sarcoma viral (v-yes-1) oncogene homolog, Bax - bcl2-associated x protein, Spn - sialophorin,…
GO:0006950	response to stress	3.88E-07	6.90E-05	1.54	13109	2030	498	119	[Fau - finkel-biskis-reilly murine sarcoma virus (fbr-musv) ubiquitously expressed (fox derived), Stk24 - serine/threonine kinase 24, Unc93b1 - unc-93 homolog b1 (c. elegans), Ptk2b - ptk2 protein tyrosine kinase 2 beta, Dpysl3 - dihydropyrimidinase-like 3, Rhoa - ras homolog gene family, member a, Prkcb - protein kinase c, beta, Coro1b - coronin, actin binding protein 1b, Map1lc3b - microtubule-…
GO:0002253	activation of immune response	4.12E-07	7.24E-05	3.22	13109	196	498	24	[Pycard - pyd and card domain containing, Bcl2a1d - b cell leukemia/lymphoma 2 related protein a1d, C1qc - complement component 1, q subcomponent, c chain, Ptprc - protein tyrosine phosphatase, receptor type, c, Ptpn6 - protein tyrosine phosphatase, non-receptor type 6, Myd88 - myeloid differentiation primary response gene 88, Tnip1 - tnfaip3 interacting protein 1, C1qa - complement component 1, …
GO:0002697	regulation of immune effector process	4.16E-07	7.22E-05	2.72	13109	300	498	31	[Sh2d1b1 - sh2 domain protein 1b1, Ptpn6 - protein tyrosine phosphatase, non-receptor type 6, Fgr - gardner-rasheed feline sarcoma viral (fgr) oncogene homolog, Cadm1 - cell adhesion molecule 1, Tgfb1 - transforming growth factor, beta 1, Cd300a - cd300a antigen, Fam49b - family with sequence similarity 49, member b, Fcer1g - fc receptor, ige, high affinity i, gamma polypeptide, Klrb1b - killer c…
GO:2000147	positive regulation of cell motility	4.19E-07	7.19E-05	2.33	13109	464	498	41	[Arhgef2 - rho/rac guanine nucleotide exchange factor (gef) 2, Sparc - secreted acidic cysteine rich glycoprotein, Arf6 - adp-ribosylation factor 6, Ptk2b - ptk2 protein tyrosine kinase 2 beta, Fgr - gardner-rasheed feline sarcoma viral (fgr) oncogene homolog, Tgfb1 - transforming growth factor, beta 1, Rhoa - ras homolog gene family, member a, Fpr2 - formyl peptide receptor 2, Flna - filamin, al…
GO:1901700	response to oxygen-containing compound	4.27E-07	7.24E-05	1.9	13109	886	498	64	[Fos - fbj osteosarcoma oncogene, Pparg - peroxisome proliferator activated receptor gamma, Stk24 - serine/threonine kinase 24, Nr1h3 - nuclear receptor subfamily 1, group h, member 3, Ptk2b - ptk2 protein tyrosine kinase 2 beta, Pkm - pyruvate kinase, muscle, Rhoa - ras homolog gene family, member a, Fpr2 - formyl peptide receptor 2, Prkcb - protein kinase c, beta, Capn2 - calpain 2, Axl - axl r…
GO:0050777	negative regulation of immune response	4.63E-07	7.77E-05	4.02	13109	118	498	18	[Lgals3 - lectin, galactose binding, soluble 3, Sh2d1b1 - sh2 domain protein 1b1, Ptprc - protein tyrosine phosphatase, receptor type, c, Ptpn6 - protein tyrosine phosphatase, non-receptor type 6, Pparg - peroxisome proliferator activated receptor gamma, Smpdl3b - sphingomyelin phosphodiesterase, acid-like 3b, Col3a1 - collagen, type iii, alpha 1, Hfe - hemochromatosis, Tgfb1 - transforming growt…
GO:0055082	cellular chemical homeostasis	4.69E-07	7.77E-05	2.24	13109	518	498	44	[Iscu - iscu iron-sulfur cluster scaffold homolog (e. coli), Tcf7l2 - transcription factor 7 like 2, t cell specific, hmg box, Atp1a1 - atpase, na+/k+ transporting, alpha 1 polypeptide, Lpar6 - lysophosphatidic acid receptor 6, Ptk2b - ptk2 protein tyrosine kinase 2 beta, Asph - aspartate-beta-hydroxylase, Tgfb1 - transforming growth factor, beta 1, Fpr2 - formyl peptide receptor 2, Cxcl13 - chem…
GO:0040012	regulation of locomotion	5.39E-07	8.83E-05	1.93	13109	834	498	61	[Sparc - secreted acidic cysteine rich glycoprotein, Pparg - peroxisome proliferator activated receptor gamma, Stk24 - serine/threonine kinase 24, Arf6 - adp-ribosylation factor 6, Dpysl3 - dihydropyrimidinase-like 3, Ptk2b - ptk2 protein tyrosine kinase 2 beta, Rhoa - ras homolog gene family, member a, Il16 - interleukin 16, Fpr2 - formyl peptide receptor 2, Flna - filamin, alpha, Rap2b - rap2b,…
GO:0050789	regulation of biological process	6.21E-07	1.01E-04	1.18	13109	7521	498	338	[Hpgds - hematopoietic prostaglandin d synthase, Apbb1ip - amyloid beta (a4) precursor protein-binding, family b, member 1 interacting protein, Stk24 - serine/threonine kinase 24, Gsn - gelsolin, Abcg1 - atp-binding cassette, sub-family g (white), member 1, Cdk2ap2 - cdk2-associated protein 2, Abi1 - abl-interactor 1, Unc93b1 - unc-93 homolog b1 (c. elegans), Ptk2b - ptk2 protein tyrosine kinase …
GO:0010941	regulation of cell death	6.35E-07	1.02E-04	1.68	13109	1381	498	88	[Tmbim1 - transmembrane bax inhibitor motif containing 1, Bcl2a1a - b cell leukemia/lymphoma 2 related protein a1a, Fos - fbj osteosarcoma oncogene, Bcl2a1d - b cell leukemia/lymphoma 2 related protein a1d, Pparg - peroxisome proliferator activated receptor gamma, Bcl2a1b - b cell leukemia/lymphoma 2 related protein a1b, Gsn - gelsolin, Bcl2a1c - b cell leukemia/lymphoma 2 related protein a1c, Pt…
GO:0032102	negative regulation of response to external stimulus	6.62E-07	1.05E-04	2.83	13109	260	498	28	[Anxa5 - annexin a5, Pparg - peroxisome proliferator activated receptor gamma, Nr1h3 - nuclear receptor subfamily 1, group h, member 3, Smpdl3b - sphingomyelin phosphodiesterase, acid-like 3b, Fpr2 - formyl peptide receptor 2, Cxcl13 - chemokine (c-x-c motif) ligand 13, Coro1b - coronin, actin binding protein 1b, Socs3 - suppressor of cytokine signaling 3, Cx3cr1 - chemokine (c-x3-c) receptor 1, …
GO:0040017	positive regulation of locomotion	6.81E-07	1.07E-04	2.26	13109	490	498	42	[Arhgef2 - rho/rac guanine nucleotide exchange factor (gef) 2, Sparc - secreted acidic cysteine rich glycoprotein, Arf6 - adp-ribosylation factor 6, Fgr - gardner-rasheed feline sarcoma viral (fgr) oncogene homolog, Ptk2b - ptk2 protein tyrosine kinase 2 beta, Tgfb1 - transforming growth factor, beta 1, Rhoa - ras homolog gene family, member a, Fpr2 - formyl peptide receptor 2, Il16 - interleukin…
GO:0043085	positive regulation of catalytic activity	6.84E-07	1.06E-04	1.88	13109	898	498	64	[Iscu - iscu iron-sulfur cluster scaffold homolog (e. coli), F11r - f11 receptor, Pparg - peroxisome proliferator activated receptor gamma, Stk24 - serine/threonine kinase 24, Nr1h3 - nuclear receptor subfamily 1, group h, member 3, Gsn - gelsolin, Ptk2b - ptk2 protein tyrosine kinase 2 beta, Rhoa - ras homolog gene family, member a, Ywhab - tyrosine 3-monooxygenase/tryptophan 5-monooxygenase act…
GO:0002757	immune response-activating signal transduction	7.15E-07	1.10E-04	3.58	13109	147	498	20	[Bcl2a1d - b cell leukemia/lymphoma 2 related protein a1d, Ptprc - protein tyrosine phosphatase, receptor type, c, Ptpn6 - protein tyrosine phosphatase, non-receptor type 6, Myd88 - myeloid differentiation primary response gene 88, Tnip1 - tnfaip3 interacting protein 1, Unc93b1 - unc-93 homolog b1 (c. elegans), Fpr2 - formyl peptide receptor 2, Prkcb - protein kinase c, beta, Fyn - fyn proto-onco…
GO:0051241	negative regulation of multicellular organismal process	8.17E-07	1.24E-04	1.8	13109	1021	498	70	[Hpgds - hematopoietic prostaglandin d synthase, Sh2d1b1 - sh2 domain protein 1b1, Sparc - secreted acidic cysteine rich glycoprotein, Pparg - peroxisome proliferator activated receptor gamma, Nr1h3 - nuclear receptor subfamily 1, group h, member 3, Arf6 - adp-ribosylation factor 6, Dpysl3 - dihydropyrimidinase-like 3, Ptk2b - ptk2 protein tyrosine kinase 2 beta, Rhoa - ras homolog gene family, m…
GO:0030155	regulation of cell adhesion	8.46E-07	1.27E-04	2.14	13109	565	498	46	[Apbb1ip - amyloid beta (a4) precursor protein-binding, family b, member 1 interacting protein, Ptpn6 - protein tyrosine phosphatase, non-receptor type 6, Card11 - caspase recruitment domain family, member 11, Gsn - gelsolin, Cdkn2a - cyclin-dependent kinase inhibitor 2a, Ptk2b - ptk2 protein tyrosine kinase 2 beta, Tgfb1 - transforming growth factor, beta 1, Rhoa - ras homolog gene family, membe…
GO:0051186	cofactor metabolic process	9.04E-07	1.35E-04	2.53	13109	343	498	33	[Hpgds - hematopoietic prostaglandin d synthase, Tkt - transketolase, Iscu - iscu iron-sulfur cluster scaffold homolog (e. coli), Blvra - biliverdin reductase a, Cbr3 - carbonyl reductase 3, Fam96a - family with sequence similarity 96, member a, Pkm - pyruvate kinase, muscle, Gck - glucokinase, Nadk - nad kinase, Gpx4 - glutathione peroxidase 4, Gpx1 - glutathione peroxidase 1, Gstp1 - glutathion…
GO:0002703	regulation of leukocyte mediated immunity	9.46E-07	1.39E-04	3.39	13109	163	498	21	[H2-D1 - histocompatibility 2, d region locus 1, Sh2d1b1 - sh2 domain protein 1b1, Itgam - integrin alpha m, Ptprc - protein tyrosine phosphatase, receptor type, c, Ptpn6 - protein tyrosine phosphatase, non-receptor type 6, Rac2 - ras-related c3 botulinum substrate 2, Hfe - hemochromatosis, Fgr - gardner-rasheed feline sarcoma viral (fgr) oncogene homolog, Tgfb1 - transforming growth factor, beta…
GO:0010522	regulation of calcium ion transport into cytosol	1.01E-06	1.48E-04	4.79	13109	77	498	14	[Ptpn6 - protein tyrosine phosphatase, non-receptor type 6, Cyba - cytochrome b-245, alpha polypeptide, Fcrl5 - fc receptor-like 5, Ptk2b - ptk2 protein tyrosine kinase 2 beta, Asph - aspartate-beta-hydroxylase, Adrb1 - adrenergic receptor, beta 1, Dbi - diazepam binding inhibitor, Tgfb1 - transforming growth factor, beta 1, Fyn - fyn proto-oncogene, Clec4b1 - c-type lectin domain family 4, membe…
GO:0051272	positive regulation of cellular component movement	1.02E-06	1.47E-04	2.25	13109	480	498	41	[Arhgef2 - rho/rac guanine nucleotide exchange factor (gef) 2, Sparc - secreted acidic cysteine rich glycoprotein, Arf6 - adp-ribosylation factor 6, Ptk2b - ptk2 protein tyrosine kinase 2 beta, Fgr - gardner-rasheed feline sarcoma viral (fgr) oncogene homolog, Tgfb1 - transforming growth factor, beta 1, Rhoa - ras homolog gene family, member a, Fpr2 - formyl peptide receptor 2, Flna - filamin, al…
GO:0043300	regulation of leukocyte degranulation	1.04E-06	1.48E-04	6.93	13109	38	498	10	[Itgam - integrin alpha m, Cd300a - cd300a antigen, Lyn - yamaguchi sarcoma viral (v-yes-1) oncogene homolog, Fcer1g - fc receptor, ige, high affinity i, gamma polypeptide, Rac2 - ras-related c3 botulinum substrate 2, Vamp8 - vesicle-associated membrane protein 8, Syk - spleen tyrosine kinase, Fgr - gardner-rasheed feline sarcoma viral (fgr) oncogene homolog, Abr - active bcr-related gene, Itgb2 …
GO:0098657	import into cell	1.13E-06	1.60E-04	2.36	13109	413	498	37	[Ezr - ezrin, Slc29a1 - solute carrier family 29 (nucleoside transporters), member 1, Grb2 - growth factor receptor bound protein 2, Cd302 - cd302 antigen, Nr1h3 - nuclear receptor subfamily 1, group h, member 3, Atp1a1 - atpase, na+/k+ transporting, alpha 1 polypeptide, Cap1 - cap, adenylate cyclase-associated protein 1 (yeast), Arf6 - adp-ribosylation factor 6, Myo1e - myosin ie, Fpr2 - formyl …
GO:0048519	negative regulation of biological process	1.21E-06	1.69E-04	1.32	13109	3998	498	201	[Hpgds - hematopoietic prostaglandin d synthase, Stk24 - serine/threonine kinase 24, Abcg1 - atp-binding cassette, sub-family g (white), member 1, Gsn - gelsolin, Cdk2ap2 - cdk2-associated protein 2, Ptk2b - ptk2 protein tyrosine kinase 2 beta, Coro1b - coronin, actin binding protein 1b, Fcer1g - fc receptor, ige, high affinity i, gamma polypeptide, Gpx4 - glutathione peroxidase 4, Cxcl14 - chemo…
GO:0043067	regulation of programmed cell death	1.33E-06	1.85E-04	1.69	13109	1259	498	81	[Bcl2a1a - b cell leukemia/lymphoma 2 related protein a1a, Tmbim1 - transmembrane bax inhibitor motif containing 1, Bcl2a1d - b cell leukemia/lymphoma 2 related protein a1d, Pparg - peroxisome proliferator activated receptor gamma, Bcl2a1b - b cell leukemia/lymphoma 2 related protein a1b, Gsn - gelsolin, Bcl2a1c - b cell leukemia/lymphoma 2 related protein a1c, Ptk2b - ptk2 protein tyrosine kinas…
GO:0032943	mononuclear cell proliferation	1.36E-06	1.87E-04	5.03	13109	68	498	13	[Itgam - integrin alpha m, Ptprc - protein tyrosine phosphatase, receptor type, c, Card11 - caspase recruitment domain family, member 11, Zbtb32 - zinc finger and btb domain containing 32, Slc11a1 - solute carrier family 11 (proton-coupled divalent metal ion transporters), member 1, Tgfb1 - transforming growth factor, beta 1, Cd180 - cd180 antigen, Itgb2 - integrin beta 2, Fyn - fyn proto-oncogen…
GO:0071216	cellular response to biotic stimulus	1.36E-06	1.86E-04	3.44	13109	153	498	20	[Hspa5 - heat shock protein 5, Pycard - pyd and card domain containing, Sirpa - signal-regulatory protein alpha, Casp1 - caspase 1, Nr1h3 - nuclear receptor subfamily 1, group h, member 3, Stap1 - signal transducing adaptor family member 1, Cd180 - cd180 antigen, Rhoa - ras homolog gene family, member a, Cxcl13 - chemokine (c-x-c motif) ligand 13, Tmco1 - transmembrane and coiled-coil domains 1, …
GO:0050794	regulation of cellular process	1.47E-06	1.99E-04	1.19	13109	7079	498	320	[Hpgds - hematopoietic prostaglandin d synthase, Apbb1ip - amyloid beta (a4) precursor protein-binding, family b, member 1 interacting protein, Stk24 - serine/threonine kinase 24, Gsn - gelsolin, Abcg1 - atp-binding cassette, sub-family g (white), member 1, Cdk2ap2 - cdk2-associated protein 2, Abi1 - abl-interactor 1, Unc93b1 - unc-93 homolog b1 (c. elegans), Ptk2b - ptk2 protein tyrosine kinase …
GO:0010562	positive regulation of phosphorus metabolic process	1.57E-06	2.10E-04	1.86	13109	861	498	61	[Sh2d1b1 - sh2 domain protein 1b1, Iscu - iscu iron-sulfur cluster scaffold homolog (e. coli), Pirb - paired ig-like receptor b, Stk24 - serine/threonine kinase 24, Sqstm1 - sequestosome 1, Ptk2b - ptk2 protein tyrosine kinase 2 beta, Rhoa - ras homolog gene family, member a, Fpr2 - formyl peptide receptor 2, Rap2b - rap2b, member of ras oncogene family, Capn2 - calpain 2, Phb - prohibitin, Cib1 …
GO:0045937	positive regulation of phosphate metabolic process	1.57E-06	2.08E-04	1.86	13109	861	498	61	[Sh2d1b1 - sh2 domain protein 1b1, Iscu - iscu iron-sulfur cluster scaffold homolog (e. coli), Pirb - paired ig-like receptor b, Stk24 - serine/threonine kinase 24, Sqstm1 - sequestosome 1, Ptk2b - ptk2 protein tyrosine kinase 2 beta, Rhoa - ras homolog gene family, member a, Fpr2 - formyl peptide receptor 2, Rap2b - rap2b, member of ras oncogene family, Capn2 - calpain 2, Phb - prohibitin, Cib1 …
GO:0051130	positive regulation of cellular component organization	1.58E-06	2.08E-04	1.75	13109	1080	498	72	[Cd53 - cd53 antigen, Grb2 - growth factor receptor bound protein 2, Stk24 - serine/threonine kinase 24, Pparg - peroxisome proliferator activated receptor gamma, Gsn - gelsolin, Arf6 - adp-ribosylation factor 6, Dpysl3 - dihydropyrimidinase-like 3, Ptk2b - ptk2 protein tyrosine kinase 2 beta, Rhoa - ras homolog gene family, member a, Fpr2 - formyl peptide receptor 2, Flna - filamin, alpha, Pfn1 …
GO:0032880	regulation of protein localization	1.63E-06	2.12E-04	1.86	13109	862	498	61	[Tmbim1 - transmembrane bax inhibitor motif containing 1, Nr1h3 - nuclear receptor subfamily 1, group h, member 3, Gsn - gelsolin, Arf6 - adp-ribosylation factor 6, Unc93b1 - unc-93 homolog b1 (c. elegans), Sqstm1 - sequestosome 1, Flna - filamin, alpha, Nadk - nad kinase, Fcer1g - fc receptor, ige, high affinity i, gamma polypeptide, Ucp2 - uncoupling protein 2 (mitochondrial, proton carrier), U…
GO:1903169	regulation of calcium ion transmembrane transport	1.94E-06	2.50E-04	3.82	13109	117	498	17	[Rrad - ras-related associated with diabetes, Ptpn6 - protein tyrosine phosphatase, non-receptor type 6, S100a1 - s100 calcium binding protein a1, Cyba - cytochrome b-245, alpha polypeptide, Fcrl5 - fc receptor-like 5, Ptk2b - ptk2 protein tyrosine kinase 2 beta, Ppp2ca - protein phosphatase 2 (formerly 2a), catalytic subunit, alpha isoform, Asph - aspartate-beta-hydroxylase, Adrb1 - adrenergic r…
GO:0051707	response to other organism	2.01E-06	2.57E-04	2.33	13109	406	498	36	[Hist1h2bc - histone cluster 1, h2bc, Fau - finkel-biskis-reilly murine sarcoma virus (fbr-musv) ubiquitously expressed (fox derived), Unc93b1 - unc-93 homolog b1 (c. elegans), Fgr - gardner-rasheed feline sarcoma viral (fgr) oncogene homolog, Tgfb1 - transforming growth factor, beta 1, Hck - hemopoietic cell kinase, Fpr2 - formyl peptide receptor 2, Cxcl13 - chemokine (c-x-c motif) ligand 13, Fa…
GO:0050854	regulation of antigen receptor-mediated signaling pathway	2.07E-06	2.64E-04	5.79	13109	50	498	11	[Ezr - ezrin, Prkcb - protein kinase c, beta, Lgals3 - lectin, galactose binding, soluble 3, Cd300a - cd300a antigen, Lyn - yamaguchi sarcoma viral (v-yes-1) oncogene homolog, Ptprc - protein tyrosine phosphatase, receptor type, c, Ptpn6 - protein tyrosine phosphatase, non-receptor type 6, Fcrl5 - fc receptor-like 5, Stap1 - signal transducing adaptor family member 1, Lpxn - leupaxin, Ptprj - pro…
GO:0042098	T cell proliferation	2.22E-06	2.80E-04	6.42	13109	41	498	10	[Fyn - fyn proto-oncogene, Itgam - integrin alpha m, Ptprc - protein tyrosine phosphatase, receptor type, c, Zbtb32 - zinc finger and btb domain containing 32, Bax - bcl2-associated x protein, Itgad - integrin, alpha d, Slc11a1 - solute carrier family 11 (proton-coupled divalent metal ion transporters), member 1, Prdx2 - peroxiredoxin 2, Psmb10 - proteasome (prosome, macropain) subunit, beta type…
GO:0045834	positive regulation of lipid metabolic process	2.46E-06	3.08E-04	3.76	13109	119	498	17	[Tcf7l2 - transcription factor 7 like 2, t cell specific, hmg box, Pparg - peroxisome proliferator activated receptor gamma, Nr1h3 - nuclear receptor subfamily 1, group h, member 3, Abcg1 - atp-binding cassette, sub-family g (white), member 1, Fgr - gardner-rasheed feline sarcoma viral (fgr) oncogene homolog, Ptk2b - ptk2 protein tyrosine kinase 2 beta, Tgfb1 - transforming growth factor, beta 1,…
GO:0050867	positive regulation of cell activation	2.47E-06	3.06E-04	2.71	13109	262	498	27	[Cebpa - ccaat/enhancer binding protein (c/ebp), alpha, Card11 - caspase recruitment domain family, member 11, Fgr - gardner-rasheed feline sarcoma viral (fgr) oncogene homolog, Tgfb1 - transforming growth factor, beta 1, Rhoa - ras homolog gene family, member a, Fam49b - family with sequence similarity 49, member b, Fcer1g - fc receptor, ige, high affinity i, gamma polypeptide, Cd244 - cd244 nat…
GO:0001773	myeloid dendritic cell activation	2.51E-06	3.08E-04	8.42	13109	25	498	8	[Batf3 - basic leucine zipper transcription factor, atf-like 3, Pycard - pyd and card domain containing, Batf - basic leucine zipper transcription factor, atf-like, Spi1 - spleen focus forming virus (sffv) proviral integration oncogene, Pirb - paired ig-like receptor b, Pilrb1 - paired immunoglobin-like type 2 receptor beta 1, Cd244 - cd244 natural killer cell receptor 2b4, Tgfb1 - transforming g…
GO:0006873	cellular ion homeostasis	2.51E-06	3.06E-04	2.22	13109	462	498	39	[Iscu - iscu iron-sulfur cluster scaffold homolog (e. coli), Atp1a1 - atpase, na+/k+ transporting, alpha 1 polypeptide, Lpar6 - lysophosphatidic acid receptor 6, Ptk2b - ptk2 protein tyrosine kinase 2 beta, Asph - aspartate-beta-hydroxylase, Tgfb1 - transforming growth factor, beta 1, Fpr2 - formyl peptide receptor 2, Cxcl13 - chemokine (c-x-c motif) ligand 13, Prkcb - protein kinase c, beta, Gck…
GO:0010883	regulation of lipid storage	2.62E-06	3.16E-04	7.18	13109	33	498	9	[Ehd1 - eh-domain containing 1, Lpl - lipoprotein lipase, Itgav - integrin alpha v, Pparg - peroxisome proliferator activated receptor gamma, Abcg1 - atp-binding cassette, sub-family g (white), member 1, Nr1h3 - nuclear receptor subfamily 1, group h, member 3, Pnpla2 - patatin-like phospholipase domain containing 2, Scarb1 - scavenger receptor class b, member 1, Zc3h12a - zinc finger ccch type co…
GO:0009966	regulation of signal transduction	2.62E-06	3.14E-04	1.47	13109	2196	498	123	[Gsn - gelsolin, Nr1h3 - nuclear receptor subfamily 1, group h, member 3, Arf6 - adp-ribosylation factor 6, Ptk2b - ptk2 protein tyrosine kinase 2 beta, Rhoa - ras homolog gene family, member a, Prkcb - protein kinase c, beta, Flna - filamin, alpha, Socs3 - suppressor of cytokine signaling 3, Axl - axl receptor tyrosine kinase, Capzb - capping protein (actin filament) muscle z-line, beta, Lamtor4…
GO:0042981	regulation of apoptotic process	2.68E-06	3.19E-04	1.68	13109	1240	498	79	[Tmbim1 - transmembrane bax inhibitor motif containing 1, Bcl2a1a - b cell leukemia/lymphoma 2 related protein a1a, Bcl2a1d - b cell leukemia/lymphoma 2 related protein a1d, Bcl2a1b - b cell leukemia/lymphoma 2 related protein a1b, Pparg - peroxisome proliferator activated receptor gamma, Bcl2a1c - b cell leukemia/lymphoma 2 related protein a1c, Gsn - gelsolin, Ptk2b - ptk2 protein tyrosine kinas…
GO:0048523	negative regulation of cellular process	2.73E-06	3.22E-04	1.34	13109	3627	498	184	[Hpgds - hematopoietic prostaglandin d synthase, Stk24 - serine/threonine kinase 24, Nr1h3 - nuclear receptor subfamily 1, group h, member 3, Gsn - gelsolin, Abcg1 - atp-binding cassette, sub-family g (white), member 1, Cdk2ap2 - cdk2-associated protein 2, Arf6 - adp-ribosylation factor 6, Dpysl3 - dihydropyrimidinase-like 3, Ptk2b - ptk2 protein tyrosine kinase 2 beta, Rhoa - ras homolog gene fa…
GO:0032956	regulation of actin cytoskeleton organization	2.91E-06	3.41E-04	2.58	13109	296	498	29	[F11r - f11 receptor, Grb2 - growth factor receptor bound protein 2, Pxn - paxillin, Gsn - gelsolin, Hcls1 - hematopoietic cell specific lyn substrate 1, Arf6 - adp-ribosylation factor 6, Fgr - gardner-rasheed feline sarcoma viral (fgr) oncogene homolog, Ptk2b - ptk2 protein tyrosine kinase 2 beta, Tgfb1 - transforming growth factor, beta 1, Rhoa - ras homolog gene family, member a, Hck - hemopoi…
GO:0051222	positive regulation of protein transport	2.92E-06	3.39E-04	2.44	13109	345	498	32	[Ezr - ezrin, AF251705 - cdna sequence af251705, Tcf7l2 - transcription factor 7 like 2, t cell specific, hmg box, Hcls1 - hematopoietic cell specific lyn substrate 1, Arf6 - adp-ribosylation factor 6, Unc93b1 - unc-93 homolog b1 (c. elegans), Fgr - gardner-rasheed feline sarcoma viral (fgr) oncogene homolog, Asph - aspartate-beta-hydroxylase, Cadm1 - cell adhesion molecule 1, Tgfb1 - transformin…
GO:0032675	regulation of interleukin-6 production	3.11E-06	3.58E-04	3.7	13109	121	498	17	[Ccr5 - chemokine (c-c motif) receptor 5, Pycard - pyd and card domain containing, Klf2 - kruppel-like factor 2 (lung), Arhgef2 - rho/rac guanine nucleotide exchange factor (gef) 2, Ptpn6 - protein tyrosine phosphatase, non-receptor type 6, Sirpa - signal-regulatory protein alpha, Myd88 - myeloid differentiation primary response gene 88, Csk - c-src tyrosine kinase, Cyba - cytochrome b-245, alpha…
GO:1904951	positive regulation of establishment of protein localization	3.16E-06	3.61E-04	2.39	13109	363	498	33	[Ezr - ezrin, AF251705 - cdna sequence af251705, Tcf7l2 - transcription factor 7 like 2, t cell specific, hmg box, Hcls1 - hematopoietic cell specific lyn substrate 1, Arf6 - adp-ribosylation factor 6, Unc93b1 - unc-93 homolog b1 (c. elegans), Fgr - gardner-rasheed feline sarcoma viral (fgr) oncogene homolog, Asph - aspartate-beta-hydroxylase, Cadm1 - cell adhesion molecule 1, Tgfb1 - transformin…
GO:0043269	regulation of ion transport	3.17E-06	3.59E-04	2.1	13109	538	498	43	[Iscu - iscu iron-sulfur cluster scaffold homolog (e. coli), Clic1 - chloride intracellular channel 1, Ptpn6 - protein tyrosine phosphatase, non-receptor type 6, Atp1a1 - atpase, na+/k+ transporting, alpha 1 polypeptide, Fcrl5 - fc receptor-like 5, Ptk2b - ptk2 protein tyrosine kinase 2 beta, Asph - aspartate-beta-hydroxylase, Tgfb1 - transforming growth factor, beta 1, Rhoa - ras homolog gene fa…
GO:0010035	response to inorganic substance	3.42E-06	3.85E-04	2.47	13109	331	498	31	[Anxa5 - annexin a5, Fos - fbj osteosarcoma oncogene, Cebpa - ccaat/enhancer binding protein (c/ebp), alpha, Stk24 - serine/threonine kinase 24, Pparg - peroxisome proliferator activated receptor gamma, Gsn - gelsolin, Cdkn2a - cyclin-dependent kinase inhibitor 2a, Ptk2b - ptk2 protein tyrosine kinase 2 beta, Asph - aspartate-beta-hydroxylase, Glud1 - glutamate dehydrogenase 1, Ppp1ca - protein p…
GO:0032970	regulation of actin filament-based process	3.42E-06	3.82E-04	2.47	13109	331	498	31	[F11r - f11 receptor, Grb2 - growth factor receptor bound protein 2, Atp1a1 - atpase, na+/k+ transporting, alpha 1 polypeptide, Pxn - paxillin, Gsn - gelsolin, Hcls1 - hematopoietic cell specific lyn substrate 1, Arf6 - adp-ribosylation factor 6, Ptk2b - ptk2 protein tyrosine kinase 2 beta, Fgr - gardner-rasheed feline sarcoma viral (fgr) oncogene homolog, Tgfb1 - transforming growth factor, beta…
GO:0031343	positive regulation of cell killing	3.54E-06	3.93E-04	6.12	13109	43	498	10	[H2-D1 - histocompatibility 2, d region locus 1, Ccr5 - chemokine (c-c motif) receptor 5, Sh2d1b1 - sh2 domain protein 1b1, Fam49b - family with sequence similarity 49, member b, Ptprc - protein tyrosine phosphatase, receptor type, c, Cd5l - cd5 antigen-like, Stap1 - signal transducing adaptor family member 1, Cadm1 - cell adhesion molecule 1, Tyrobp - tyro protein tyrosine kinase binding protein…
GO:0030003	cellular cation homeostasis	3.55E-06	3.90E-04	2.22	13109	451	498	38	[Iscu - iscu iron-sulfur cluster scaffold homolog (e. coli), Atp1a1 - atpase, na+/k+ transporting, alpha 1 polypeptide, Lpar6 - lysophosphatidic acid receptor 6, Ptk2b - ptk2 protein tyrosine kinase 2 beta, Asph - aspartate-beta-hydroxylase, Tgfb1 - transforming growth factor, beta 1, Fpr2 - formyl peptide receptor 2, Cxcl13 - chemokine (c-x-c motif) ligand 13, Prkcb - protein kinase c, beta, Gck…
GO:0080134	regulation of response to stress	3.66E-06	4.00E-04	1.72	13109	1085	498	71	[Mgll - monoglyceride lipase, Sh2d1b1 - sh2 domain protein 1b1, Stk24 - serine/threonine kinase 24, Pparg - peroxisome proliferator activated receptor gamma, Nr1h3 - nuclear receptor subfamily 1, group h, member 3, Arf6 - adp-ribosylation factor 6, Unc93b1 - unc-93 homolog b1 (c. elegans), Ptk2b - ptk2 protein tyrosine kinase 2 beta, Fpr2 - formyl peptide receptor 2, Socs3 - suppressor of cytokin…
GO:0065007	biological regulation	4.17E-06	4.53E-04	1.16	13109	7939	498	349	[Hpgds - hematopoietic prostaglandin d synthase, Apbb1ip - amyloid beta (a4) precursor protein-binding, family b, member 1 interacting protein, Stk24 - serine/threonine kinase 24, Calm1 - calmodulin 1, Gsn - gelsolin, Abcg1 - atp-binding cassette, sub-family g (white), member 1, Cdk2ap2 - cdk2-associated protein 2, Abi1 - abl-interactor 1, Unc93b1 - unc-93 homolog b1 (c. elegans), Ptk2b - ptk2 pr…
GO:0050801	ion homeostasis	4.67E-06	5.02E-04	2.03	13109	583	498	45	[Iscu - iscu iron-sulfur cluster scaffold homolog (e. coli), Abcg1 - atp-binding cassette, sub-family g (white), member 1, Atp1a1 - atpase, na+/k+ transporting, alpha 1 polypeptide, Lpar6 - lysophosphatidic acid receptor 6, Lipg - lipase, endothelial, Ptk2b - ptk2 protein tyrosine kinase 2 beta, Asph - aspartate-beta-hydroxylase, Tgfb1 - transforming growth factor, beta 1, Fpr2 - formyl peptide r…
GO:0023051	regulation of signaling	4.92E-06	5.26E-04	1.42	13109	2544	498	137	[Pirb - paired ig-like receptor b, Gsn - gelsolin, Nr1h3 - nuclear receptor subfamily 1, group h, member 3, Arf6 - adp-ribosylation factor 6, Ptk2b - ptk2 protein tyrosine kinase 2 beta, Rhoa - ras homolog gene family, member a, Flna - filamin, alpha, Prkcb - protein kinase c, beta, Nadk - nad kinase, Socs3 - suppressor of cytokine signaling 3, Axl - axl receptor tyrosine kinase, Lamtor4 - late e…
GO:0070661	leukocyte proliferation	5.01E-06	5.32E-04	4.5	13109	76	498	13	[Itgam - integrin alpha m, Ptprc - protein tyrosine phosphatase, receptor type, c, Card11 - caspase recruitment domain family, member 11, Zbtb32 - zinc finger and btb domain containing 32, Slc11a1 - solute carrier family 11 (proton-coupled divalent metal ion transporters), member 1, Tgfb1 - transforming growth factor, beta 1, Cd180 - cd180 antigen, Itgb2 - integrin beta 2, Fyn - fyn proto-oncogen…
GO:0045087	innate immune response	5.02E-06	5.29E-04	2.61	13109	272	498	27	[Sh2d1b1 - sh2 domain protein 1b1, Hist1h2bc - histone cluster 1, h2bc, Arhgef2 - rho/rac guanine nucleotide exchange factor (gef) 2, Fau - finkel-biskis-reilly murine sarcoma virus (fbr-musv) ubiquitously expressed (fox derived), Ptpn6 - protein tyrosine phosphatase, non-receptor type 6, Smpdl3b - sphingomyelin phosphodiesterase, acid-like 3b, Unc93b1 - unc-93 homolog b1 (c. elegans), Fgr - gard…
GO:0001818	negative regulation of cytokine production	5.40E-06	5.65E-04	2.87	13109	211	498	23	[Ezr - ezrin, Clec4a2 - c-type lectin domain family 4, member a2, Pycard - pyd and card domain containing, Sh2d1b1 - sh2 domain protein 1b1, Rnf128 - ring finger protein 128, Klf2 - kruppel-like factor 2 (lung), Ptprc - protein tyrosine phosphatase, receptor type, c, Atp2b1 - atpase, ca++ transporting, plasma membrane 1, Pparg - peroxisome proliferator activated receptor gamma, Ptpn6 - protein ty…
GO:0050765	negative regulation of phagocytosis	5.52E-06	5.73E-04	9.21	13109	20	498	7	[Atg3 - autophagy related 3, Cd300a - cd300a antigen, Sirpa - signal-regulatory protein alpha, Cd47 - cd47 antigen (rh-related antigen, integrin-associated signal transducer), Csk - c-src tyrosine kinase, Siglece - sialic acid binding ig-like lectin e, Tgfb1 - transforming growth factor, beta 1]
GO:0010942	positive regulation of cell death	5.67E-06	5.85E-04	2	13109	606	498	46	[Anxa5 - annexin a5, Fos - fbj osteosarcoma oncogene, Tcf7l2 - transcription factor 7 like 2, t cell specific, hmg box, Pparg - peroxisome proliferator activated receptor gamma, Gsn - gelsolin, Cdkn2a - cyclin-dependent kinase inhibitor 2a, Tgfb1 - transforming growth factor, beta 1, Rhoa - ras homolog gene family, member a, Ppp1ca - protein phosphatase 1, catalytic subunit, alpha isoform, Pdcd1 …
GO:0031341	regulation of cell killing	6.00E-06	6.15E-04	4.79	13109	66	498	12	[H2-D1 - histocompatibility 2, d region locus 1, Ccr5 - chemokine (c-c motif) receptor 5, Sh2d1b1 - sh2 domain protein 1b1, Fam49b - family with sequence similarity 49, member b, Ptprc - protein tyrosine phosphatase, receptor type, c, Klrb1b - killer cell lectin-like receptor subfamily b member 1b, Cd5l - cd5 antigen-like, Stap1 - signal transducing adaptor family member 1, Cadm1 - cell adhesion …
GO:0010646	regulation of cell communication	6.10E-06	6.20E-04	1.41	13109	2531	498	136	[Pirb - paired ig-like receptor b, Gsn - gelsolin, Nr1h3 - nuclear receptor subfamily 1, group h, member 3, Arf6 - adp-ribosylation factor 6, Ptk2b - ptk2 protein tyrosine kinase 2 beta, Rhoa - ras homolog gene family, member a, Flna - filamin, alpha, Prkcb - protein kinase c, beta, Nadk - nad kinase, Socs3 - suppressor of cytokine signaling 3, Axl - axl receptor tyrosine kinase, Capzb - capping …
GO:0002695	negative regulation of leukocyte activation	6.43E-06	6.49E-04	3.36	13109	141	498	18	[Lgals3 - lectin, galactose binding, soluble 3, Ptpn6 - protein tyrosine phosphatase, non-receptor type 6, Pparg - peroxisome proliferator activated receptor gamma, Nr1h3 - nuclear receptor subfamily 1, group h, member 3, Hfe - hemochromatosis, Cdkn2a - cyclin-dependent kinase inhibitor 2a, Tgfb1 - transforming growth factor, beta 1, Cd300a - cd300a antigen, Lyn - yamaguchi sarcoma viral (v-yes-1…
GO:0010648	negative regulation of cell communication	6.53E-06	6.56E-04	1.71	13109	1062	498	69	[Tmbim1 - transmembrane bax inhibitor motif containing 1, Bcl2a1a - b cell leukemia/lymphoma 2 related protein a1a, Mgll - monoglyceride lipase, Bcl2a1d - b cell leukemia/lymphoma 2 related protein a1d, Pparg - peroxisome proliferator activated receptor gamma, Bcl2a1b - b cell leukemia/lymphoma 2 related protein a1b, Bcl2a1c - b cell leukemia/lymphoma 2 related protein a1c, Ptk2b - ptk2 protein t…
GO:0043542	endothelial cell migration	6.73E-06	6.71E-04	5.17	13109	56	498	11	[Cxcl13 - chemokine (c-x-c motif) ligand 13, Coro1b - coronin, actin binding protein 1b, Itgav - integrin alpha v, Tgfbr1 - transforming growth factor, beta receptor i, Pxn - paxillin, Scarb1 - scavenger receptor class b, member 1, Gpx1 - glutathione peroxidase 1, Ptk2b - ptk2 protein tyrosine kinase 2 beta, Pecam1 - platelet/endothelial cell adhesion molecule 1, Rhoa - ras homolog gene family, m…
GO:0002886	regulation of myeloid leukocyte mediated immunity	6.80E-06	6.73E-04	5.72	13109	46	498	10	[Itgam - integrin alpha m, Cd300a - cd300a antigen, Lyn - yamaguchi sarcoma viral (v-yes-1) oncogene homolog, Fcer1g - fc receptor, ige, high affinity i, gamma polypeptide, Rac2 - ras-related c3 botulinum substrate 2, Vamp8 - vesicle-associated membrane protein 8, Syk - spleen tyrosine kinase, Fgr - gardner-rasheed feline sarcoma viral (fgr) oncogene homolog, Abr - active bcr-related gene, Itgb2 …
GO:0046651	lymphocyte proliferation	7.07E-06	6.95E-04	4.71	13109	67	498	12	[Fyn - fyn proto-oncogene, Itgam - integrin alpha m, Ptprc - protein tyrosine phosphatase, receptor type, c, Zbtb32 - zinc finger and btb domain containing 32, Card11 - caspase recruitment domain family, member 11, Bax - bcl2-associated x protein, Itgad - integrin, alpha d, Slc11a1 - solute carrier family 11 (proton-coupled divalent metal ion transporters), member 1, Cd180 - cd180 antigen, Prdx2 …
GO:0035556	intracellular signal transduction	7.16E-06	6.99E-04	1.69	13109	1106	498	71	[Bcl2a1a - b cell leukemia/lymphoma 2 related protein a1a, Grb2 - growth factor receptor bound protein 2, Bcl2a1d - b cell leukemia/lymphoma 2 related protein a1d, Stk24 - serine/threonine kinase 24, Bcl2a1b - b cell leukemia/lymphoma 2 related protein a1b, Bcl2a1c - b cell leukemia/lymphoma 2 related protein a1c, Gsn - gelsolin, Ptk2b - ptk2 protein tyrosine kinase 2 beta, Rhoa - ras homolog gen…
GO:0033628	regulation of cell adhesion mediated by integrin	7.37E-06	7.15E-04	6.4	13109	37	498	9	[Swap70 - swa-70 protein, Cxcl13 - chemokine (c-x-c motif) ligand 13, Cib1 - calcium and integrin binding 1 (calmyrin), Serpine1 - serine (or cysteine) peptidase inhibitor, clade e, member 1, Lyn - yamaguchi sarcoma viral (v-yes-1) oncogene homolog, Ptpn6 - protein tyrosine phosphatase, non-receptor type 6, Syk - spleen tyrosine kinase, Piezo1 - piezo-type mechanosensitive ion channel component 1…
GO:0023057	negative regulation of signaling	7.42E-06	7.16E-04	1.7	13109	1066	498	69	[Tmbim1 - transmembrane bax inhibitor motif containing 1, Bcl2a1a - b cell leukemia/lymphoma 2 related protein a1a, Mgll - monoglyceride lipase, Bcl2a1d - b cell leukemia/lymphoma 2 related protein a1d, Pparg - peroxisome proliferator activated receptor gamma, Bcl2a1b - b cell leukemia/lymphoma 2 related protein a1b, Bcl2a1c - b cell leukemia/lymphoma 2 related protein a1c, Ptk2b - ptk2 protein t…
GO:0019220	regulation of phosphate metabolic process	7.47E-06	7.16E-04	1.61	13109	1359	498	83	[Sh2d1b1 - sh2 domain protein 1b1, Iscu - iscu iron-sulfur cluster scaffold homolog (e. coli), Grb2 - growth factor receptor bound protein 2, Stk24 - serine/threonine kinase 24, Pirb - paired ig-like receptor b, Sqstm1 - sequestosome 1, Ptk2b - ptk2 protein tyrosine kinase 2 beta, Ywhab - tyrosine 3-monooxygenase/tryptophan 5-monooxygenase activation protein, beta polypeptide, Rhoa - ras homolog …
GO:0051174	regulation of phosphorus metabolic process	7.69E-06	7.31E-04	1.61	13109	1360	498	83	[Sh2d1b1 - sh2 domain protein 1b1, Iscu - iscu iron-sulfur cluster scaffold homolog (e. coli), Grb2 - growth factor receptor bound protein 2, Stk24 - serine/threonine kinase 24, Pirb - paired ig-like receptor b, Sqstm1 - sequestosome 1, Ptk2b - ptk2 protein tyrosine kinase 2 beta, Ywhab - tyrosine 3-monooxygenase/tryptophan 5-monooxygenase activation protein, beta polypeptide, Rhoa - ras homolog …
GO:0042327	positive regulation of phosphorylation	8.11E-06	7.67E-04	1.83	13109	807	498	56	[Sh2d1b1 - sh2 domain protein 1b1, Iscu - iscu iron-sulfur cluster scaffold homolog (e. coli), Stk24 - serine/threonine kinase 24, Sqstm1 - sequestosome 1, Ptk2b - ptk2 protein tyrosine kinase 2 beta, Rhoa - ras homolog gene family, member a, Fpr2 - formyl peptide receptor 2, Rap2b - rap2b, member of ras oncogene family, Phb - prohibitin, Cib1 - calcium and integrin binding 1 (calmyrin), Pycard -…
GO:0006875	cellular metal ion homeostasis	8.25E-06	7.75E-04	2.25	13109	397	498	34	[Iscu - iscu iron-sulfur cluster scaffold homolog (e. coli), Atp1a1 - atpase, na+/k+ transporting, alpha 1 polypeptide, Lpar6 - lysophosphatidic acid receptor 6, Ptk2b - ptk2 protein tyrosine kinase 2 beta, Asph - aspartate-beta-hydroxylase, Tgfb1 - transforming growth factor, beta 1, Fpr2 - formyl peptide receptor 2, Prkcb - protein kinase c, beta, Cxcl13 - chemokine (c-x-c motif) ligand 13, Gck…
GO:0050729	positive regulation of inflammatory response	8.62E-06	8.04E-04	3.6	13109	117	498	16	[Ccr5 - chemokine (c-c motif) receptor 5, Nupr1 - nuclear protein transcription regulator 1, Cebpa - ccaat/enhancer binding protein (c/ebp), alpha, Myd88 - myeloid differentiation primary response gene 88, Tnip1 - tnfaip3 interacting protein 1, C1qa - complement component 1, q subcomponent, alpha polypeptide, Stap1 - signal transducing adaptor family member 1, Gpsm3 - g-protein signalling modulat…
GO:0090087	regulation of peptide transport	8.63E-06	8.00E-04	1.98	13109	597	498	45	[Ezr - ezrin, Anxa5 - annexin a5, AF251705 - cdna sequence af251705, Tcf7l2 - transcription factor 7 like 2, t cell specific, hmg box, Pparg - peroxisome proliferator activated receptor gamma, Nr1h3 - nuclear receptor subfamily 1, group h, member 3, Csk - c-src tyrosine kinase, Hcls1 - hematopoietic cell specific lyn substrate 1, Arf6 - adp-ribosylation factor 6, Lcp1 - lymphocyte cytosolic prote…
GO:0070201	regulation of establishment of protein localization	9.00E-06	8.30E-04	1.98	13109	598	498	45	[Ezr - ezrin, Anxa5 - annexin a5, AF251705 - cdna sequence af251705, Tcf7l2 - transcription factor 7 like 2, t cell specific, hmg box, Nr1h3 - nuclear receptor subfamily 1, group h, member 3, Csk - c-src tyrosine kinase, Hcls1 - hematopoietic cell specific lyn substrate 1, Arf6 - adp-ribosylation factor 6, Lcp1 - lymphocyte cytosolic protein 1, Cdkn2a - cyclin-dependent kinase inhibitor 2a, Unc93…
GO:0002696	positive regulation of leukocyte activation	9.21E-06	8.43E-04	2.64	13109	249	498	25	[Cebpa - ccaat/enhancer binding protein (c/ebp), alpha, Card11 - caspase recruitment domain family, member 11, Fgr - gardner-rasheed feline sarcoma viral (fgr) oncogene homolog, Tgfb1 - transforming growth factor, beta 1, Rhoa - ras homolog gene family, member a, Fam49b - family with sequence similarity 49, member b, Fcer1g - fc receptor, ige, high affinity i, gamma polypeptide, Cd244 - cd244 nat…
GO:0023056	positive regulation of signaling	1.05E-05	9.58E-04	1.6	13109	1350	498	82	[Sh2d1b1 - sh2 domain protein 1b1, Nr1h3 - nuclear receptor subfamily 1, group h, member 3, Gsn - gelsolin, Sqstm1 - sequestosome 1, Ptk2b - ptk2 protein tyrosine kinase 2 beta, Rhoa - ras homolog gene family, member a, Fpr2 - formyl peptide receptor 2, Ppp1ca - protein phosphatase 1, catalytic subunit, alpha isoform, Prkcb - protein kinase c, beta, Flna - filamin, alpha, Nadk - nad kinase, Slc35…
GO:0002521	leukocyte differentiation	1.06E-05	9.58E-04	2.62	13109	251	498	25	[Bcl2a1d - b cell leukemia/lymphoma 2 related protein a1d, Cebpa - ccaat/enhancer binding protein (c/ebp), alpha, Pirb - paired ig-like receptor b, Pparg - peroxisome proliferator activated receptor gamma, Card11 - caspase recruitment domain family, member 11, Ptk2b - ptk2 protein tyrosine kinase 2 beta, Tgfb1 - transforming growth factor, beta 1, Snx10 - sorting nexin 10, Fcer1g - fc receptor, i…
GO:0098771	inorganic ion homeostasis	1.14E-05	1.02E-03	2.04	13109	529	498	41	[Iscu - iscu iron-sulfur cluster scaffold homolog (e. coli), Atp1a1 - atpase, na+/k+ transporting, alpha 1 polypeptide, Lpar6 - lysophosphatidic acid receptor 6, Ptk2b - ptk2 protein tyrosine kinase 2 beta, Asph - aspartate-beta-hydroxylase, Tgfb1 - transforming growth factor, beta 1, Fpr2 - formyl peptide receptor 2, Cxcl13 - chemokine (c-x-c motif) ligand 13, Prkcb - protein kinase c, beta, Gck…
GO:0051279	regulation of release of sequestered calcium ion into cytosol	1.14E-05	1.02E-03	4.91	13109	59	498	11	[Clec4b1 - c-type lectin domain family 4, member b1, Lyn - yamaguchi sarcoma viral (v-yes-1) oncogene homolog, Ptpn6 - protein tyrosine phosphatase, non-receptor type 6, Bax - bcl2-associated x protein, Cyba - cytochrome b-245, alpha polypeptide, Fcrl5 - fc receptor-like 5, Ptk2b - ptk2 protein tyrosine kinase 2 beta, Asph - aspartate-beta-hydroxylase, Tgfb1 - transforming growth factor, beta 1, …
GO:1902531	regulation of intracellular signal transduction	1.21E-05	1.07E-03	1.59	13109	1355	498	82	[Bcl2a1a - b cell leukemia/lymphoma 2 related protein a1a, Grb2 - growth factor receptor bound protein 2, Bcl2a1d - b cell leukemia/lymphoma 2 related protein a1d, Bcl2a1b - b cell leukemia/lymphoma 2 related protein a1b, Bcl2a1c - b cell leukemia/lymphoma 2 related protein a1c, Arf6 - adp-ribosylation factor 6, Sqstm1 - sequestosome 1, Ptk2b - ptk2 protein tyrosine kinase 2 beta, Rhoa - ras homo…
GO:1902905	positive regulation of supramolecular fiber organization	1.24E-05	1.10E-03	3.09	13109	162	498	19	[Pycard - pyd and card domain containing, Grb2 - growth factor receptor bound protein 2, Gsn - gelsolin, Pxn - paxillin, Arf6 - adp-ribosylation factor 6, Ptk2b - ptk2 protein tyrosine kinase 2 beta, Dstn - destrin, Clip1 - cap-gly domain containing linker protein 1, Rhoa - ras homolog gene family, member a, Glt25d1 - glycosyltransferase 25 domain containing 1, Swap70 - swa-70 protein, Flna - fil…
GO:0050790	regulation of catalytic activity	1.26E-05	1.11E-03	1.56	13109	1464	498	87	[Tmbim1 - transmembrane bax inhibitor motif containing 1, Iscu - iscu iron-sulfur cluster scaffold homolog (e. coli), F11r - f11 receptor, Bcl2a1d - b cell leukemia/lymphoma 2 related protein a1d, Stk24 - serine/threonine kinase 24, Pparg - peroxisome proliferator activated receptor gamma, Nr1h3 - nuclear receptor subfamily 1, group h, member 3, Gsn - gelsolin, Ptk2b - ptk2 protein tyrosine kinas…
GO:0007166	cell surface receptor signaling pathway	1.29E-05	1.13E-03	1.65	13109	1167	498	73	[Bcl2a1a - b cell leukemia/lymphoma 2 related protein a1a, Sh2d1b1 - sh2 domain protein 1b1, Grb2 - growth factor receptor bound protein 2, Fos - fbj osteosarcoma oncogene, Bcl2a1d - b cell leukemia/lymphoma 2 related protein a1d, Bcl2a1b - b cell leukemia/lymphoma 2 related protein a1b, Pirb - paired ig-like receptor b, Bcl2a1c - b cell leukemia/lymphoma 2 related protein a1c, Tln1 - talin 1, Pt…
GO:0051223	regulation of protein transport	1.29E-05	1.12E-03	1.99	13109	569	498	43	[Ezr - ezrin, Anxa5 - annexin a5, AF251705 - cdna sequence af251705, Tcf7l2 - transcription factor 7 like 2, t cell specific, hmg box, Nr1h3 - nuclear receptor subfamily 1, group h, member 3, Csk - c-src tyrosine kinase, Hcls1 - hematopoietic cell specific lyn substrate 1, Arf6 - adp-ribosylation factor 6, Lcp1 - lymphocyte cytosolic protein 1, Cdkn2a - cyclin-dependent kinase inhibitor 2a, Unc93…
GO:0042325	regulation of phosphorylation	1.33E-05	1.14E-03	1.63	13109	1231	498	76	[Sh2d1b1 - sh2 domain protein 1b1, Iscu - iscu iron-sulfur cluster scaffold homolog (e. coli), Grb2 - growth factor receptor bound protein 2, Stk24 - serine/threonine kinase 24, Sqstm1 - sequestosome 1, Ptk2b - ptk2 protein tyrosine kinase 2 beta, Rhoa - ras homolog gene family, member a, Fpr2 - formyl peptide receptor 2, Rap2b - rap2b, member of ras oncogene family, Socs3 - suppressor of cytokin…
GO:0030099	myeloid cell differentiation	1.36E-05	1.17E-03	3.07	13109	163	498	19	[Spi1 - spleen focus forming virus (sffv) proviral integration oncogene, Batf - basic leucine zipper transcription factor, atf-like, Cib1 - calcium and integrin binding 1 (calmyrin), Cebpa - ccaat/enhancer binding protein (c/ebp), alpha, Pirb - paired ig-like receptor b, Ptpn6 - protein tyrosine phosphatase, non-receptor type 6, Pparg - peroxisome proliferator activated receptor gamma, Hcls1 - he…
GO:0032386	regulation of intracellular transport	1.40E-05	1.19E-03	2.26	13109	372	498	32	[Ezr - ezrin, Tcf7l2 - transcription factor 7 like 2, t cell specific, hmg box, Hcls1 - hematopoietic cell specific lyn substrate 1, Lcp1 - lymphocyte cytosolic protein 1, Cdkn2a - cyclin-dependent kinase inhibitor 2a, Fgr - gardner-rasheed feline sarcoma viral (fgr) oncogene homolog, Asph - aspartate-beta-hydroxylase, Tgfb1 - transforming growth factor, beta 1, Prkcb - protein kinase c, beta, Fl…
GO:0045766	positive regulation of angiogenesis	1.40E-05	1.18E-03	3.18	13109	149	498	18	[Itgax - integrin alpha x, Lgals3 - lectin, galactose binding, soluble 3, Cib1 - calcium and integrin binding 1 (calmyrin), Smad1 - smad family member 1, S100a1 - s100 calcium binding protein a1, Pxn - paxillin, Ptk2b - ptk2 protein tyrosine kinase 2 beta, Pkm - pyruvate kinase, muscle, Rtn4 - reticulon 4, Itgb2 - integrin beta 2, Prkcb - protein kinase c, beta, Serpine1 - serine (or cysteine) pe…
GO:0042742	defense response to bacterium	1.48E-05	1.25E-03	3.45	13109	122	498	16	[Pycard - pyd and card domain containing, Hist1h2bc - histone cluster 1, h2bc, Fau - finkel-biskis-reilly murine sarcoma virus (fbr-musv) ubiquitously expressed (fox derived), Myd88 - myeloid differentiation primary response gene 88, Fgr - gardner-rasheed feline sarcoma viral (fgr) oncogene homolog, Slc11a1 - solute carrier family 11 (proton-coupled divalent metal ion transporters), member 1, Hck…
GO:0050863	regulation of T cell activation	1.48E-05	1.24E-03	2.63	13109	240	498	24	[Lgals3 - lectin, galactose binding, soluble 3, Pycard - pyd and card domain containing, Ptprc - protein tyrosine phosphatase, receptor type, c, Ptpn6 - protein tyrosine phosphatase, non-receptor type 6, Sirpa - signal-regulatory protein alpha, Card11 - caspase recruitment domain family, member 11, Gsn - gelsolin, Csk - c-src tyrosine kinase, Rac2 - ras-related c3 botulinum substrate 2, Hfe - hem…
GO:0022407	regulation of cell-cell adhesion	1.50E-05	1.25E-03	2.37	13109	322	498	29	[Ptpn6 - protein tyrosine phosphatase, non-receptor type 6, Card11 - caspase recruitment domain family, member 11, Cdkn2a - cyclin-dependent kinase inhibitor 2a, Tgfb1 - transforming growth factor, beta 1, Rhoa - ras homolog gene family, member a, Cxcl13 - chemokine (c-x-c motif) ligand 13, Myo10 - myosin x, Cd300a - cd300a antigen, Fam49b - family with sequence similarity 49, member b, Cd244 - c…
GO:0045785	positive regulation of cell adhesion	1.50E-05	1.25E-03	2.33	13109	339	498	30	[Apbb1ip - amyloid beta (a4) precursor protein-binding, family b, member 1 interacting protein, Ptpn6 - protein tyrosine phosphatase, non-receptor type 6, Card11 - caspase recruitment domain family, member 11, Ptk2b - ptk2 protein tyrosine kinase 2 beta, Tgfb1 - transforming growth factor, beta 1, Rhoa - ras homolog gene family, member a, Cxcl13 - chemokine (c-x-c motif) ligand 13, Flna - filamin…
GO:0010631	epithelial cell migration	1.52E-05	1.26E-03	4.39	13109	72	498	12	[Cxcl13 - chemokine (c-x-c motif) ligand 13, Coro1b - coronin, actin binding protein 1b, Itgav - integrin alpha v, Tgfbr1 - transforming growth factor, beta receptor i, Pxn - paxillin, Scarb1 - scavenger receptor class b, member 1, Gpx1 - glutathione peroxidase 1, Ptk2b - ptk2 protein tyrosine kinase 2 beta, Pecam1 - platelet/endothelial cell adhesion molecule 1, Rhoa - ras homolog gene family, m…
GO:0022603	regulation of anatomical structure morphogenesis	1.54E-05	1.26E-03	1.75	13109	885	498	59	[Cd53 - cd53 antigen, Tmbim1 - transmembrane bax inhibitor motif containing 1, Mgll - monoglyceride lipase, Sparc - secreted acidic cysteine rich glycoprotein, Pparg - peroxisome proliferator activated receptor gamma, Myl12b - myosin, light chain 12b, regulatory, Ptk2b - ptk2 protein tyrosine kinase 2 beta, Pkm - pyruvate kinase, muscle, Rhoa - ras homolog gene family, member a, Prkcb - protein k…
GO:1903426	regulation of reactive oxygen species biosynthetic process	1.56E-05	1.27E-03	4.07	13109	84	498	13	[Klf2 - kruppel-like factor 2 (lung), Sirpa - signal-regulatory protein alpha, Cyba - cytochrome b-245, alpha polypeptide, Ptk2b - ptk2 protein tyrosine kinase 2 beta, Rhoa - ras homolog gene family, member a, Itgb2 - integrin beta 2, Ndufc2 - nadh dehydrogenase (ubiquinone) 1, subcomplex unknown, 2, Fyn - fyn proto-oncogene, Dynll1 - dynein light chain lc8-type 1, Cd47 - cd47 antigen (rh-related…
GO:0010647	positive regulation of cell communication	1.56E-05	1.26E-03	1.59	13109	1343	498	81	[Sh2d1b1 - sh2 domain protein 1b1, Nr1h3 - nuclear receptor subfamily 1, group h, member 3, Gsn - gelsolin, Sqstm1 - sequestosome 1, Ptk2b - ptk2 protein tyrosine kinase 2 beta, Rhoa - ras homolog gene family, member a, Fpr2 - formyl peptide receptor 2, Ppp1ca - protein phosphatase 1, catalytic subunit, alpha isoform, Prkcb - protein kinase c, beta, Flna - filamin, alpha, Nadk - nad kinase, Slc35…
GO:0097435	supramolecular fiber organization	1.58E-05	1.27E-03	2.29	13109	357	498	31	[Ezr - ezrin, Arhgef2 - rho/rac guanine nucleotide exchange factor (gef) 2, Gsn - gelsolin, Hcls1 - hematopoietic cell specific lyn substrate 1, Abi1 - abl-interactor 1, Cap1 - cap, adenylate cyclase-associated protein 1 (yeast), Col3a1 - collagen, type iii, alpha 1, Lcp1 - lymphocyte cytosolic protein 1, Cst3 - cystatin c, Cdkn2a - cyclin-dependent kinase inhibitor 2a, Ptk2b - ptk2 protein tyros…
GO:0055080	cation homeostasis	1.59E-05	1.28E-03	2.03	13109	518	498	40	[Iscu - iscu iron-sulfur cluster scaffold homolog (e. coli), Atp1a1 - atpase, na+/k+ transporting, alpha 1 polypeptide, Lpar6 - lysophosphatidic acid receptor 6, Ptk2b - ptk2 protein tyrosine kinase 2 beta, Asph - aspartate-beta-hydroxylase, Tgfb1 - transforming growth factor, beta 1, Fpr2 - formyl peptide receptor 2, Cxcl13 - chemokine (c-x-c motif) ligand 13, Prkcb - protein kinase c, beta, Gck…
GO:0050730	regulation of peptidyl-tyrosine phosphorylation	1.62E-05	1.30E-03	2.76	13109	210	498	22	[Sh3bp5 - sh3-domain binding protein 5 (btk-associated), Sh2d1b1 - sh2 domain protein 1b1, Arhgef2 - rho/rac guanine nucleotide exchange factor (gef) 2, Ptprc - protein tyrosine phosphatase, receptor type, c, Ptpn6 - protein tyrosine phosphatase, non-receptor type 6, Hcls1 - hematopoietic cell specific lyn substrate 1, Stap1 - signal transducing adaptor family member 1, Ptk2b - ptk2 protein tyros…
GO:0051495	positive regulation of cytoskeleton organization	1.66E-05	1.32E-03	2.92	13109	180	498	20	[Pycard - pyd and card domain containing, Grb2 - growth factor receptor bound protein 2, Gsn - gelsolin, Pxn - paxillin, Arf6 - adp-ribosylation factor 6, Stap1 - signal transducing adaptor family member 1, Ptk2b - ptk2 protein tyrosine kinase 2 beta, Dstn - destrin, Clip1 - cap-gly domain containing linker protein 1, Rhoa - ras homolog gene family, member a, Hck - hemopoietic cell kinase, Swap70…
GO:1901701	cellular response to oxygen-containing compound	1.68E-05	1.33E-03	1.95	13109	594	498	44	[Ezr - ezrin, Anxa5 - annexin a5, Fos - fbj osteosarcoma oncogene, Arhgef2 - rho/rac guanine nucleotide exchange factor (gef) 2, Pparg - peroxisome proliferator activated receptor gamma, Nr1h3 - nuclear receptor subfamily 1, group h, member 3, Csk - c-src tyrosine kinase, Col3a1 - collagen, type iii, alpha 1, Cdkn2a - cyclin-dependent kinase inhibitor 2a, Ptk2b - ptk2 protein tyrosine kinase 2 be…
GO:0050855	regulation of B cell receptor signaling pathway	1.69E-05	1.32E-03	9.87	13109	16	498	6	[Prkcb - protein kinase c, beta, Cd300a - cd300a antigen, Lyn - yamaguchi sarcoma viral (v-yes-1) oncogene homolog, Fcrl5 - fc receptor-like 5, Stap1 - signal transducing adaptor family member 1, Lpxn - leupaxin]
GO:0055088	lipid homeostasis	1.70E-05	1.33E-03	3.59	13109	110	498	15	[Ehd1 - eh-domain containing 1, Cebpa - ccaat/enhancer binding protein (c/ebp), alpha, Abcg1 - atp-binding cassette, sub-family g (white), member 1, Nr1h3 - nuclear receptor subfamily 1, group h, member 3, Lipg - lipase, endothelial, Adrb1 - adrenergic receptor, beta 1, Ormdl2 - orm1-like 2 (s. cerevisiae), Rtn4 - reticulon 4, Gck - glucokinase, Dgat1 - diacylglycerol o-acyltransferase 1, Fabp4 -…
GO:0001819	positive regulation of cytokine production	1.78E-05	1.38E-03	2.31	13109	342	498	30	[AF251705 - cdna sequence af251705, Arhgef2 - rho/rac guanine nucleotide exchange factor (gef) 2, Card11 - caspase recruitment domain family, member 11, Unc93b1 - unc-93 homolog b1 (c. elegans), Fgr - gardner-rasheed feline sarcoma viral (fgr) oncogene homolog, Cadm1 - cell adhesion molecule 1, Tgfb1 - transforming growth factor, beta 1, Fam49b - family with sequence similarity 49, member b, Fcer…
GO:0019216	regulation of lipid metabolic process	1.82E-05	1.40E-03	2.54	13109	259	498	25	[Tcf7l2 - transcription factor 7 like 2, t cell specific, hmg box, Pparg - peroxisome proliferator activated receptor gamma, Abcg1 - atp-binding cassette, sub-family g (white), member 1, Nr1h3 - nuclear receptor subfamily 1, group h, member 3, Atp1a1 - atpase, na+/k+ transporting, alpha 1 polypeptide, Ptk2b - ptk2 protein tyrosine kinase 2 beta, Fgr - gardner-rasheed feline sarcoma viral (fgr) on…
GO:0043069	negative regulation of programmed cell death	1.92E-05	1.48E-03	1.82	13109	752	498	52	[Tmbim1 - transmembrane bax inhibitor motif containing 1, Bcl2a1a - b cell leukemia/lymphoma 2 related protein a1a, Bcl2a1d - b cell leukemia/lymphoma 2 related protein a1d, Bcl2a1b - b cell leukemia/lymphoma 2 related protein a1b, Bcl2a1c - b cell leukemia/lymphoma 2 related protein a1c, Ptk2b - ptk2 protein tyrosine kinase 2 beta, Rhoa - ras homolog gene family, member a, Flna - filamin, alpha,…
GO:0006979	response to oxidative stress	1.94E-05	1.48E-03	2.53	13109	260	498	25	[Fos - fbj osteosarcoma oncogene, Stk24 - serine/threonine kinase 24, Cdkn2a - cyclin-dependent kinase inhibitor 2a, Cst3 - cystatin c, Ptk2b - ptk2 protein tyrosine kinase 2 beta, Ndufs8 - nadh dehydrogenase (ubiquinone) fe-s protein 8, Gpx4 - glutathione peroxidase 4, Axl - axl receptor tyrosine kinase, Atox1 - atx1 (antioxidant protein 1) homolog 1 (yeast), Gpx1 - glutathione peroxidase 1, Zc3…
GO:1902533	positive regulation of intracellular signal transduction	2.01E-05	1.53E-03	1.8	13109	773	498	53	[Ptk2b - ptk2 protein tyrosine kinase 2 beta, Rhoa - ras homolog gene family, member a, Fpr2 - formyl peptide receptor 2, Prkcb - protein kinase c, beta, Bax - bcl2-associated x protein, Axl - axl receptor tyrosine kinase, Gpx1 - glutathione peroxidase 1, P2rx4 - purinergic receptor p2x, ligand-gated ion channel 4, Il10ra - interleukin 10 receptor, alpha, Lamtor4 - late endosomal/lysosomal adapto…
GO:2000379	positive regulation of reactive oxygen species metabolic process	2.02E-05	1.53E-03	3.98	13109	86	498	13	[Itgam - integrin alpha m, Grb2 - growth factor receptor bound protein 2, Klf2 - kruppel-like factor 2 (lung), Cyba - cytochrome b-245, alpha polypeptide, Ptk2b - ptk2 protein tyrosine kinase 2 beta, Tgfb1 - transforming growth factor, beta 1, Fpr2 - formyl peptide receptor 2, Itgb2 - integrin beta 2, Romo1 - reactive oxygen species modulator 1, Zc3h12a - zinc finger ccch type containing 12a, Gst…
GO:0032496	response to lipopolysaccharide	2.09E-05	1.58E-03	2.79	13109	198	498	21	[Pycard - pyd and card domain containing, Casp1 - caspase 1, Sirpa - signal-regulatory protein alpha, Nr1h3 - nuclear receptor subfamily 1, group h, member 3, Myd88 - myeloid differentiation primary response gene 88, Stap1 - signal transducing adaptor family member 1, Slc11a1 - solute carrier family 11 (proton-coupled divalent metal ion transporters), member 1, Cd180 - cd180 antigen, Rhoa - ras h…
GO:0007015	actin filament organization	2.09E-05	1.57E-03	2.79	13109	198	498	21	[Ezr - ezrin, Arhgef2 - rho/rac guanine nucleotide exchange factor (gef) 2, Sirpa - signal-regulatory protein alpha, Gsn - gelsolin, Abi1 - abl-interactor 1, Cap1 - cap, adenylate cyclase-associated protein 1 (yeast), Hcls1 - hematopoietic cell specific lyn substrate 1, Rac2 - ras-related c3 botulinum substrate 2, Lcp1 - lymphocyte cytosolic protein 1, Ptk2b - ptk2 protein tyrosine kinase 2 beta,…
GO:0050858	negative regulation of antigen receptor-mediated signaling pathway	2.16E-05	1.61E-03	7.68	13109	24	498	7	[Ezr - ezrin, Lgals3 - lectin, galactose binding, soluble 3, Cd300a - cd300a antigen, Ptpn6 - protein tyrosine phosphatase, non-receptor type 6, Fcrl5 - fc receptor-like 5, Lpxn - leupaxin, Ptprj - protein tyrosine phosphatase, receptor type, j]
GO:0002237	response to molecule of bacterial origin	2.18E-05	1.62E-03	2.71	13109	214	498	22	[Pycard - pyd and card domain containing, Itgav - integrin alpha v, Sirpa - signal-regulatory protein alpha, Casp1 - caspase 1, Nr1h3 - nuclear receptor subfamily 1, group h, member 3, Myd88 - myeloid differentiation primary response gene 88, Stap1 - signal transducing adaptor family member 1, Slc11a1 - solute carrier family 11 (proton-coupled divalent metal ion transporters), member 1, Cd180 - c…
GO:0043066	negative regulation of apoptotic process	2.20E-05	1.62E-03	1.82	13109	736	498	51	[Tmbim1 - transmembrane bax inhibitor motif containing 1, Bcl2a1a - b cell leukemia/lymphoma 2 related protein a1a, Bcl2a1d - b cell leukemia/lymphoma 2 related protein a1d, Bcl2a1b - b cell leukemia/lymphoma 2 related protein a1b, Bcl2a1c - b cell leukemia/lymphoma 2 related protein a1c, Ptk2b - ptk2 protein tyrosine kinase 2 beta, Rhoa - ras homolog gene family, member a, Flna - filamin, alpha,…
GO:0098542	defense response to other organism	2.36E-05	1.73E-03	2.5	13109	263	498	25	[Hist1h2bc - histone cluster 1, h2bc, Fau - finkel-biskis-reilly murine sarcoma virus (fbr-musv) ubiquitously expressed (fox derived), Unc93b1 - unc-93 homolog b1 (c. elegans), Fgr - gardner-rasheed feline sarcoma viral (fgr) oncogene homolog, Tgfb1 - transforming growth factor, beta 1, Fpr2 - formyl peptide receptor 2, Hck - hemopoietic cell kinase, Cxcl13 - chemokine (c-x-c motif) ligand 13, Fc…
GO:1903037	regulation of leukocyte cell-cell adhesion	2.39E-05	1.75E-03	2.62	13109	231	498	23	[Lgals3 - lectin, galactose binding, soluble 3, Pycard - pyd and card domain containing, Ptprc - protein tyrosine phosphatase, receptor type, c, Ptpn6 - protein tyrosine phosphatase, non-receptor type 6, Sirpa - signal-regulatory protein alpha, Card11 - caspase recruitment domain family, member 11, Hfe - hemochromatosis, Cdkn2a - cyclin-dependent kinase inhibitor 2a, Tgfb1 - transforming growth f…
GO:0002699	positive regulation of immune effector process	2.48E-05	1.80E-03	2.94	13109	170	498	19	[H2-D1 - histocompatibility 2, d region locus 1, Sh2d1b1 - sh2 domain protein 1b1, Itgam - integrin alpha m, Ptprc - protein tyrosine phosphatase, receptor type, c, Rac2 - ras-related c3 botulinum substrate 2, Fgr - gardner-rasheed feline sarcoma viral (fgr) oncogene homolog, Tgfb1 - transforming growth factor, beta 1, Cadm1 - cell adhesion molecule 1, Rtn4 - reticulon 4, Ptprj - protein tyrosine…
GO:0001932	regulation of protein phosphorylation	2.51E-05	1.82E-03	1.63	13109	1127	498	70	[Sh2d1b1 - sh2 domain protein 1b1, Grb2 - growth factor receptor bound protein 2, Stk24 - serine/threonine kinase 24, Sqstm1 - sequestosome 1, Ptk2b - ptk2 protein tyrosine kinase 2 beta, Rhoa - ras homolog gene family, member a, Fpr2 - formyl peptide receptor 2, Rap2b - rap2b, member of ras oncogene family, Socs3 - suppressor of cytokine signaling 3, Bax - bcl2-associated x protein, Phb - prohib…
GO:0071801	regulation of podosome assembly	2.52E-05	1.82E-03	9.29	13109	17	498	6	[Arpc2 - actin related protein 2/3 complex, subunit 2, Arhgef2 - rho/rac guanine nucleotide exchange factor (gef) 2, Gsn - gelsolin, Lcp1 - lymphocyte cytosolic protein 1, Rhoa - ras homolog gene family, member a, Hck - hemopoietic cell kinase]
GO:1903530	regulation of secretion by cell	2.69E-05	1.93E-03	1.88	13109	644	498	46	[Ezr - ezrin, Anxa5 - annexin a5, AF251705 - cdna sequence af251705, Tcf7l2 - transcription factor 7 like 2, t cell specific, hmg box, Pparg - peroxisome proliferator activated receptor gamma, Nr1h3 - nuclear receptor subfamily 1, group h, member 3, Snap23 - synaptosomal-associated protein 23, Arf6 - adp-ribosylation factor 6, Unc93b1 - unc-93 homolog b1 (c. elegans), Fgr - gardner-rasheed feline…
GO:0002250	adaptive immune response	2.71E-05	1.93E-03	3.15	13109	142	498	17	[Clec4a2 - c-type lectin domain family 4, member a2, Sh2d1b1 - sh2 domain protein 1b1, Pirb - paired ig-like receptor b, Myd88 - myeloid differentiation primary response gene 88, Csk - c-src tyrosine kinase, Unc93b1 - unc-93 homolog b1 (c. elegans), Ptk2b - ptk2 protein tyrosine kinase 2 beta, Slc11a1 - solute carrier family 11 (proton-coupled divalent metal ion transporters), member 1, Tgfb1 - t…
GO:0002704	negative regulation of leukocyte mediated immunity	2.73E-05	1.93E-03	5.51	13109	43	498	9	[Cd300a - cd300a antigen, Sh2d1b1 - sh2 domain protein 1b1, Ptprc - protein tyrosine phosphatase, receptor type, c, Ptpn6 - protein tyrosine phosphatase, non-receptor type 6, Klrb1b - killer cell lectin-like receptor subfamily b member 1b, Spn - sialophorin, Hfe - hemochromatosis, Abr - active bcr-related gene, Clec2d - c-type lectin domain family 2, member d]
GO:0050714	positive regulation of protein secretion	2.74E-05	1.94E-03	2.6	13109	233	498	23	[Ezr - ezrin, Ccr5 - chemokine (c-c motif) receptor 5, Pycard - pyd and card domain containing, AF251705 - cdna sequence af251705, Atp13a2 - atpase type 13a2, Tcf7l2 - transcription factor 7 like 2, t cell specific, hmg box, Casp1 - caspase 1, Arf6 - adp-ribosylation factor 6, Unc93b1 - unc-93 homolog b1 (c. elegans), Fgr - gardner-rasheed feline sarcoma viral (fgr) oncogene homolog, Adrb1 - adre…
GO:0051046	regulation of secretion	2.92E-05	2.05E-03	1.84	13109	685	498	48	[Ezr - ezrin, Anxa5 - annexin a5, AF251705 - cdna sequence af251705, Tcf7l2 - transcription factor 7 like 2, t cell specific, hmg box, Pparg - peroxisome proliferator activated receptor gamma, Nr1h3 - nuclear receptor subfamily 1, group h, member 3, Snap23 - synaptosomal-associated protein 23, Arf6 - adp-ribosylation factor 6, Unc93b1 - unc-93 homolog b1 (c. elegans), Fgr - gardner-rasheed feline…
GO:0055065	metal ion homeostasis	2.93E-05	2.05E-03	2.07	13109	458	498	36	[Iscu - iscu iron-sulfur cluster scaffold homolog (e. coli), Atp1a1 - atpase, na+/k+ transporting, alpha 1 polypeptide, Lpar6 - lysophosphatidic acid receptor 6, Ptk2b - ptk2 protein tyrosine kinase 2 beta, Asph - aspartate-beta-hydroxylase, Tgfb1 - transforming growth factor, beta 1, Fpr2 - formyl peptide receptor 2, Prkcb - protein kinase c, beta, Cxcl13 - chemokine (c-x-c motif) ligand 13, Gck…
GO:0034375	high-density lipoprotein particle remodeling	2.96E-05	2.06E-03	11.97	13109	11	498	5	[Lpl - lipoprotein lipase, Abcg1 - atp-binding cassette, sub-family g (white), member 1, Pltp - phospholipid transfer protein, Lipg - lipase, endothelial, Scarb1 - scavenger receptor class b, member 1]
GO:0051047	positive regulation of secretion	3.07E-05	2.12E-03	2.18	13109	387	498	32	[Ezr - ezrin, AF251705 - cdna sequence af251705, Tcf7l2 - transcription factor 7 like 2, t cell specific, hmg box, Arf6 - adp-ribosylation factor 6, Unc93b1 - unc-93 homolog b1 (c. elegans), Fgr - gardner-rasheed feline sarcoma viral (fgr) oncogene homolog, Cadm1 - cell adhesion molecule 1, Tgfb1 - transforming growth factor, beta 1, Glud1 - glutamate dehydrogenase 1, Gck - glucokinase, Nadk - na…
GO:0050793	regulation of developmental process	3.12E-05	2.15E-03	1.43	13109	2103	498	114	[Stk24 - serine/threonine kinase 24, Abcg1 - atp-binding cassette, sub-family g (white), member 1, Arf6 - adp-ribosylation factor 6, Ptk2b - ptk2 protein tyrosine kinase 2 beta, Dpysl3 - dihydropyrimidinase-like 3, Pkm - pyruvate kinase, muscle, Rhoa - ras homolog gene family, member a, Prkcb - protein kinase c, beta, Flna - filamin, alpha, Coro1b - coronin, actin binding protein 1b, Socs3 - supp…
GO:0050866	negative regulation of cell activation	3.12E-05	2.14E-03	3	13109	158	498	18	[Lgals3 - lectin, galactose binding, soluble 3, Ptpn6 - protein tyrosine phosphatase, non-receptor type 6, Pparg - peroxisome proliferator activated receptor gamma, Nr1h3 - nuclear receptor subfamily 1, group h, member 3, Hfe - hemochromatosis, Cdkn2a - cyclin-dependent kinase inhibitor 2a, Tgfb1 - transforming growth factor, beta 1, Cd300a - cd300a antigen, Lyn - yamaguchi sarcoma viral (v-yes-1…
GO:0009967	positive regulation of signal transduction	3.14E-05	2.14E-03	1.61	13109	1177	498	72	[Sh2d1b1 - sh2 domain protein 1b1, Nr1h3 - nuclear receptor subfamily 1, group h, member 3, Gsn - gelsolin, Ptk2b - ptk2 protein tyrosine kinase 2 beta, Rhoa - ras homolog gene family, member a, Fpr2 - formyl peptide receptor 2, Ppp1ca - protein phosphatase 1, catalytic subunit, alpha isoform, Prkcb - protein kinase c, beta, Flna - filamin, alpha, Slc35c2 - solute carrier family 35, member c2, Ba…
GO:0060548	negative regulation of cell death	3.15E-05	2.14E-03	1.74	13109	846	498	56	[Bcl2a1a - b cell leukemia/lymphoma 2 related protein a1a, Tmbim1 - transmembrane bax inhibitor motif containing 1, Bcl2a1d - b cell leukemia/lymphoma 2 related protein a1d, Bcl2a1b - b cell leukemia/lymphoma 2 related protein a1b, Bcl2a1c - b cell leukemia/lymphoma 2 related protein a1c, Ptk2b - ptk2 protein tyrosine kinase 2 beta, Rhoa - ras homolog gene family, member a, Flna - filamin, alpha,…
GO:0051246	regulation of protein metabolic process	3.20E-05	2.17E-03	1.42	13109	2150	498	116	[Pirb - paired ig-like receptor b, Stk24 - serine/threonine kinase 24, Gsn - gelsolin, Nr1h3 - nuclear receptor subfamily 1, group h, member 3, Ptk2b - ptk2 protein tyrosine kinase 2 beta, Rhoa - ras homolog gene family, member a, Flna - filamin, alpha, Socs3 - suppressor of cytokine signaling 3, Rpl10 - ribosomal protein l10, Phb - prohibitin, Nsf - n-ethylmaleimide sensitive fusion protein, Pyc…
GO:1905952	regulation of lipid localization	3.23E-05	2.17E-03	3.4	13109	116	498	15	[Ehd1 - eh-domain containing 1, Itgav - integrin alpha v, Pparg - peroxisome proliferator activated receptor gamma, Abcg1 - atp-binding cassette, sub-family g (white), member 1, Nr1h3 - nuclear receptor subfamily 1, group h, member 3, Lipg - lipase, endothelial, Scp2 - sterol carrier protein 2, liver, Dgat1 - diacylglycerol o-acyltransferase 1, Lpl - lipoprotein lipase, Pltp - phospholipid transf…
GO:0070848	response to growth factor	3.28E-05	2.20E-03	2.71	13109	204	498	21	[Ehd1 - eh-domain containing 1, Cib1 - calcium and integrin binding 1 (calmyrin), Sparc - secreted acidic cysteine rich glycoprotein, Smad1 - smad family member 1, Skil - ski-like, Arf6 - adp-ribosylation factor 6, Tgfb1 - transforming growth factor, beta 1, Sox5 - sry-box containing gene 5, Fyn - fyn proto-oncogene, Coro1b - coronin, actin binding protein 1b, Hes1 - hairy and enhancer of split 1…
GO:0009968	negative regulation of signal transduction	3.32E-05	2.21E-03	1.68	13109	970	498	62	[Bcl2a1a - b cell leukemia/lymphoma 2 related protein a1a, Tmbim1 - transmembrane bax inhibitor motif containing 1, Bcl2a1d - b cell leukemia/lymphoma 2 related protein a1d, Pparg - peroxisome proliferator activated receptor gamma, Bcl2a1b - b cell leukemia/lymphoma 2 related protein a1b, Bcl2a1c - b cell leukemia/lymphoma 2 related protein a1c, Ywhab - tyrosine 3-monooxygenase/tryptophan 5-monoo…
GO:0002793	positive regulation of peptide secretion	3.32E-05	2.21E-03	2.51	13109	252	498	24	[Ezr - ezrin, Ccr5 - chemokine (c-c motif) receptor 5, Pycard - pyd and card domain containing, AF251705 - cdna sequence af251705, Atp13a2 - atpase type 13a2, Tcf7l2 - transcription factor 7 like 2, t cell specific, hmg box, Casp1 - caspase 1, Arf6 - adp-ribosylation factor 6, Hfe - hemochromatosis, Unc93b1 - unc-93 homolog b1 (c. elegans), Fgr - gardner-rasheed feline sarcoma viral (fgr) oncogen…
GO:0071363	cellular response to growth factor stimulus	3.39E-05	2.24E-03	2.79	13109	189	498	20	[Ehd1 - eh-domain containing 1, Cib1 - calcium and integrin binding 1 (calmyrin), Sparc - secreted acidic cysteine rich glycoprotein, Smad1 - smad family member 1, Arf6 - adp-ribosylation factor 6, Tgfb1 - transforming growth factor, beta 1, Sox5 - sry-box containing gene 5, Coro1b - coronin, actin binding protein 1b, Fyn - fyn proto-oncogene, Hes1 - hairy and enhancer of split 1 (drosophila), Nf…
GO:1903827	regulation of cellular protein localization	3.69E-05	2.43E-03	2.05	13109	463	498	36	[Ezr - ezrin, Tmbim1 - transmembrane bax inhibitor motif containing 1, Tcf7l2 - transcription factor 7 like 2, t cell specific, hmg box, Gsn - gelsolin, Csk - c-src tyrosine kinase, Hcls1 - hematopoietic cell specific lyn substrate 1, Lcp1 - lymphocyte cytosolic protein 1, Arf6 - adp-ribosylation factor 6, Cdkn2a - cyclin-dependent kinase inhibitor 2a, Sqstm1 - sequestosome 1, Asph - aspartate-be…
GO:0043304	regulation of mast cell degranulation	3.84E-05	2.52E-03	7.09	13109	26	498	7	[Cd300a - cd300a antigen, Lyn - yamaguchi sarcoma viral (v-yes-1) oncogene homolog, Fcer1g - fc receptor, ige, high affinity i, gamma polypeptide, Rac2 - ras-related c3 botulinum substrate 2, Vamp8 - vesicle-associated membrane protein 8, Syk - spleen tyrosine kinase, Fgr - gardner-rasheed feline sarcoma viral (fgr) oncogene homolog]
GO:0033006	regulation of mast cell activation involved in immune response	3.84E-05	2.50E-03	7.09	13109	26	498	7	[Cd300a - cd300a antigen, Lyn - yamaguchi sarcoma viral (v-yes-1) oncogene homolog, Fcer1g - fc receptor, ige, high affinity i, gamma polypeptide, Rac2 - ras-related c3 botulinum substrate 2, Vamp8 - vesicle-associated membrane protein 8, Syk - spleen tyrosine kinase, Fgr - gardner-rasheed feline sarcoma viral (fgr) oncogene homolog]
GO:0006935	chemotaxis	3.85E-05	2.50E-03	2.61	13109	222	498	22	[Ear2 - eosinophil-associated, ribonuclease a family, member 2, Ccr5 - chemokine (c-c motif) receptor 5, Lgals3 - lectin, galactose binding, soluble 3, Itgam - integrin alpha m, Ano6 - anoctamin 6, Itgav - integrin alpha v, Bin2 - bridging integrator 2, Rac2 - ras-related c3 botulinum substrate 2, Rhoa - ras homolog gene family, member a, Itgb2 - integrin beta 2, Ptprj - protein tyrosine phosphat…
GO:0110053	regulation of actin filament organization	3.85E-05	2.49E-03	2.61	13109	222	498	22	[Pycard - pyd and card domain containing, Grb2 - growth factor receptor bound protein 2, Gsn - gelsolin, Pxn - paxillin, Hcls1 - hematopoietic cell specific lyn substrate 1, Arf6 - adp-ribosylation factor 6, Ptk2b - ptk2 protein tyrosine kinase 2 beta, Dstn - destrin, Rhoa - ras homolog gene family, member a, Flna - filamin, alpha, Swap70 - swa-70 protein, Pfn1 - profilin 1, Coro1b - coronin, act…
GO:0031349	positive regulation of defense response	4.02E-05	2.59E-03	2.48	13109	255	498	24	[Ccr5 - chemokine (c-c motif) receptor 5, Pycard - pyd and card domain containing, Sh2d1b1 - sh2 domain protein 1b1, Nupr1 - nuclear protein transcription regulator 1, Cebpa - ccaat/enhancer binding protein (c/ebp), alpha, Nr1h3 - nuclear receptor subfamily 1, group h, member 3, Myd88 - myeloid differentiation primary response gene 88, Cyba - cytochrome b-245, alpha polypeptide, Tnip1 - tnfaip3 i…
GO:0002688	regulation of leukocyte chemotaxis	4.21E-05	2.70E-03	3.72	13109	92	498	13	[Ano6 - anoctamin 6, Rac2 - ras-related c3 botulinum substrate 2, Ptk2b - ptk2 protein tyrosine kinase 2 beta, Stap1 - signal transducing adaptor family member 1, Gpsm3 - g-protein signalling modulator 3 (ags3-like, c. elegans), Fpr2 - formyl peptide receptor 2, Ptprj - protein tyrosine phosphatase, receptor type, j, Cxcl13 - chemokine (c-x-c motif) ligand 13, Swap70 - swa-70 protein, Serpine1 - …
GO:2001236	regulation of extrinsic apoptotic signaling pathway	4.38E-05	2.80E-03	3.17	13109	133	498	16	[Lgals3 - lectin, galactose binding, soluble 3, Tmbim1 - transmembrane bax inhibitor motif containing 1, Pycard - pyd and card domain containing, Itgav - integrin alpha v, Ptprc - protein tyrosine phosphatase, receptor type, c, Skil - ski-like, Ppp1ca - protein phosphatase 1, catalytic subunit, alpha isoform, Fyn - fyn proto-oncogene, Tgfbr1 - transforming growth factor, beta receptor i, Serpine1…
GO:0051704	multi-organism process	4.48E-05	2.85E-03	1.86	13109	638	498	45	[Hist1h2bc - histone cluster 1, h2bc, Fau - finkel-biskis-reilly murine sarcoma virus (fbr-musv) ubiquitously expressed (fox derived), Unc93b1 - unc-93 homolog b1 (c. elegans), Fgr - gardner-rasheed feline sarcoma viral (fgr) oncogene homolog, Tgfb1 - transforming growth factor, beta 1, Fpr2 - formyl peptide receptor 2, Hck - hemopoietic cell kinase, Cxcl13 - chemokine (c-x-c motif) ligand 13, Fa…
GO:0002698	negative regulation of immune effector process	4.64E-05	2.94E-03	3.48	13109	106	498	14	[Lgals3 - lectin, galactose binding, soluble 3, Sh2d1b1 - sh2 domain protein 1b1, Ptprc - protein tyrosine phosphatase, receptor type, c, Ptpn6 - protein tyrosine phosphatase, non-receptor type 6, Hfe - hemochromatosis, Tgfb1 - transforming growth factor, beta 1, Cd300a - cd300a antigen, Cd47 - cd47 antigen (rh-related antigen, integrin-associated signal transducer), Klrb1b - killer cell lectin-l…
GO:0042330	taxis	4.73E-05	2.98E-03	2.57	13109	225	498	22	[Ear2 - eosinophil-associated, ribonuclease a family, member 2, Ccr5 - chemokine (c-c motif) receptor 5, Lgals3 - lectin, galactose binding, soluble 3, Itgam - integrin alpha m, Ano6 - anoctamin 6, Itgav - integrin alpha v, Bin2 - bridging integrator 2, Rac2 - ras-related c3 botulinum substrate 2, Rhoa - ras homolog gene family, member a, Itgb2 - integrin beta 2, Ptprj - protein tyrosine phosphat…
GO:0060368	regulation of Fc receptor mediated stimulatory signaling pathway	4.92E-05	3.09E-03	10.97	13109	12	498	5	[Ptprc - protein tyrosine phosphatase, receptor type, c, Lyn - yamaguchi sarcoma viral (v-yes-1) oncogene homolog, Cd47 - cd47 antigen (rh-related antigen, integrin-associated signal transducer), Csk - c-src tyrosine kinase, Ptprj - protein tyrosine phosphatase, receptor type, j]
GO:0032651	regulation of interleukin-1 beta production	4.95E-05	3.09E-03	4.62	13109	57	498	10	[Ccr5 - chemokine (c-c motif) receptor 5, Pycard - pyd and card domain containing, Lpl - lipoprotein lipase, Casp1 - caspase 1, Sirpa - signal-regulatory protein alpha, Cx3cr1 - chemokine (c-x3-c) receptor 1, Zc3h12a - zinc finger ccch type containing 12a, Gstp1 - glutathione s-transferase, pi 1, Acp5 - acid phosphatase 5, tartrate resistant, Tyrobp - tyro protein tyrosine kinase binding protein]
GO:1904018	positive regulation of vasculature development	5.14E-05	3.20E-03	2.89	13109	164	498	18	[Itgax - integrin alpha x, Lgals3 - lectin, galactose binding, soluble 3, Cib1 - calcium and integrin binding 1 (calmyrin), Smad1 - smad family member 1, S100a1 - s100 calcium binding protein a1, Pxn - paxillin, Ptk2b - ptk2 protein tyrosine kinase 2 beta, Pkm - pyruvate kinase, muscle, Rtn4 - reticulon 4, Itgb2 - integrin beta 2, Prkcb - protein kinase c, beta, Serpine1 - serine (or cysteine) pe…
GO:0032760	positive regulation of tumor necrosis factor production	5.14E-05	3.19E-03	3.9	13109	81	498	12	[Ccr5 - chemokine (c-c motif) receptor 5, Pycard - pyd and card domain containing, Lpl - lipoprotein lipase, Arhgef2 - rho/rac guanine nucleotide exchange factor (gef) 2, Ptprc - protein tyrosine phosphatase, receptor type, c, Fcer1g - fc receptor, ige, high affinity i, gamma polypeptide, Myd88 - myeloid differentiation primary response gene 88, Cyba - cytochrome b-245, alpha polypeptide, Spn - s…
GO:1904062	regulation of cation transmembrane transport	5.17E-05	3.19E-03	2.44	13109	259	498	24	[Rrad - ras-related associated with diabetes, Ano6 - anoctamin 6, Iscu - iscu iron-sulfur cluster scaffold homolog (e. coli), Ptpn6 - protein tyrosine phosphatase, non-receptor type 6, S100a1 - s100 calcium binding protein a1, Cyba - cytochrome b-245, alpha polypeptide, Fcrl5 - fc receptor-like 5, Ptk2b - ptk2 protein tyrosine kinase 2 beta, Ppp2ca - protein phosphatase 2 (formerly 2a), catalytic…
GO:0051247	positive regulation of protein metabolic process	5.58E-05	3.43E-03	1.55	13109	1327	498	78	[Sh2d1b1 - sh2 domain protein 1b1, Stk24 - serine/threonine kinase 24, Pparg - peroxisome proliferator activated receptor gamma, Pirb - paired ig-like receptor b, Nr1h3 - nuclear receptor subfamily 1, group h, member 3, Gsn - gelsolin, Sqstm1 - sequestosome 1, Ptk2b - ptk2 protein tyrosine kinase 2 beta, Rhoa - ras homolog gene family, member a, Fpr2 - formyl peptide receptor 2, Rap2b - rap2b, me…
GO:1903557	positive regulation of tumor necrosis factor superfamily cytokine production	5.82E-05	3.56E-03	3.85	13109	82	498	12	[Ccr5 - chemokine (c-c motif) receptor 5, Pycard - pyd and card domain containing, Lpl - lipoprotein lipase, Arhgef2 - rho/rac guanine nucleotide exchange factor (gef) 2, Ptprc - protein tyrosine phosphatase, receptor type, c, Fcer1g - fc receptor, ige, high affinity i, gamma polypeptide, Myd88 - myeloid differentiation primary response gene 88, Cyba - cytochrome b-245, alpha polypeptide, Spn - s…
GO:0033003	regulation of mast cell activation	5.98E-05	3.65E-03	5.69	13109	37	498	8	[Cd300a - cd300a antigen, Lyn - yamaguchi sarcoma viral (v-yes-1) oncogene homolog, Fcer1g - fc receptor, ige, high affinity i, gamma polypeptide, Rac2 - ras-related c3 botulinum substrate 2, Vamp8 - vesicle-associated membrane protein 8, Syk - spleen tyrosine kinase, Fgr - gardner-rasheed feline sarcoma viral (fgr) oncogene homolog, Milr1 - mast cell immunoglobulin like receptor 1]
GO:0008064	regulation of actin polymerization or depolymerization	5.99E-05	3.63E-03	2.96	13109	151	498	17	[Pycard - pyd and card domain containing, Grb2 - growth factor receptor bound protein 2, Gsn - gelsolin, Hcls1 - hematopoietic cell specific lyn substrate 1, Arf6 - adp-ribosylation factor 6, Ptk2b - ptk2 protein tyrosine kinase 2 beta, Dstn - destrin, Rhoa - ras homolog gene family, member a, Swap70 - swa-70 protein, Pfn1 - profilin 1, Coro1b - coronin, actin binding protein 1b, Arpc2 - actin re…
GO:1903532	positive regulation of secretion by cell	6.06E-05	3.66E-03	2.16	13109	365	498	30	[Ezr - ezrin, AF251705 - cdna sequence af251705, Tcf7l2 - transcription factor 7 like 2, t cell specific, hmg box, Arf6 - adp-ribosylation factor 6, Unc93b1 - unc-93 homolog b1 (c. elegans), Fgr - gardner-rasheed feline sarcoma viral (fgr) oncogene homolog, Cadm1 - cell adhesion molecule 1, Tgfb1 - transforming growth factor, beta 1, Glud1 - glutamate dehydrogenase 1, Gck - glucokinase, Nadk - na…
GO:0033993	response to lipid	6.27E-05	3.77E-03	2.04	13109	438	498	34	[Pparg - peroxisome proliferator activated receptor gamma, Abcg1 - atp-binding cassette, sub-family g (white), member 1, Nr1h3 - nuclear receptor subfamily 1, group h, member 3, Atp1a1 - atpase, na+/k+ transporting, alpha 1 polypeptide, Ptk2b - ptk2 protein tyrosine kinase 2 beta, Tgfb1 - transforming growth factor, beta 1, Cd180 - cd180 antigen, Rhoa - ras homolog gene family, member a, Cxcl13 -…
GO:0045765	regulation of angiogenesis	6.43E-05	3.86E-03	2.46	13109	246	498	23	[Itgax - integrin alpha x, Lgals3 - lectin, galactose binding, soluble 3, Cib1 - calcium and integrin binding 1 (calmyrin), Klf2 - kruppel-like factor 2 (lung), Dcn - decorin, Sparc - secreted acidic cysteine rich glycoprotein, Smad1 - smad family member 1, Pparg - peroxisome proliferator activated receptor gamma, S100a1 - s100 calcium binding protein a1, Pxn - paxillin, Ptk2b - ptk2 protein tyro…
GO:0050853	B cell receptor signaling pathway	6.47E-05	3.86E-03	6.58	13109	28	498	7	[Prkcb - protein kinase c, beta, Lyn - yamaguchi sarcoma viral (v-yes-1) oncogene homolog, Ptprc - protein tyrosine phosphatase, receptor type, c, Ptpn6 - protein tyrosine phosphatase, non-receptor type 6, Bax - bcl2-associated x protein, Syk - spleen tyrosine kinase, Cd79b - cd79b antigen]
GO:0043313	regulation of neutrophil degranulation	6.57E-05	3.91E-03	15.04	13109	7	498	4	[Itgam - integrin alpha m, Syk - spleen tyrosine kinase, Abr - active bcr-related gene, Itgb2 - integrin beta 2]
GO:0002690	positive regulation of leukocyte chemotaxis	6.92E-05	4.10E-03	4.08	13109	71	498	11	[Swap70 - swa-70 protein, Cxcl13 - chemokine (c-x-c motif) ligand 13, Ano6 - anoctamin 6, Serpine1 - serine (or cysteine) peptidase inhibitor, clade e, member 1, Rac2 - ras-related c3 botulinum substrate 2, Ccl4 - chemokine (c-c motif) ligand 4, Cxcl14 - chemokine (c-x-c motif) ligand 14, Ptk2b - ptk2 protein tyrosine kinase 2 beta, Gpsm3 - g-protein signalling modulator 3 (ags3-like, c. elegans)…
GO:0030832	regulation of actin filament length	7.07E-05	4.17E-03	2.92	13109	153	498	17	[Pycard - pyd and card domain containing, Grb2 - growth factor receptor bound protein 2, Gsn - gelsolin, Hcls1 - hematopoietic cell specific lyn substrate 1, Arf6 - adp-ribosylation factor 6, Ptk2b - ptk2 protein tyrosine kinase 2 beta, Dstn - destrin, Rhoa - ras homolog gene family, member a, Swap70 - swa-70 protein, Pfn1 - profilin 1, Coro1b - coronin, actin binding protein 1b, Arpc2 - actin re…
GO:0071222	cellular response to lipopolysaccharide	7.08E-05	4.16E-03	3.18	13109	124	498	15	[Pycard - pyd and card domain containing, Sirpa - signal-regulatory protein alpha, Casp1 - caspase 1, Nr1h3 - nuclear receptor subfamily 1, group h, member 3, Stap1 - signal transducing adaptor family member 1, Cd180 - cd180 antigen, Rhoa - ras homolog gene family, member a, Cxcl13 - chemokine (c-x-c motif) ligand 13, Nfkb1 - nuclear factor of kappa light polypeptide gene enhancer in b cells 1, p…
GO:0048002	antigen processing and presentation of peptide antigen	7.17E-05	4.20E-03	7.9	13109	20	498	6	[H2-D1 - histocompatibility 2, d region locus 1, Clec4a2 - c-type lectin domain family 4, member a2, Fcer1g - fc receptor, ige, high affinity i, gamma polypeptide, Unc93b1 - unc-93 homolog b1 (c. elegans), Slc11a1 - solute carrier family 11 (proton-coupled divalent metal ion transporters), member 1, Ctss - cathepsin s]
GO:0010885	regulation of cholesterol storage	7.75E-05	4.52E-03	10.12	13109	13	498	5	[Ehd1 - eh-domain containing 1, Lpl - lipoprotein lipase, Pparg - peroxisome proliferator activated receptor gamma, Nr1h3 - nuclear receptor subfamily 1, group h, member 3, Scarb1 - scavenger receptor class b, member 1]
GO:0050818	regulation of coagulation	7.81E-05	4.53E-03	4.39	13109	60	498	10	[Ano6 - anoctamin 6, Anxa5 - annexin a5, Serpine1 - serine (or cysteine) peptidase inhibitor, clade e, member 1, Lyn - yamaguchi sarcoma viral (v-yes-1) oncogene homolog, Fcer1g - fc receptor, ige, high affinity i, gamma polypeptide, Syk - spleen tyrosine kinase, Pros1 - protein s (alpha), Psen2 - presenilin 2, Prdx2 - peroxiredoxin 2, Ptprj - protein tyrosine phosphatase, receptor type, j]
GO:0043065	positive regulation of apoptotic process	7.83E-05	4.53E-03	1.89	13109	556	498	40	[Anxa5 - annexin a5, Tcf7l2 - transcription factor 7 like 2, t cell specific, hmg box, Pparg - peroxisome proliferator activated receptor gamma, Gsn - gelsolin, Cdkn2a - cyclin-dependent kinase inhibitor 2a, Tgfb1 - transforming growth factor, beta 1, Rhoa - ras homolog gene family, member a, Ppp1ca - protein phosphatase 1, catalytic subunit, alpha isoform, Pdcd1 - programmed cell death 1, Capn2 …
GO:1902903	regulation of supramolecular fiber organization	7.87E-05	4.53E-03	2.28	13109	300	498	26	[Grb2 - growth factor receptor bound protein 2, Arhgef2 - rho/rac guanine nucleotide exchange factor (gef) 2, Pxn - paxillin, Gsn - gelsolin, Hcls1 - hematopoietic cell specific lyn substrate 1, Arf6 - adp-ribosylation factor 6, Ptk2b - ptk2 protein tyrosine kinase 2 beta, Rhoa - ras homolog gene family, member a, Glt25d1 - glycosyltransferase 25 domain containing 1, Flna - filamin, alpha, Coro1b…
GO:0040011	locomotion	7.89E-05	4.53E-03	1.74	13109	773	498	51	[Cap1 - cap, adenylate cyclase-associated protein 1 (yeast), Ptk2b - ptk2 protein tyrosine kinase 2 beta, Rhoa - ras homolog gene family, member a, Il16 - interleukin 16, Fpr2 - formyl peptide receptor 2, Flna - filamin, alpha, Coro1b - coronin, actin binding protein 1b, Fcer1g - fc receptor, ige, high affinity i, gamma polypeptide, Bax - bcl2-associated x protein, Axl - axl receptor tyrosine kin…
GO:0051249	regulation of lymphocyte activation	7.95E-05	4.55E-03	2.2	13109	335	498	28	[Ptpn6 - protein tyrosine phosphatase, non-receptor type 6, Card11 - caspase recruitment domain family, member 11, Gsn - gelsolin, Csk - c-src tyrosine kinase, Cdkn2a - cyclin-dependent kinase inhibitor 2a, Tgfb1 - transforming growth factor, beta 1, Rhoa - ras homolog gene family, member a, Cd300a - cd300a antigen, Fam49b - family with sequence similarity 49, member b, Cd244 - cd244 natural kill…
GO:0051493	regulation of cytoskeleton organization	8.00E-05	4.56E-03	1.99	13109	462	498	35	[F11r - f11 receptor, Grb2 - growth factor receptor bound protein 2, Arhgef2 - rho/rac guanine nucleotide exchange factor (gef) 2, Pxn - paxillin, Gsn - gelsolin, Hcls1 - hematopoietic cell specific lyn substrate 1, Cdk2ap2 - cdk2-associated protein 2, Arf6 - adp-ribosylation factor 6, Ptk2b - ptk2 protein tyrosine kinase 2 beta, Fgr - gardner-rasheed feline sarcoma viral (fgr) oncogene homolog, …
GO:0055074	calcium ion homeostasis	8.38E-05	4.75E-03	2.19	13109	336	498	28	[Lpar6 - lysophosphatidic acid receptor 6, Ptk2b - ptk2 protein tyrosine kinase 2 beta, Asph - aspartate-beta-hydroxylase, Tgfb1 - transforming growth factor, beta 1, Fpr2 - formyl peptide receptor 2, Cxcl13 - chemokine (c-x-c motif) ligand 13, Prkcb - protein kinase c, beta, Gck - glucokinase, Tmco1 - transmembrane and coiled-coil domains 1, Snx10 - sorting nexin 10, Cx3cr1 - chemokine (c-x3-c) …
GO:0051051	negative regulation of transport	8.75E-05	4.94E-03	2.03	13109	427	498	33	[Ezr - ezrin, Iscu - iscu iron-sulfur cluster scaffold homolog (e. coli), Anxa5 - annexin a5, Slc25a5 - solute carrier family 25 (mitochondrial carrier, adenine nucleotide translocator), member 5, Pparg - peroxisome proliferator activated receptor gamma, Nr1h3 - nuclear receptor subfamily 1, group h, member 3, Csk - c-src tyrosine kinase, Fcrl5 - fc receptor-like 5, Ptk2b - ptk2 protein tyrosine …
GO:0072503	cellular divalent inorganic cation homeostasis	8.82E-05	4.96E-03	2.19	13109	337	498	28	[Lpar6 - lysophosphatidic acid receptor 6, Ptk2b - ptk2 protein tyrosine kinase 2 beta, Asph - aspartate-beta-hydroxylase, Tgfb1 - transforming growth factor, beta 1, Fpr2 - formyl peptide receptor 2, Cxcl13 - chemokine (c-x-c motif) ligand 13, Prkcb - protein kinase c, beta, Gck - glucokinase, Tmco1 - transmembrane and coiled-coil domains 1, Cx3cr1 - chemokine (c-x3-c) receptor 1, Bax - bcl2-ass…
GO:0016042	lipid catabolic process	9.21E-05	5.16E-03	2.67	13109	187	498	19	[Aig1 - androgen-induced 1, Mgll - monoglyceride lipase, Ppt1 - palmitoyl-protein thioesterase 1, Smpdl3b - sphingomyelin phosphodiesterase, acid-like 3b, Hadhb - hydroxyacyl-coenzyme a dehydrogenase/3-ketoacyl-coenzyme a thiolase/enoyl-coenzyme a hydratase (trifunctional protein), beta subunit, Lipg - lipase, endothelial, Asah1 - n-acylsphingosine amidohydrolase 1, Acaa1a - acetyl-coenzyme a acy…
GO:0007204	positive regulation of cytosolic calcium ion concentration	9.32E-05	5.21E-03	2.59	13109	203	498	20	[Ccr5 - chemokine (c-c motif) receptor 5, Itgav - integrin alpha v, Ptprc - protein tyrosine phosphatase, receptor type, c, Lpar6 - lysophosphatidic acid receptor 6, Ptk2b - ptk2 protein tyrosine kinase 2 beta, Asph - aspartate-beta-hydroxylase, Adrb1 - adrenergic receptor, beta 1, Dbi - diazepam binding inhibitor, Fpr2 - formyl peptide receptor 2, Cxcl13 - chemokine (c-x-c motif) ligand 13, Swap…
GO:0043068	positive regulation of programmed cell death	9.50E-05	5.29E-03	1.88	13109	561	498	40	[Anxa5 - annexin a5, Tcf7l2 - transcription factor 7 like 2, t cell specific, hmg box, Pparg - peroxisome proliferator activated receptor gamma, Gsn - gelsolin, Cdkn2a - cyclin-dependent kinase inhibitor 2a, Tgfb1 - transforming growth factor, beta 1, Rhoa - ras homolog gene family, member a, Ppp1ca - protein phosphatase 1, catalytic subunit, alpha isoform, Pdcd1 - programmed cell death 1, Capn2 …
GO:0043302	positive regulation of leukocyte degranulation	9.72E-05	5.39E-03	7.52	13109	21	498	6	[Itgam - integrin alpha m, Fcer1g - fc receptor, ige, high affinity i, gamma polypeptide, Vamp8 - vesicle-associated membrane protein 8, Syk - spleen tyrosine kinase, Fgr - gardner-rasheed feline sarcoma viral (fgr) oncogene homolog, Itgb2 - integrin beta 2]
GO:0006874	cellular calcium ion homeostasis	1.01E-04	5.57E-03	2.21	13109	322	498	27	[Lpar6 - lysophosphatidic acid receptor 6, Ptk2b - ptk2 protein tyrosine kinase 2 beta, Asph - aspartate-beta-hydroxylase, Tgfb1 - transforming growth factor, beta 1, Fpr2 - formyl peptide receptor 2, Cxcl13 - chemokine (c-x-c motif) ligand 13, Prkcb - protein kinase c, beta, Gck - glucokinase, Tmco1 - transmembrane and coiled-coil domains 1, Cx3cr1 - chemokine (c-x3-c) receptor 1, Bax - bcl2-ass…
GO:0006909	phagocytosis	1.02E-04	5.61E-03	3.91	13109	74	498	11	[Itgav - integrin alpha v, Cd302 - cd302 antigen, Myd88 - myeloid differentiation primary response gene 88, Nr1h3 - nuclear receptor subfamily 1, group h, member 3, Axl - axl receptor tyrosine kinase, Slc11a1 - solute carrier family 11 (proton-coupled divalent metal ion transporters), member 1, Pld4 - phospholipase d family, member 4, Pecam1 - platelet/endothelial cell adhesion molecule 1, Hck - …
GO:0042326	negative regulation of phosphorylation	1.03E-04	5.65E-03	2.07	13109	394	498	31	[Sh3bp5 - sh3-domain binding protein 5 (btk-associated), Ezr - ezrin, Sh2d1b1 - sh2 domain protein 1b1, Ptpn6 - protein tyrosine phosphatase, non-receptor type 6, Csk - c-src tyrosine kinase, Cdkn2a - cyclin-dependent kinase inhibitor 2a, Tgfb1 - transforming growth factor, beta 1, Rhoa - ras homolog gene family, member a, Fabp4 - fatty acid binding protein 4, adipocyte, Cd300a - cd300a antigen, …
GO:0050921	positive regulation of chemotaxis	1.04E-04	5.68E-03	3.23	13109	114	498	14	[Ano6 - anoctamin 6, Rac2 - ras-related c3 botulinum substrate 2, Ptk2b - ptk2 protein tyrosine kinase 2 beta, Tgfb1 - transforming growth factor, beta 1, Gpsm3 - g-protein signalling modulator 3 (ags3-like, c. elegans), Ptprj - protein tyrosine phosphatase, receptor type, j, Fpr2 - formyl peptide receptor 2, Il16 - interleukin 16, Swap70 - swa-70 protein, Cxcl13 - chemokine (c-x-c motif) ligand …
GO:0038034	signal transduction in absence of ligand	1.04E-04	5.67E-03	6.14	13109	30	498	7	[Bcl2a1a - b cell leukemia/lymphoma 2 related protein a1a, Itgav - integrin alpha v, Bcl2a1d - b cell leukemia/lymphoma 2 related protein a1d, Bcl2a1b - b cell leukemia/lymphoma 2 related protein a1b, Bax - bcl2-associated x protein, Bcl2a1c - b cell leukemia/lymphoma 2 related protein a1c, Itm2b - integral membrane protein 2b]
GO:0097192	extrinsic apoptotic signaling pathway in absence of ligand	1.04E-04	5.64E-03	6.14	13109	30	498	7	[Bcl2a1a - b cell leukemia/lymphoma 2 related protein a1a, Itgav - integrin alpha v, Bcl2a1d - b cell leukemia/lymphoma 2 related protein a1d, Bcl2a1b - b cell leukemia/lymphoma 2 related protein a1b, Bax - bcl2-associated x protein, Bcl2a1c - b cell leukemia/lymphoma 2 related protein a1c, Itm2b - integral membrane protein 2b]
GO:0001934	positive regulation of protein phosphorylation	1.07E-04	5.75E-03	1.73	13109	762	498	50	[Sh2d1b1 - sh2 domain protein 1b1, Stk24 - serine/threonine kinase 24, Ptk2b - ptk2 protein tyrosine kinase 2 beta, Sqstm1 - sequestosome 1, Rhoa - ras homolog gene family, member a, Fpr2 - formyl peptide receptor 2, Rap2b - rap2b, member of ras oncogene family, Phb - prohibitin, Pycard - pyd and card domain containing, Cib1 - calcium and integrin binding 1 (calmyrin), Slk - ste20-like kinase, Ra…
GO:0008154	actin polymerization or depolymerization	1.08E-04	5.80E-03	5.26	13109	40	498	8	[Arpc2 - actin related protein 2/3 complex, subunit 2, Evl - ena-vasodilator stimulated phosphoprotein, Vasp - vasodilator-stimulated phosphoprotein, Gsn - gelsolin, Hcls1 - hematopoietic cell specific lyn substrate 1, Cap1 - cap, adenylate cyclase-associated protein 1 (yeast), Abi1 - abl-interactor 1, Dstn - destrin]
GO:0072507	divalent inorganic cation homeostasis	1.09E-04	5.84E-03	2.13	13109	359	498	29	[Lpar6 - lysophosphatidic acid receptor 6, Ptk2b - ptk2 protein tyrosine kinase 2 beta, Asph - aspartate-beta-hydroxylase, Tgfb1 - transforming growth factor, beta 1, Fpr2 - formyl peptide receptor 2, Cxcl13 - chemokine (c-x-c motif) ligand 13, Prkcb - protein kinase c, beta, Gck - glucokinase, Tmco1 - transmembrane and coiled-coil domains 1, Snx10 - sorting nexin 10, Cx3cr1 - chemokine (c-x3-c) …
GO:0046890	regulation of lipid biosynthetic process	1.12E-04	5.96E-03	3.06	13109	129	498	15	[Tcf7l2 - transcription factor 7 like 2, t cell specific, hmg box, Nr1h3 - nuclear receptor subfamily 1, group h, member 3, Abcg1 - atp-binding cassette, sub-family g (white), member 1, Atp1a1 - atpase, na+/k+ transporting, alpha 1 polypeptide, Asah1 - n-acylsphingosine amidohydrolase 1, Dbi - diazepam binding inhibitor, Ormdl2 - orm1-like 2 (s. cerevisiae), Scp2 - sterol carrier protein 2, liver…
GO:0045806	negative regulation of endocytosis	1.12E-04	5.98E-03	4.65	13109	51	498	9	[Lgals3 - lectin, galactose binding, soluble 3, Atg3 - autophagy related 3, Cd300a - cd300a antigen, Sirpa - signal-regulatory protein alpha, Cd47 - cd47 antigen (rh-related antigen, integrin-associated signal transducer), Nr1h3 - nuclear receptor subfamily 1, group h, member 3, Csk - c-src tyrosine kinase, Siglece - sialic acid binding ig-like lectin e, Tgfb1 - transforming growth factor, beta 1]
GO:0010888	negative regulation of lipid storage	1.17E-04	6.19E-03	9.4	13109	14	498	5	[Itgav - integrin alpha v, Pparg - peroxisome proliferator activated receptor gamma, Abcg1 - atp-binding cassette, sub-family g (white), member 1, Nr1h3 - nuclear receptor subfamily 1, group h, member 3, Pnpla2 - patatin-like phospholipase domain containing 2]
GO:0034368	protein-lipid complex remodeling	1.17E-04	6.17E-03	9.4	13109	14	498	5	[Lpl - lipoprotein lipase, Pltp - phospholipid transfer protein, Abcg1 - atp-binding cassette, sub-family g (white), member 1, Lipg - lipase, endothelial, Scarb1 - scavenger receptor class b, member 1]
GO:0034369	plasma lipoprotein particle remodeling	1.17E-04	6.15E-03	9.4	13109	14	498	5	[Lpl - lipoprotein lipase, Pltp - phospholipid transfer protein, Abcg1 - atp-binding cassette, sub-family g (white), member 1, Lipg - lipase, endothelial, Scarb1 - scavenger receptor class b, member 1]
GO:0045123	cellular extravasation	1.17E-04	6.13E-03	9.4	13109	14	498	5	[Itgam - integrin alpha m, Sirpa - signal-regulatory protein alpha, Cd47 - cd47 antigen (rh-related antigen, integrin-associated signal transducer), Pecam1 - platelet/endothelial cell adhesion molecule 1, Itgb2 - integrin beta 2]
GO:0002573	myeloid leukocyte differentiation	1.17E-04	6.14E-03	3.59	13109	88	498	12	[Batf3 - basic leucine zipper transcription factor, atf-like 3, Spi1 - spleen focus forming virus (sffv) proviral integration oncogene, Batf - basic leucine zipper transcription factor, atf-like, Cebpa - ccaat/enhancer binding protein (c/ebp), alpha, Fcer1g - fc receptor, ige, high affinity i, gamma polypeptide, Snx10 - sorting nexin 10, Pparg - peroxisome proliferator activated receptor gamma, P…
GO:1902105	regulation of leukocyte differentiation	1.23E-04	6.43E-03	2.41	13109	240	498	22	[Fos - fbj osteosarcoma oncogene, C1qc - complement component 1, q subcomponent, c chain, Tmem176b - transmembrane protein 176b, Ptprc - protein tyrosine phosphatase, receptor type, c, Ptpn6 - protein tyrosine phosphatase, non-receptor type 6, Card11 - caspase recruitment domain family, member 11, Hcls1 - hematopoietic cell specific lyn substrate 1, Cdkn2a - cyclin-dependent kinase inhibitor 2a, …
GO:0050798	activated T cell proliferation	1.28E-04	6.62E-03	13.16	13109	8	498	4	[Fyn - fyn proto-oncogene, Itgam - integrin alpha m, Itgad - integrin, alpha d, Itgb2 - integrin beta 2]
GO:1903427	negative regulation of reactive oxygen species biosynthetic process	1.30E-04	6.73E-03	5.94	13109	31	498	7	[Fyn - fyn proto-oncogene, Ndufc2 - nadh dehydrogenase (ubiquinone) 1, subcomplex unknown, 2, Sirpa - signal-regulatory protein alpha, Dynll1 - dynein light chain lc8-type 1, Zc3h12a - zinc finger ccch type containing 12a, Acp5 - acid phosphatase 5, tartrate resistant, Rhoa - ras homolog gene family, member a]
GO:2001233	regulation of apoptotic signaling pathway	1.32E-04	6.81E-03	2.1	13109	363	498	29	[Tmbim1 - transmembrane bax inhibitor motif containing 1, Bcl2a1a - b cell leukemia/lymphoma 2 related protein a1a, Slc25a5 - solute carrier family 25 (mitochondrial carrier, adenine nucleotide translocator), member 5, Bcl2a1d - b cell leukemia/lymphoma 2 related protein a1d, Bcl2a1b - b cell leukemia/lymphoma 2 related protein a1b, Gsn - gelsolin, Bcl2a1c - b cell leukemia/lymphoma 2 related pro…
GO:0008360	regulation of cell shape	1.33E-04	6.83E-03	3.01	13109	131	498	15	[Ezr - ezrin, Lst1 - leukocyte specific transcript 1, Pxn - paxillin, Myl12b - myosin, light chain 12b, regulatory, Fgr - gardner-rasheed feline sarcoma viral (fgr) oncogene homolog, Ptk2b - ptk2 protein tyrosine kinase 2 beta, Fmnl1 - formin-like 1, Rhoa - ras homolog gene family, member a, Aldoa - aldolase a, fructose-bisphosphate, Hck - hemopoietic cell kinase, Myo10 - myosin x, Fyn - fyn prot…
GO:0046496	nicotinamide nucleotide metabolic process	1.46E-04	7.48E-03	3.51	13109	90	498	12	[Gck - glucokinase, Slc37a2 - solute carrier family 37 (glycerol-3-phosphate transporter), member 2, Tkt - transketolase, Taldo1 - transaldolase 1, Nadk - nad kinase, Mpc2 - mitochondrial pyruvate carrier 2, Haao - 3-hydroxyanthranilate 3,4-dioxygenase, Mdh1 - malate dehydrogenase 1, nad (soluble), Tpi1 - triosephosphate isomerase 1, Pkm - pyruvate kinase, muscle, Aldoa - aldolase a, fructose-bis…
GO:0018108	peptidyl-tyrosine phosphorylation	1.47E-04	7.50E-03	3.76	13109	77	498	11	[Fyn - fyn proto-oncogene, Sh2d1b1 - sh2 domain protein 1b1, Sla - src-like adaptor, Lyn - yamaguchi sarcoma viral (v-yes-1) oncogene homolog, Ptpn6 - protein tyrosine phosphatase, non-receptor type 6, Pxn - paxillin, Abi1 - abl-interactor 1, Syk - spleen tyrosine kinase, Fgr - gardner-rasheed feline sarcoma viral (fgr) oncogene homolog, Ptk2b - ptk2 protein tyrosine kinase 2 beta, Hck - hemopoie…
GO:0002285	lymphocyte activation involved in immune response	1.47E-04	7.48E-03	3.76	13109	77	498	11	[Swap70 - swa-70 protein, Apbb1ip - amyloid beta (a4) precursor protein-binding, family b, member 1 interacting protein, Batf - basic leucine zipper transcription factor, atf-like, Fcer1g - fc receptor, ige, high affinity i, gamma polypeptide, Cd244 - cd244 natural killer cell receptor 2b4, Lcp1 - lymphocyte cytosolic protein 1, Psen2 - presenilin 2, Ptk2b - ptk2 protein tyrosine kinase 2 beta, L…
GO:0010038	response to metal ion	1.48E-04	7.52E-03	2.51	13109	210	498	20	[Anxa5 - annexin a5, Atp13a2 - atpase type 13a2, Fos - fbj osteosarcoma oncogene, Cebpa - ccaat/enhancer binding protein (c/ebp), alpha, Pparg - peroxisome proliferator activated receptor gamma, Gsn - gelsolin, Hfe - hemochromatosis, Ppp2ca - protein phosphatase 2 (formerly 2a), catalytic subunit, alpha isoform, Asph - aspartate-beta-hydroxylase, Glud1 - glutamate dehydrogenase 1, Ppp1ca - protei…
GO:0009719	response to endogenous stimulus	1.50E-04	7.60E-03	1.78	13109	652	498	44	[Ezr - ezrin, Anxa5 - annexin a5, Arhgef2 - rho/rac guanine nucleotide exchange factor (gef) 2, Pparg - peroxisome proliferator activated receptor gamma, Nr1h3 - nuclear receptor subfamily 1, group h, member 3, Atp1a1 - atpase, na+/k+ transporting, alpha 1 polypeptide, Csk - c-src tyrosine kinase, Col3a1 - collagen, type iii, alpha 1, Hcls1 - hematopoietic cell specific lyn substrate 1, Arf6 - ad…
GO:0001910	regulation of leukocyte mediated cytotoxicity	1.53E-04	7.70E-03	4.47	13109	53	498	9	[H2-D1 - histocompatibility 2, d region locus 1, Sh2d1b1 - sh2 domain protein 1b1, Fam49b - family with sequence similarity 49, member b, Ptprc - protein tyrosine phosphatase, receptor type, c, Klrb1b - killer cell lectin-like receptor subfamily b member 1b, Stap1 - signal transducing adaptor family member 1, Cadm1 - cell adhesion molecule 1, Clec2d - c-type lectin domain family 2, member d, Tyro…
GO:0071219	cellular response to molecule of bacterial origin	1.58E-04	7.91E-03	2.97	13109	133	498	15	[Pycard - pyd and card domain containing, Sirpa - signal-regulatory protein alpha, Casp1 - caspase 1, Nr1h3 - nuclear receptor subfamily 1, group h, member 3, Stap1 - signal transducing adaptor family member 1, Cd180 - cd180 antigen, Rhoa - ras homolog gene family, member a, Cxcl13 - chemokine (c-x-c motif) ligand 13, Nfkb1 - nuclear factor of kappa light polypeptide gene enhancer in b cells 1, p…
GO:0032270	positive regulation of cellular protein metabolic process	1.59E-04	7.97E-03	1.53	13109	1239	498	72	[Sh2d1b1 - sh2 domain protein 1b1, Stk24 - serine/threonine kinase 24, Pparg - peroxisome proliferator activated receptor gamma, Pirb - paired ig-like receptor b, Nr1h3 - nuclear receptor subfamily 1, group h, member 3, Gsn - gelsolin, Sqstm1 - sequestosome 1, Ptk2b - ptk2 protein tyrosine kinase 2 beta, Rhoa - ras homolog gene family, member a, Fpr2 - formyl peptide receptor 2, Rap2b - rap2b, me…
GO:0090207	regulation of triglyceride metabolic process	1.61E-04	8.03E-03	5.76	13109	32	498	7	[Dgat1 - diacylglycerol o-acyltransferase 1, Apobec1 - apolipoprotein b mrna editing enzyme, catalytic polypeptide 1, Tcf7l2 - transcription factor 7 like 2, t cell specific, hmg box, Nr1h3 - nuclear receptor subfamily 1, group h, member 3, Pnpla2 - patatin-like phospholipase domain containing 2, Scarb1 - scavenger receptor class b, member 1, Sik1 - salt inducible kinase 1]
GO:0019362	pyridine nucleotide metabolic process	1.63E-04	8.08E-03	3.47	13109	91	498	12	[Gck - glucokinase, Slc37a2 - solute carrier family 37 (glycerol-3-phosphate transporter), member 2, Tkt - transketolase, Taldo1 - transaldolase 1, Nadk - nad kinase, Mpc2 - mitochondrial pyruvate carrier 2, Haao - 3-hydroxyanthranilate 3,4-dioxygenase, Mdh1 - malate dehydrogenase 1, nad (soluble), Tpi1 - triosephosphate isomerase 1, Pkm - pyruvate kinase, muscle, Aldoa - aldolase a, fructose-bis…
GO:0071248	cellular response to metal ion	1.66E-04	8.19E-03	3.1	13109	119	498	14	[Anxa5 - annexin a5, Atp13a2 - atpase type 13a2, Fos - fbj osteosarcoma oncogene, Cebpa - ccaat/enhancer binding protein (c/ebp), alpha, Pparg - peroxisome proliferator activated receptor gamma, Gsn - gelsolin, Hfe - hemochromatosis, Asph - aspartate-beta-hydroxylase, Fabp4 - fatty acid binding protein 4, adipocyte, Mef2a - myocyte enhancer factor 2a, Itpkb - inositol 1,4,5-trisphosphate 3-kinase…
GO:0044087	regulation of cellular component biogenesis	1.69E-04	8.33E-03	1.68	13109	797	498	51	[Grb2 - growth factor receptor bound protein 2, Gsn - gelsolin, Arf6 - adp-ribosylation factor 6, Dpysl3 - dihydropyrimidinase-like 3, Ptk2b - ptk2 protein tyrosine kinase 2 beta, Rhoa - ras homolog gene family, member a, Flna - filamin, alpha, Coro1b - coronin, actin binding protein 1b, Pfn1 - profilin 1, Bax - bcl2-associated x protein, Capzb - capping protein (actin filament) muscle z-line, be…
GO:0071827	plasma lipoprotein particle organization	1.69E-04	8.33E-03	6.87	13109	23	498	6	[Dgat1 - diacylglycerol o-acyltransferase 1, Lpl - lipoprotein lipase, Pltp - phospholipid transfer protein, Abcg1 - atp-binding cassette, sub-family g (white), member 1, Lipg - lipase, endothelial, Scarb1 - scavenger receptor class b, member 1]
GO:0150077	regulation of neuroinflammatory response	1.69E-04	8.30E-03	6.87	13109	23	498	6	[Nupr1 - nuclear protein transcription regulator 1, Pparg - peroxisome proliferator activated receptor gamma, C1qa - complement component 1, q subcomponent, alpha polypeptide, Cd200r1 - cd200 receptor 1, Stap1 - signal transducing adaptor family member 1, Grn - granulin]
GO:0002791	regulation of peptide secretion	1.70E-04	8.28E-03	2.01	13109	405	498	31	[Ezr - ezrin, Anxa5 - annexin a5, AF251705 - cdna sequence af251705, Tcf7l2 - transcription factor 7 like 2, t cell specific, hmg box, Pparg - peroxisome proliferator activated receptor gamma, Nr1h3 - nuclear receptor subfamily 1, group h, member 3, Arf6 - adp-ribosylation factor 6, Unc93b1 - unc-93 homolog b1 (c. elegans), Fgr - gardner-rasheed feline sarcoma viral (fgr) oncogene homolog, Cadm1 …
GO:0034367	protein-containing complex remodeling	1.70E-04	8.26E-03	8.77	13109	15	498	5	[Lpl - lipoprotein lipase, Pltp - phospholipid transfer protein, Abcg1 - atp-binding cassette, sub-family g (white), member 1, Lipg - lipase, endothelial, Scarb1 - scavenger receptor class b, member 1]
GO:0060099	regulation of phagocytosis, engulfment	1.70E-04	8.23E-03	8.77	13109	15	498	5	[Cd300a - cd300a antigen, Ano6 - anoctamin 6, Pparg - peroxisome proliferator activated receptor gamma, Siglece - sialic acid binding ig-like lectin e, Stap1 - signal transducing adaptor family member 1]
GO:0022409	positive regulation of cell-cell adhesion	1.72E-04	8.30E-03	2.55	13109	196	498	19	[Ccr5 - chemokine (c-c motif) receptor 5, Pycard - pyd and card domain containing, Ptprc - protein tyrosine phosphatase, receptor type, c, Sirpa - signal-regulatory protein alpha, Card11 - caspase recruitment domain family, member 11, Tgfb1 - transforming growth factor, beta 1, Rhoa - ras homolog gene family, member a, Itgb2 - integrin beta 2, Cxcl13 - chemokine (c-x-c motif) ligand 13, Myo10 - m…
GO:0030833	regulation of actin filament polymerization	1.86E-04	8.98E-03	2.92	13109	135	498	15	[Pycard - pyd and card domain containing, Grb2 - growth factor receptor bound protein 2, Gsn - gelsolin, Hcls1 - hematopoietic cell specific lyn substrate 1, Arf6 - adp-ribosylation factor 6, Ptk2b - ptk2 protein tyrosine kinase 2 beta, Rhoa - ras homolog gene family, member a, Pfn1 - profilin 1, Coro1b - coronin, actin binding protein 1b, Arpc2 - actin related protein 2/3 complex, subunit 2, Evl…
GO:2001234	negative regulation of apoptotic signaling pathway	1.96E-04	9.41E-03	2.53	13109	198	498	19	[Lgals3 - lectin, galactose binding, soluble 3, Bcl2a1a - b cell leukemia/lymphoma 2 related protein a1a, Tmbim1 - transmembrane bax inhibitor motif containing 1, Itgav - integrin alpha v, Bcl2a1d - b cell leukemia/lymphoma 2 related protein a1d, Slc25a5 - solute carrier family 25 (mitochondrial carrier, adenine nucleotide translocator), member 5, Bcl2a1b - b cell leukemia/lymphoma 2 related prot…
GO:0006954	inflammatory response	1.97E-04	9.44E-03	2.28	13109	265	498	23	[Ccr5 - chemokine (c-c motif) receptor 5, Pycard - pyd and card domain containing, Itgav - integrin alpha v, Nupr1 - nuclear protein transcription regulator 1, Smad1 - smad family member 1, Pparg - peroxisome proliferator activated receptor gamma, Smpdl3b - sphingomyelin phosphodiesterase, acid-like 3b, Myd88 - myeloid differentiation primary response gene 88, Cyba - cytochrome b-245, alpha polyp…
GO:0002275	myeloid cell activation involved in immune response	1.98E-04	9.45E-03	5.58	13109	33	498	7	[Pycard - pyd and card domain containing, Fcer1g - fc receptor, ige, high affinity i, gamma polypeptide, Cx3cr1 - chemokine (c-x3-c) receptor 1, Syk - spleen tyrosine kinase, Grn - granulin, Milr1 - mast cell immunoglobulin like receptor 1, Tyrobp - tyro protein tyrosine kinase binding protein]
GO:0002707	negative regulation of lymphocyte mediated immunity	1.98E-04	9.42E-03	5.58	13109	33	498	7	[Sh2d1b1 - sh2 domain protein 1b1, Ptprc - protein tyrosine phosphatase, receptor type, c, Ptpn6 - protein tyrosine phosphatase, non-receptor type 6, Klrb1b - killer cell lectin-like receptor subfamily b member 1b, Spn - sialophorin, Hfe - hemochromatosis, Clec2d - c-type lectin domain family 2, member d]
GO:0052547	regulation of peptidase activity	2.05E-04	9.70E-03	2.23	13109	283	498	24	[Pycard - pyd and card domain containing, Bcl2a1d - b cell leukemia/lymphoma 2 related protein a1d, Atp13a2 - atpase type 13a2, Pparg - peroxisome proliferator activated receptor gamma, Casp1 - caspase 1, Gsn - gelsolin, Cst3 - cystatin c, Cdkn2a - cyclin-dependent kinase inhibitor 2a, Herpud1 - homocysteine-inducible, endoplasmic reticulum stress-inducible, ubiquitin-like domain member 1, Ppp2ca…
GO:0032233	positive regulation of actin filament bundle assembly	2.05E-04	9.70E-03	4.31	13109	55	498	9	[Swap70 - swa-70 protein, Flna - filamin, alpha, Pfn1 - profilin 1, Rhoc - ras homolog gene family, member c, Tgfbr1 - transforming growth factor, beta receptor i, Evl - ena-vasodilator stimulated phosphoprotein, Pxn - paxillin, Cd47 - cd47 antigen (rh-related antigen, integrin-associated signal transducer), Rhoa - ras homolog gene family, member a]
GO:0018212	peptidyl-tyrosine modification	2.08E-04	9.81E-03	3.62	13109	80	498	11	[Fyn - fyn proto-oncogene, Sh2d1b1 - sh2 domain protein 1b1, Sla - src-like adaptor, Lyn - yamaguchi sarcoma viral (v-yes-1) oncogene homolog, Ptpn6 - protein tyrosine phosphatase, non-receptor type 6, Pxn - paxillin, Abi1 - abl-interactor 1, Syk - spleen tyrosine kinase, Fgr - gardner-rasheed feline sarcoma viral (fgr) oncogene homolog, Ptk2b - ptk2 protein tyrosine kinase 2 beta, Hck - hemopoie…
GO:0002282	microglial cell activation involved in immune response	2.12E-04	9.95E-03	19.74	13109	4	498	3	[Cx3cr1 - chemokine (c-x3-c) receptor 1, Grn - granulin, Tyrobp - tyro protein tyrosine kinase binding protein]
GO:1902564	negative regulation of neutrophil activation	2.12E-04	9.92E-03	19.74	13109	4	498	3	[Cd300a - cd300a antigen, Abr - active bcr-related gene, Grn - granulin]
GO:0002442	serotonin secretion involved in inflammatory response	2.12E-04	9.89E-03	19.74	13109	4	498	3	[Cd300a - cd300a antigen, Fcer1g - fc receptor, ige, high affinity i, gamma polypeptide, Syk - spleen tyrosine kinase]
GO:0035696	monocyte extravasation	2.12E-04	9.86E-03	19.74	13109	4	498	3	[Sirpa - signal-regulatory protein alpha, Cd47 - cd47 antigen (rh-related antigen, integrin-associated signal transducer), Pecam1 - platelet/endothelial cell adhesion molecule 1]
GO:0071402	cellular response to lipoprotein particle stimulus	2.19E-04	1.01E-02	6.58	13109	24	498	6	[Fcer1g - fc receptor, ige, high affinity i, gamma polypeptide, Pparg - peroxisome proliferator activated receptor gamma, Abcg1 - atp-binding cassette, sub-family g (white), member 1, Myd88 - myeloid differentiation primary response gene 88, Syk - spleen tyrosine kinase, Itgb2 - integrin beta 2]
GO:0034113	heterotypic cell-cell adhesion	2.19E-04	1.01E-02	6.58	13109	24	498	6	[Itgax - integrin alpha x, Itgav - integrin alpha v, Ptprc - protein tyrosine phosphatase, receptor type, c, Itgad - integrin, alpha d, Cd200r1 - cd200 receptor 1, Itgb2 - integrin beta 2]
GO:0045058	T cell selection	2.19E-04	1.01E-02	6.58	13109	24	498	6	[Ptprc - protein tyrosine phosphatase, receptor type, c, Card11 - caspase recruitment domain family, member 11, Spn - sialophorin, Itpkb - inositol 1,4,5-trisphosphate 3-kinase b, Syk - spleen tyrosine kinase, Rhoa - ras homolog gene family, member a]
GO:0051094	positive regulation of developmental process	2.25E-04	1.03E-02	1.53	13109	1188	498	69	[Cd53 - cd53 antigen, Fos - fbj osteosarcoma oncogene, Clic1 - chloride intracellular channel 1, Stk24 - serine/threonine kinase 24, Pparg - peroxisome proliferator activated receptor gamma, Ptk2b - ptk2 protein tyrosine kinase 2 beta, Dpysl3 - dihydropyrimidinase-like 3, Pkm - pyruvate kinase, muscle, Rhoa - ras homolog gene family, member a, Prkcb - protein kinase c, beta, Flna - filamin, alpha…
GO:0030154	cell differentiation	2.32E-04	1.06E-02	1.45	13109	1542	498	85	[F11r - f11 receptor, Grb2 - growth factor receptor bound protein 2, Bcl2a1d - b cell leukemia/lymphoma 2 related protein a1d, Fos - fbj osteosarcoma oncogene, Pparg - peroxisome proliferator activated receptor gamma, Pirb - paired ig-like receptor b, Nr1h3 - nuclear receptor subfamily 1, group h, member 3, Arf6 - adp-ribosylation factor 6, Sqstm1 - sequestosome 1, Ptk2b - ptk2 protein tyrosine k…
GO:0010866	regulation of triglyceride biosynthetic process	2.39E-04	1.09E-02	8.23	13109	16	498	5	[Dgat1 - diacylglycerol o-acyltransferase 1, Tcf7l2 - transcription factor 7 like 2, t cell specific, hmg box, Nr1h3 - nuclear receptor subfamily 1, group h, member 3, Scarb1 - scavenger receptor class b, member 1, Sik1 - salt inducible kinase 1]
GO:0033630	positive regulation of cell adhesion mediated by integrin	2.39E-04	1.09E-02	8.23	13109	16	498	5	[Cxcl13 - chemokine (c-x-c motif) ligand 13, Cib1 - calcium and integrin binding 1 (calmyrin), Ptpn6 - protein tyrosine phosphatase, non-receptor type 6, Syk - spleen tyrosine kinase, Piezo1 - piezo-type mechanosensitive ion channel component 1]
GO:1905153	regulation of membrane invagination	2.39E-04	1.09E-02	8.23	13109	16	498	5	[Cd300a - cd300a antigen, Ano6 - anoctamin 6, Pparg - peroxisome proliferator activated receptor gamma, Siglece - sialic acid binding ig-like lectin e, Stap1 - signal transducing adaptor family member 1]
GO:0032388	positive regulation of intracellular transport	2.40E-04	1.09E-02	2.65	13109	169	498	17	[Ezr - ezrin, Ehd1 - eh-domain containing 1, Camk1 - calcium/calmodulin-dependent protein kinase i, Cib1 - calcium and integrin binding 1 (calmyrin), Tcf7l2 - transcription factor 7 like 2, t cell specific, hmg box, Hcls1 - hematopoietic cell specific lyn substrate 1, Fgr - gardner-rasheed feline sarcoma viral (fgr) oncogene homolog, Asph - aspartate-beta-hydroxylase, Tgfb1 - transforming growth …
GO:2000403	positive regulation of lymphocyte migration	2.41E-04	1.09E-02	5.42	13109	34	498	7	[Cxcl13 - chemokine (c-x-c motif) ligand 13, Pycard - pyd and card domain containing, Spn - sialophorin, Ccl4 - chemokine (c-c motif) ligand 4, Cxcl14 - chemokine (c-x-c motif) ligand 14, Ptk2b - ptk2 protein tyrosine kinase 2 beta, Rhoa - ras homolog gene family, member a]
GO:0016477	cell migration	2.41E-04	1.08E-02	1.75	13109	646	498	43	[Pxn - paxillin, Cap1 - cap, adenylate cyclase-associated protein 1 (yeast), Lcp1 - lymphocyte cytosolic protein 1, Ptk2b - ptk2 protein tyrosine kinase 2 beta, Tgfb1 - transforming growth factor, beta 1, Rhoa - ras homolog gene family, member a, Il16 - interleukin 16, Flna - filamin, alpha, Cxcl13 - chemokine (c-x-c motif) ligand 13, Coro1b - coronin, actin binding protein 1b, Fcer1g - fc recept…
GO:0051345	positive regulation of hydrolase activity	2.42E-04	1.09E-02	1.95	13109	432	498	32	[F11r - f11 receptor, Pparg - peroxisome proliferator activated receptor gamma, Nr1h3 - nuclear receptor subfamily 1, group h, member 3, Gsn - gelsolin, Cdkn2a - cyclin-dependent kinase inhibitor 2a, Ptk2b - ptk2 protein tyrosine kinase 2 beta, Asph - aspartate-beta-hydroxylase, Rhoa - ras homolog gene family, member a, Cxcl13 - chemokine (c-x-c motif) ligand 13, Pfn1 - profilin 1, Cd300a - cd300…
GO:0030336	negative regulation of cell migration	2.45E-04	1.10E-02	2.41	13109	218	498	20	[Ccr5 - chemokine (c-c motif) receptor 5, Dcn - decorin, Pparg - peroxisome proliferator activated receptor gamma, Stk24 - serine/threonine kinase 24, Col3a1 - collagen, type iii, alpha 1, Stap1 - signal transducing adaptor family member 1, Dpysl3 - dihydropyrimidinase-like 3, Cd200r1 - cd200 receptor 1, Tgfb1 - transforming growth factor, beta 1, Rhoa - ras homolog gene family, member a, Ptprj -…
GO:0072524	pyridine-containing compound metabolic process	2.46E-04	1.09E-02	3.33	13109	95	498	12	[Gck - glucokinase, Slc37a2 - solute carrier family 37 (glycerol-3-phosphate transporter), member 2, Tkt - transketolase, Taldo1 - transaldolase 1, Nadk - nad kinase, Mpc2 - mitochondrial pyruvate carrier 2, Haao - 3-hydroxyanthranilate 3,4-dioxygenase, Mdh1 - malate dehydrogenase 1, nad (soluble), Tpi1 - triosephosphate isomerase 1, Pkm - pyruvate kinase, muscle, Aldoa - aldolase a, fructose-bis…
GO:0010563	negative regulation of phosphorus metabolic process	2.53E-04	1.12E-02	1.9	13109	471	498	34	[Sh3bp5 - sh3-domain binding protein 5 (btk-associated), Ezr - ezrin, Sh2d1b1 - sh2 domain protein 1b1, Ptpn6 - protein tyrosine phosphatase, non-receptor type 6, Csk - c-src tyrosine kinase, Cdkn2a - cyclin-dependent kinase inhibitor 2a, Tgfb1 - transforming growth factor, beta 1, Rhoa - ras homolog gene family, member a, Ywhab - tyrosine 3-monooxygenase/tryptophan 5-monooxygenase activation pro…
GO:0045936	negative regulation of phosphate metabolic process	2.53E-04	1.12E-02	1.9	13109	471	498	34	[Sh3bp5 - sh3-domain binding protein 5 (btk-associated), Ezr - ezrin, Sh2d1b1 - sh2 domain protein 1b1, Ptpn6 - protein tyrosine phosphatase, non-receptor type 6, Csk - c-src tyrosine kinase, Cdkn2a - cyclin-dependent kinase inhibitor 2a, Tgfb1 - transforming growth factor, beta 1, Rhoa - ras homolog gene family, member a, Ywhab - tyrosine 3-monooxygenase/tryptophan 5-monooxygenase activation pro…
GO:0031334	positive regulation of protein complex assembly	2.54E-04	1.12E-02	2.48	13109	202	498	19	[Pycard - pyd and card domain containing, Grb2 - growth factor receptor bound protein 2, Cebpa - ccaat/enhancer binding protein (c/ebp), alpha, Gsn - gelsolin, Lcp1 - lymphocyte cytosolic protein 1, Arf6 - adp-ribosylation factor 6, Ptk2b - ptk2 protein tyrosine kinase 2 beta, Tgfb1 - transforming growth factor, beta 1, Clip1 - cap-gly domain containing linker protein 1, Rhoa - ras homolog gene f…
GO:0043549	regulation of kinase activity	2.58E-04	1.14E-02	1.76	13109	628	498	42	[Sh3bp5 - sh3-domain binding protein 5 (btk-associated), Ptpn6 - protein tyrosine phosphatase, non-receptor type 6, Stk24 - serine/threonine kinase 24, Pxn - paxillin, Csk - c-src tyrosine kinase, Cdkn2a - cyclin-dependent kinase inhibitor 2a, Fgr - gardner-rasheed feline sarcoma viral (fgr) oncogene homolog, Ptk2b - ptk2 protein tyrosine kinase 2 beta, Tgfb1 - transforming growth factor, beta 1,…
GO:0048870	cell motility	2.61E-04	1.15E-02	1.71	13109	709	498	46	[Pxn - paxillin, Cap1 - cap, adenylate cyclase-associated protein 1 (yeast), Lcp1 - lymphocyte cytosolic protein 1, Ptk2b - ptk2 protein tyrosine kinase 2 beta, Tgfb1 - transforming growth factor, beta 1, Rhoa - ras homolog gene family, member a, Il16 - interleukin 16, Flna - filamin, alpha, Cxcl13 - chemokine (c-x-c motif) ligand 13, Myo10 - myosin x, Coro1b - coronin, actin binding protein 1b, …
GO:0051480	regulation of cytosolic calcium ion concentration	2.64E-04	1.15E-02	2.34	13109	236	498	21	[Ccr5 - chemokine (c-c motif) receptor 5, Itgav - integrin alpha v, Ptprc - protein tyrosine phosphatase, receptor type, c, Atp2b1 - atpase, ca++ transporting, plasma membrane 1, Lpar6 - lysophosphatidic acid receptor 6, Ptk2b - ptk2 protein tyrosine kinase 2 beta, Asph - aspartate-beta-hydroxylase, Adrb1 - adrenergic receptor, beta 1, Dbi - diazepam binding inhibitor, Fpr2 - formyl peptide recep…
GO:1900046	regulation of hemostasis	2.71E-04	1.18E-02	4.16	13109	57	498	9	[Ano6 - anoctamin 6, Anxa5 - annexin a5, Serpine1 - serine (or cysteine) peptidase inhibitor, clade e, member 1, Lyn - yamaguchi sarcoma viral (v-yes-1) oncogene homolog, Fcer1g - fc receptor, ige, high affinity i, gamma polypeptide, Syk - spleen tyrosine kinase, Pros1 - protein s (alpha), Prdx2 - peroxiredoxin 2, Ptprj - protein tyrosine phosphatase, receptor type, j]
GO:0030193	regulation of blood coagulation	2.71E-04	1.18E-02	4.16	13109	57	498	9	[Ano6 - anoctamin 6, Anxa5 - annexin a5, Serpine1 - serine (or cysteine) peptidase inhibitor, clade e, member 1, Lyn - yamaguchi sarcoma viral (v-yes-1) oncogene homolog, Fcer1g - fc receptor, ige, high affinity i, gamma polypeptide, Syk - spleen tyrosine kinase, Pros1 - protein s (alpha), Prdx2 - peroxiredoxin 2, Ptprj - protein tyrosine phosphatase, receptor type, j]
GO:0045428	regulation of nitric oxide biosynthetic process	2.71E-04	1.18E-02	4.16	13109	57	498	9	[Klf2 - kruppel-like factor 2 (lung), Sirpa - signal-regulatory protein alpha, Dynll1 - dynein light chain lc8-type 1, Cx3cr1 - chemokine (c-x3-c) receptor 1, Cd47 - cd47 antigen (rh-related antigen, integrin-associated signal transducer), Zc3h12a - zinc finger ccch type containing 12a, Ptk2b - ptk2 protein tyrosine kinase 2 beta, Acp5 - acid phosphatase 5, tartrate resistant, Itgb2 - integrin be…
GO:0045859	regulation of protein kinase activity	2.72E-04	1.17E-02	1.8	13109	570	498	39	[Sh3bp5 - sh3-domain binding protein 5 (btk-associated), Ptpn6 - protein tyrosine phosphatase, non-receptor type 6, Stk24 - serine/threonine kinase 24, Pxn - paxillin, Csk - c-src tyrosine kinase, Cdkn2a - cyclin-dependent kinase inhibitor 2a, Fgr - gardner-rasheed feline sarcoma viral (fgr) oncogene homolog, Ptk2b - ptk2 protein tyrosine kinase 2 beta, Tgfb1 - transforming growth factor, beta 1,…
GO:0071345	cellular response to cytokine stimulus	2.75E-04	1.19E-02	2.01	13109	379	498	29	[Laptm5 - lysosomal-associated protein transmembrane 5, Slc25a5 - solute carrier family 25 (mitochondrial carrier, adenine nucleotide translocator), member 5, Cebpa - ccaat/enhancer binding protein (c/ebp), alpha, Gsn - gelsolin, Hcls1 - hematopoietic cell specific lyn substrate 1, Rhoa - ras homolog gene family, member a, Csf2ra - colony stimulating factor 2 receptor, alpha, low-affinity (granul…
GO:0050708	regulation of protein secretion	2.75E-04	1.18E-02	2.01	13109	379	498	29	[Ezr - ezrin, Anxa5 - annexin a5, AF251705 - cdna sequence af251705, Tcf7l2 - transcription factor 7 like 2, t cell specific, hmg box, Nr1h3 - nuclear receptor subfamily 1, group h, member 3, Arf6 - adp-ribosylation factor 6, Unc93b1 - unc-93 homolog b1 (c. elegans), Fgr - gardner-rasheed feline sarcoma viral (fgr) oncogene homolog, Cadm1 - cell adhesion molecule 1, Tgfb1 - transforming growth fa…
GO:0010632	regulation of epithelial cell migration	2.76E-04	1.18E-02	2.53	13109	187	498	18	[Cib1 - calcium and integrin binding 1 (calmyrin), Dcn - decorin, Sparc - secreted acidic cysteine rich glycoprotein, Pparg - peroxisome proliferator activated receptor gamma, Arf6 - adp-ribosylation factor 6, Ptk2b - ptk2 protein tyrosine kinase 2 beta, Tgfb1 - transforming growth factor, beta 1, Rtn4 - reticulon 4, Rhoa - ras homolog gene family, member a, Cxcl13 - chemokine (c-x-c motif) ligan…
GO:0010952	positive regulation of peptidase activity	2.78E-04	1.19E-02	2.82	13109	140	498	15	[Pycard - pyd and card domain containing, Casp1 - caspase 1, Pparg - peroxisome proliferator activated receptor gamma, Gsn - gelsolin, Cdkn2a - cyclin-dependent kinase inhibitor 2a, Ppp2ca - protein phosphatase 2 (formerly 2a), catalytic subunit, alpha isoform, Asph - aspartate-beta-hydroxylase, Rhoa - ras homolog gene family, member a, Cycs - cytochrome c, somatic, Fyn - fyn proto-oncogene, Lyn …
GO:0071825	protein-lipid complex subunit organization	2.79E-04	1.19E-02	6.32	13109	25	498	6	[Dgat1 - diacylglycerol o-acyltransferase 1, Lpl - lipoprotein lipase, Pltp - phospholipid transfer protein, Abcg1 - atp-binding cassette, sub-family g (white), member 1, Lipg - lipase, endothelial, Scarb1 - scavenger receptor class b, member 1]
GO:1990089	response to nerve growth factor	2.79E-04	1.18E-02	6.32	13109	25	498	6	[Ehd1 - eh-domain containing 1, Hes1 - hairy and enhancer of split 1 (drosophila), Cib1 - calcium and integrin binding 1 (calmyrin), Nfkb1 - nuclear factor of kappa light polypeptide gene enhancer in b cells 1, p105, Arf6 - adp-ribosylation factor 6, Usp8 - ubiquitin specific peptidase 8]
GO:1990090	cellular response to nerve growth factor stimulus	2.79E-04	1.18E-02	6.32	13109	25	498	6	[Ehd1 - eh-domain containing 1, Hes1 - hairy and enhancer of split 1 (drosophila), Cib1 - calcium and integrin binding 1 (calmyrin), Nfkb1 - nuclear factor of kappa light polypeptide gene enhancer in b cells 1, p105, Arf6 - adp-ribosylation factor 6, Usp8 - ubiquitin specific peptidase 8]
GO:1901342	regulation of vasculature development	2.88E-04	1.22E-02	2.23	13109	272	498	23	[Itgax - integrin alpha x, Lgals3 - lectin, galactose binding, soluble 3, Cib1 - calcium and integrin binding 1 (calmyrin), Klf2 - kruppel-like factor 2 (lung), Dcn - decorin, Sparc - secreted acidic cysteine rich glycoprotein, Smad1 - smad family member 1, Pparg - peroxisome proliferator activated receptor gamma, S100a1 - s100 calcium binding protein a1, Pxn - paxillin, Ptk2b - ptk2 protein tyro…
GO:0001912	positive regulation of leukocyte mediated cytotoxicity	2.92E-04	1.23E-02	5.26	13109	35	498	7	[H2-D1 - histocompatibility 2, d region locus 1, Sh2d1b1 - sh2 domain protein 1b1, Fam49b - family with sequence similarity 49, member b, Ptprc - protein tyrosine phosphatase, receptor type, c, Stap1 - signal transducing adaptor family member 1, Cadm1 - cell adhesion molecule 1, Tyrobp - tyro protein tyrosine kinase binding protein]
GO:0034097	response to cytokine	2.96E-04	1.24E-02	1.88	13109	475	498	34	[Laptm5 - lysosomal-associated protein transmembrane 5, Slc25a5 - solute carrier family 25 (mitochondrial carrier, adenine nucleotide translocator), member 5, Cebpa - ccaat/enhancer binding protein (c/ebp), alpha, Gsn - gelsolin, Col3a1 - collagen, type iii, alpha 1, Hcls1 - hematopoietic cell specific lyn substrate 1, Rhoa - ras homolog gene family, member a, Csf2ra - colony stimulating factor 2…
GO:1903707	negative regulation of hemopoiesis	3.03E-04	1.27E-02	2.92	13109	126	498	14	[Cib1 - calcium and integrin binding 1 (calmyrin), Tmem176b - transmembrane protein 176b, C1qc - complement component 1, q subcomponent, c chain, Cdkn2a - cyclin-dependent kinase inhibitor 2a, Ptk2b - ptk2 protein tyrosine kinase 2 beta, Hes1 - hairy and enhancer of split 1 (drosophila), Cdk6 - cyclin-dependent kinase 6, Lyn - yamaguchi sarcoma viral (v-yes-1) oncogene homolog, Pilrb1 - paired im…
GO:0032535	regulation of cellular component size	3.13E-04	1.31E-02	2.31	13109	239	498	21	[Ezr - ezrin, Ano6 - anoctamin 6, Pycard - pyd and card domain containing, Grb2 - growth factor receptor bound protein 2, Atp13a2 - atpase type 13a2, Gsn - gelsolin, Hcls1 - hematopoietic cell specific lyn substrate 1, Arf6 - adp-ribosylation factor 6, Ptk2b - ptk2 protein tyrosine kinase 2 beta, Dstn - destrin, Rhoa - ras homolog gene family, member a, Swap70 - swa-70 protein, Pfn1 - profilin 1,…
GO:0051336	regulation of hydrolase activity	3.25E-04	1.35E-02	1.67	13109	757	498	48	[F11r - f11 receptor, Bcl2a1d - b cell leukemia/lymphoma 2 related protein a1d, Pparg - peroxisome proliferator activated receptor gamma, Gsn - gelsolin, Nr1h3 - nuclear receptor subfamily 1, group h, member 3, Cdkn2a - cyclin-dependent kinase inhibitor 2a, Cst3 - cystatin c, Ptk2b - ptk2 protein tyrosine kinase 2 beta, Asph - aspartate-beta-hydroxylase, Rhoa - ras homolog gene family, member a, …
GO:0090208	positive regulation of triglyceride metabolic process	3.28E-04	1.36E-02	7.74	13109	17	498	5	[Dgat1 - diacylglycerol o-acyltransferase 1, Tcf7l2 - transcription factor 7 like 2, t cell specific, hmg box, Nr1h3 - nuclear receptor subfamily 1, group h, member 3, Pnpla2 - patatin-like phospholipase domain containing 2, Scarb1 - scavenger receptor class b, member 1]
GO:0032652	regulation of interleukin-1 production	3.29E-04	1.36E-02	3.71	13109	71	498	10	[Ccr5 - chemokine (c-c motif) receptor 5, Pycard - pyd and card domain containing, Lpl - lipoprotein lipase, Casp1 - caspase 1, Sirpa - signal-regulatory protein alpha, Cx3cr1 - chemokine (c-x3-c) receptor 1, Zc3h12a - zinc finger ccch type containing 12a, Gstp1 - glutathione s-transferase, pi 1, Acp5 - acid phosphatase 5, tartrate resistant, Tyrobp - tyro protein tyrosine kinase binding protein]
GO:1905954	positive regulation of lipid localization	3.29E-04	1.36E-02	3.71	13109	71	498	10	[Ehd1 - eh-domain containing 1, Lpl - lipoprotein lipase, Pltp - phospholipid transfer protein, Abcg1 - atp-binding cassette, sub-family g (white), member 1, Nr1h3 - nuclear receptor subfamily 1, group h, member 3, Lipg - lipase, endothelial, Scarb1 - scavenger receptor class b, member 1, Zc3h12a - zinc finger ccch type containing 12a, Runx1 - runt related transcription factor 1, Scp2 - sterol ca…
GO:0033674	positive regulation of kinase activity	3.32E-04	1.37E-02	1.96	13109	402	498	30	[Stk24 - serine/threonine kinase 24, Pxn - paxillin, Csk - c-src tyrosine kinase, Ptk2b - ptk2 protein tyrosine kinase 2 beta, Fgr - gardner-rasheed feline sarcoma viral (fgr) oncogene homolog, Tgfb1 - transforming growth factor, beta 1, Rhoa - ras homolog gene family, member a, Fpr2 - formyl peptide receptor 2, Camkk2 - calcium/calmodulin-dependent protein kinase kinase 2, beta, Ccnd2 - cyclin d…
GO:0052548	regulation of endopeptidase activity	3.50E-04	1.44E-02	2.29	13109	241	498	21	[Pycard - pyd and card domain containing, Bcl2a1d - b cell leukemia/lymphoma 2 related protein a1d, Atp13a2 - atpase type 13a2, Pparg - peroxisome proliferator activated receptor gamma, Casp1 - caspase 1, Gsn - gelsolin, Cdkn2a - cyclin-dependent kinase inhibitor 2a, Herpud1 - homocysteine-inducible, endoplasmic reticulum stress-inducible, ubiquitin-like domain member 1, Ppp2ca - protein phosphat…
GO:0043551	regulation of phosphatidylinositol 3-kinase activity	3.50E-04	1.44E-02	5.12	13109	36	498	7	[Pik3r5 - phosphoinositide-3-kinase, regulatory subunit 5, p101, Lyn - yamaguchi sarcoma viral (v-yes-1) oncogene homolog, Fgr - gardner-rasheed feline sarcoma viral (fgr) oncogene homolog, Ptk2b - ptk2 protein tyrosine kinase 2 beta, Tgfb1 - transforming growth factor, beta 1, Sh3glb1 - sh3-domain grb2-like b1 (endophilin), Fpr2 - formyl peptide receptor 2]
GO:0097028	dendritic cell differentiation	3.51E-04	1.43E-02	6.07	13109	26	498	6	[Batf3 - basic leucine zipper transcription factor, atf-like 3, Batf - basic leucine zipper transcription factor, atf-like, Spi1 - spleen focus forming virus (sffv) proviral integration oncogene, Lyn - yamaguchi sarcoma viral (v-yes-1) oncogene homolog, Pirb - paired ig-like receptor b, Tgfb1 - transforming growth factor, beta 1]
GO:0045596	negative regulation of cell differentiation	3.72E-04	1.52E-02	1.76	13109	599	498	40	[Arhgef2 - rho/rac guanine nucleotide exchange factor (gef) 2, Tmem176b - transmembrane protein 176b, Tcf7l2 - transcription factor 7 like 2, t cell specific, hmg box, Pparg - peroxisome proliferator activated receptor gamma, Abcg1 - atp-binding cassette, sub-family g (white), member 1, Col3a1 - collagen, type iii, alpha 1, Arf6 - adp-ribosylation factor 6, Cdkn2a - cyclin-dependent kinase inhibi…
GO:0060326	cell chemotaxis	3.78E-04	1.54E-02	2.74	13109	144	498	15	[Lgals3 - lectin, galactose binding, soluble 3, Ccr5 - chemokine (c-c motif) receptor 5, Ano6 - anoctamin 6, Itgam - integrin alpha m, Bin2 - bridging integrator 2, Il16 - interleukin 16, Itgb2 - integrin beta 2, Cxcl13 - chemokine (c-x-c motif) ligand 13, Coro1b - coronin, actin binding protein 1b, Fcer1g - fc receptor, ige, high affinity i, gamma polypeptide, Cx3cr1 - chemokine (c-x3-c) recepto…
GO:0009991	response to extracellular stimulus	3.84E-04	1.56E-02	2.23	13109	260	498	22	[Hspa5 - heat shock protein 5, Fos - fbj osteosarcoma oncogene, Tcf7l2 - transcription factor 7 like 2, t cell specific, hmg box, Ptprc - protein tyrosine phosphatase, receptor type, c, Pparg - peroxisome proliferator activated receptor gamma, Stk24 - serine/threonine kinase 24, Casp1 - caspase 1, Hfe - hemochromatosis, Klf10 - kruppel-like factor 10, Asph - aspartate-beta-hydroxylase, Sik1 - sal…
GO:0034341	response to interferon-gamma	3.96E-04	1.60E-02	3.37	13109	86	498	11	[Sirpa - signal-regulatory protein alpha, Casp1 - caspase 1, Evl - ena-vasodilator stimulated phosphoprotein, Cd47 - cd47 antigen (rh-related antigen, integrin-associated signal transducer), Gsn - gelsolin, Ccl4 - chemokine (c-c motif) ligand 4, Vamp8 - vesicle-associated membrane protein 8, Rab20 - rab20, member ras oncogene family, Slc11a1 - solute carrier family 11 (proton-coupled divalent met…
GO:0097529	myeloid leukocyte migration	3.96E-04	1.60E-02	3.37	13109	86	498	11	[Cxcl13 - chemokine (c-x-c motif) ligand 13, Lgals3 - lectin, galactose binding, soluble 3, Itgam - integrin alpha m, Sirpa - signal-regulatory protein alpha, Fcer1g - fc receptor, ige, high affinity i, gamma polypeptide, Cx3cr1 - chemokine (c-x3-c) receptor 1, Cd47 - cd47 antigen (rh-related antigen, integrin-associated signal transducer), Ccl4 - chemokine (c-c motif) ligand 4, Syk - spleen tyro…
GO:2000401	regulation of lymphocyte migration	4.05E-04	1.63E-02	4.39	13109	48	498	8	[Cxcl13 - chemokine (c-x-c motif) ligand 13, Pycard - pyd and card domain containing, Spn - sialophorin, Ccl4 - chemokine (c-c motif) ligand 4, Cxcl14 - chemokine (c-x-c motif) ligand 14, Cd200r1 - cd200 receptor 1, Ptk2b - ptk2 protein tyrosine kinase 2 beta, Rhoa - ras homolog gene family, member a]
GO:0050900	leukocyte migration	4.08E-04	1.63E-02	2.72	13109	145	498	15	[Lgals3 - lectin, galactose binding, soluble 3, Ano6 - anoctamin 6, Itgam - integrin alpha m, Sirpa - signal-regulatory protein alpha, Rtn4 - reticulon 4, Il16 - interleukin 16, Itgb2 - integrin beta 2, Cxcl13 - chemokine (c-x-c motif) ligand 13, Fcer1g - fc receptor, ige, high affinity i, gamma polypeptide, Cx3cr1 - chemokine (c-x3-c) receptor 1, Cd47 - cd47 antigen (rh-related antigen, integrin…
GO:0030838	positive regulation of actin filament polymerization	4.14E-04	1.65E-02	3.61	13109	73	498	10	[Pfn1 - profilin 1, Pycard - pyd and card domain containing, Grb2 - growth factor receptor bound protein 2, Arpc2 - actin related protein 2/3 complex, subunit 2, Evl - ena-vasodilator stimulated phosphoprotein, Vasp - vasodilator-stimulated phosphoprotein, Gsn - gelsolin, Arf6 - adp-ribosylation factor 6, Ptk2b - ptk2 protein tyrosine kinase 2 beta, Rhoa - ras homolog gene family, member a]
GO:1901879	regulation of protein depolymerization	4.14E-04	1.65E-02	3.61	13109	73	498	10	[Swap70 - swa-70 protein, Cib1 - calcium and integrin binding 1 (calmyrin), Arhgef2 - rho/rac guanine nucleotide exchange factor (gef) 2, Arpc2 - actin related protein 2/3 complex, subunit 2, Evl - ena-vasodilator stimulated phosphoprotein, Gsn - gelsolin, Asph - aspartate-beta-hydroxylase, Dstn - destrin, Capzb - capping protein (actin filament) muscle z-line, beta, Capza2 - capping protein (act…
GO:0009611	response to wounding	4.18E-04	1.66E-02	2.83	13109	130	498	14	[Col3a1 - collagen, type iii, alpha 1, Lcp1 - lymphocyte cytosolic protein 1, Dpysl3 - dihydropyrimidinase-like 3, Slc11a1 - solute carrier family 11 (proton-coupled divalent metal ion transporters), member 1, Adrb1 - adrenergic receptor, beta 1, Tgfb1 - transforming growth factor, beta 1, Elk3 - elk3, member of ets oncogene family, Coro1b - coronin, actin binding protein 1b, Bax - bcl2-associate…
GO:0051928	positive regulation of calcium ion transport	4.36E-04	1.73E-02	3.13	13109	101	498	12	[Lgals3 - lectin, galactose binding, soluble 3, Clec4b1 - c-type lectin domain family 4, member b1, Serpine1 - serine (or cysteine) peptidase inhibitor, clade e, member 1, Atp2b1 - atpase, ca++ transporting, plasma membrane 1, S100a1 - s100 calcium binding protein a1, Bax - bcl2-associated x protein, Ccl4 - chemokine (c-c motif) ligand 4, P2rx4 - purinergic receptor p2x, ligand-gated ion channel …
GO:0043552	positive regulation of phosphatidylinositol 3-kinase activity	4.37E-04	1.73E-02	5.85	13109	27	498	6	[Lyn - yamaguchi sarcoma viral (v-yes-1) oncogene homolog, Ptk2b - ptk2 protein tyrosine kinase 2 beta, Fgr - gardner-rasheed feline sarcoma viral (fgr) oncogene homolog, Tgfb1 - transforming growth factor, beta 1, Sh3glb1 - sh3-domain grb2-like b1 (endophilin), Fpr2 - formyl peptide receptor 2]
GO:2000106	regulation of leukocyte apoptotic process	4.38E-04	1.73E-02	3.33	13109	87	498	11	[Lgals3 - lectin, galactose binding, soluble 3, Ccr5 - chemokine (c-c motif) receptor 5, Bcl2a1a - b cell leukemia/lymphoma 2 related protein a1a, Pdcd1 - programmed cell death 1, Lyn - yamaguchi sarcoma viral (v-yes-1) oncogene homolog, Fcer1g - fc receptor, ige, high affinity i, gamma polypeptide, Bax - bcl2-associated x protein, Hcls1 - hematopoietic cell specific lyn substrate 1, Axl - axl re…
GO:0043011	myeloid dendritic cell differentiation	4.40E-04	1.73E-02	7.31	13109	18	498	5	[Batf3 - basic leucine zipper transcription factor, atf-like 3, Spi1 - spleen focus forming virus (sffv) proviral integration oncogene, Batf - basic leucine zipper transcription factor, atf-like, Pirb - paired ig-like receptor b, Tgfb1 - transforming growth factor, beta 1]
GO:2000146	negative regulation of cell motility	4.41E-04	1.73E-02	2.31	13109	228	498	20	[Ccr5 - chemokine (c-c motif) receptor 5, Dcn - decorin, Pparg - peroxisome proliferator activated receptor gamma, Stk24 - serine/threonine kinase 24, Col3a1 - collagen, type iii, alpha 1, Stap1 - signal transducing adaptor family member 1, Dpysl3 - dihydropyrimidinase-like 3, Cd200r1 - cd200 receptor 1, Tgfb1 - transforming growth factor, beta 1, Rhoa - ras homolog gene family, member a, Ptprj -…
GO:1903829	positive regulation of cellular protein localization	4.50E-04	1.76E-02	2.2	13109	263	498	22	[Ezr - ezrin, Lgals3 - lectin, galactose binding, soluble 3, Cib1 - calcium and integrin binding 1 (calmyrin), Camk1 - calcium/calmodulin-dependent protein kinase i, Tcf7l2 - transcription factor 7 like 2, t cell specific, hmg box, Hcls1 - hematopoietic cell specific lyn substrate 1, Arf6 - adp-ribosylation factor 6, Cdkn2a - cyclin-dependent kinase inhibitor 2a, Sqstm1 - sequestosome 1, Asph - a…
GO:0031401	positive regulation of protein modification process	4.57E-04	1.78E-02	1.57	13109	958	498	57	[Sh2d1b1 - sh2 domain protein 1b1, Pirb - paired ig-like receptor b, Stk24 - serine/threonine kinase 24, Sqstm1 - sequestosome 1, Ptk2b - ptk2 protein tyrosine kinase 2 beta, Rhoa - ras homolog gene family, member a, Fpr2 - formyl peptide receptor 2, Rap2b - rap2b, member of ras oncogene family, Phb - prohibitin, Hspa5 - heat shock protein 5, Cib1 - calcium and integrin binding 1 (calmyrin), Pyca…
GO:0050731	positive regulation of peptidyl-tyrosine phosphorylation	4.72E-04	1.84E-02	2.69	13109	147	498	15	[Sh2d1b1 - sh2 domain protein 1b1, Arhgef2 - rho/rac guanine nucleotide exchange factor (gef) 2, Ptprc - protein tyrosine phosphatase, receptor type, c, Hcls1 - hematopoietic cell specific lyn substrate 1, Stap1 - signal transducing adaptor family member 1, Ptk2b - ptk2 protein tyrosine kinase 2 beta, Tgfb1 - transforming growth factor, beta 1, Ptprj - protein tyrosine phosphatase, receptor type,…
GO:0050920	regulation of chemotaxis	4.73E-04	1.83E-02	2.5	13109	179	498	17	[Ano6 - anoctamin 6, Rac2 - ras-related c3 botulinum substrate 2, Stap1 - signal transducing adaptor family member 1, Ptk2b - ptk2 protein tyrosine kinase 2 beta, Tgfb1 - transforming growth factor, beta 1, Gpsm3 - g-protein signalling modulator 3 (ags3-like, c. elegans), Ptprj - protein tyrosine phosphatase, receptor type, j, Fpr2 - formyl peptide receptor 2, Il16 - interleukin 16, Swap70 - swa-…
GO:1903706	regulation of hemopoiesis	4.75E-04	1.84E-02	2.04	13109	336	498	26	[Fos - fbj osteosarcoma oncogene, Tmem176b - transmembrane protein 176b, Ptpn6 - protein tyrosine phosphatase, non-receptor type 6, Card11 - caspase recruitment domain family, member 11, Hcls1 - hematopoietic cell specific lyn substrate 1, Cdkn2a - cyclin-dependent kinase inhibitor 2a, Ptk2b - ptk2 protein tyrosine kinase 2 beta, Tgfb1 - transforming growth factor, beta 1, Rhoa - ras homolog gene…
GO:0002705	positive regulation of leukocyte mediated immunity	4.78E-04	1.84E-02	3.1	13109	102	498	12	[H2-D1 - histocompatibility 2, d region locus 1, Itgam - integrin alpha m, Sh2d1b1 - sh2 domain protein 1b1, Fam49b - family with sequence similarity 49, member b, Ptprc - protein tyrosine phosphatase, receptor type, c, Fcer1g - fc receptor, ige, high affinity i, gamma polypeptide, Vamp8 - vesicle-associated membrane protein 8, Syk - spleen tyrosine kinase, Fgr - gardner-rasheed feline sarcoma vi…
GO:0044089	positive regulation of cellular component biogenesis	4.81E-04	1.85E-02	1.9	13109	430	498	31	[Grb2 - growth factor receptor bound protein 2, Cebpa - ccaat/enhancer binding protein (c/ebp), alpha, Pxn - paxillin, Gsn - gelsolin, Lcp1 - lymphocyte cytosolic protein 1, Arf6 - adp-ribosylation factor 6, Dpysl3 - dihydropyrimidinase-like 3, Ptk2b - ptk2 protein tyrosine kinase 2 beta, Tgfb1 - transforming growth factor, beta 1, Rhoa - ras homolog gene family, member a, Cxcl13 - chemokine (c-x…
GO:0071496	cellular response to external stimulus	4.88E-04	1.88E-02	2.42	13109	196	498	18	[Hspa5 - heat shock protein 5, Fos - fbj osteosarcoma oncogene, Tcf7l2 - transcription factor 7 like 2, t cell specific, hmg box, Ptprc - protein tyrosine phosphatase, receptor type, c, Stk24 - serine/threonine kinase 24, Atp1a1 - atpase, na+/k+ transporting, alpha 1 polypeptide, Klf10 - kruppel-like factor 10, Sik1 - salt inducible kinase 1, Fyn - fyn proto-oncogene, Gck - glucokinase, Map1lc3b …
GO:0042113	B cell activation	4.93E-04	1.89E-02	2.92	13109	117	498	13	[Batf - basic leucine zipper transcription factor, atf-like, Ptprc - protein tyrosine phosphatase, receptor type, c, Card11 - caspase recruitment domain family, member 11, Ptk2b - ptk2 protein tyrosine kinase 2 beta, Lfng - lfng o-fucosylpeptide 3-beta-n-acetylglucosaminyltransferase, Cd180 - cd180 antigen, Ptprj - protein tyrosine phosphatase, receptor type, j, Prkcb - protein kinase c, beta, Sw…
GO:0042116	macrophage activation	4.96E-04	1.90E-02	4.85	13109	38	498	7	[Casp1 - caspase 1, Cx3cr1 - chemokine (c-x3-c) receptor 1, Syk - spleen tyrosine kinase, Slc11a1 - solute carrier family 11 (proton-coupled divalent metal ion transporters), member 1, Grn - granulin, Tyrobp - tyro protein tyrosine kinase binding protein, Fpr2 - formyl peptide receptor 2]
GO:0001933	negative regulation of protein phosphorylation	5.09E-04	1.94E-02	2	13109	356	498	27	[Ezr - ezrin, Sh3bp5 - sh3-domain binding protein 5 (btk-associated), Sh2d1b1 - sh2 domain protein 1b1, Ptpn6 - protein tyrosine phosphatase, non-receptor type 6, Csk - c-src tyrosine kinase, Cdkn2a - cyclin-dependent kinase inhibitor 2a, Tgfb1 - transforming growth factor, beta 1, Fabp4 - fatty acid binding protein 4, adipocyte, Cd300a - cd300a antigen, Socs3 - suppressor of cytokine signaling 3…
GO:0001820	serotonin secretion	5.15E-04	1.96E-02	15.79	13109	5	498	3	[Cd300a - cd300a antigen, Fcer1g - fc receptor, ige, high affinity i, gamma polypeptide, Syk - spleen tyrosine kinase]
GO:0051897	positive regulation of protein kinase B signaling	5.16E-04	1.96E-02	3.51	13109	75	498	10	[Tgfbr1 - transforming growth factor, beta receptor i, Tcf7l2 - transcription factor 7 like 2, t cell specific, hmg box, Cx3cr1 - chemokine (c-x3-c) receptor 1, Hcls1 - hematopoietic cell specific lyn substrate 1, Axl - axl receptor tyrosine kinase, Gpx1 - glutathione peroxidase 1, P2rx4 - purinergic receptor p2x, ligand-gated ion channel 4, Tgfb1 - transforming growth factor, beta 1, Rtn4 - reti…
GO:0050852	T cell receptor signaling pathway	5.17E-04	1.96E-02	3.82	13109	62	498	9	[Fyn - fyn proto-oncogene, Bcl2a1d - b cell leukemia/lymphoma 2 related protein a1d, Ptprc - protein tyrosine phosphatase, receptor type, c, Themis2 - thymocyte selection associated family member 2, Spn - sialophorin, Zc3h12a - zinc finger ccch type containing 12a, Psen2 - presenilin 2, Lcp2 - lymphocyte cytosolic protein 2, Fyb - fyn binding protein]
GO:1903725	regulation of phospholipid metabolic process	5.17E-04	1.95E-02	3.82	13109	62	498	9	[Pik3r5 - phosphoinositide-3-kinase, regulatory subunit 5, p101, Lyn - yamaguchi sarcoma viral (v-yes-1) oncogene homolog, Capn2 - calpain 2, Scarb1 - scavenger receptor class b, member 1, Fgr - gardner-rasheed feline sarcoma viral (fgr) oncogene homolog, Ptk2b - ptk2 protein tyrosine kinase 2 beta, Tgfb1 - transforming growth factor, beta 1, Sh3glb1 - sh3-domain grb2-like b1 (endophilin), Fpr2 -…
GO:0051093	negative regulation of developmental process	5.23E-04	1.97E-02	1.61	13109	815	498	50	[Sparc - secreted acidic cysteine rich glycoprotein, Pparg - peroxisome proliferator activated receptor gamma, Abcg1 - atp-binding cassette, sub-family g (white), member 1, Arf6 - adp-ribosylation factor 6, Ptk2b - ptk2 protein tyrosine kinase 2 beta, Dpysl3 - dihydropyrimidinase-like 3, Rhoa - ras homolog gene family, member a, Flna - filamin, alpha, Coro1b - coronin, actin binding protein 1b, C…
GO:0000302	response to reactive oxygen species	5.28E-04	1.98E-02	2.77	13109	133	498	14	[Itgav - integrin alpha v, Fos - fbj osteosarcoma oncogene, Stk24 - serine/threonine kinase 24, Sirpa - signal-regulatory protein alpha, Cdkn2a - cyclin-dependent kinase inhibitor 2a, Ptk2b - ptk2 protein tyrosine kinase 2 beta, Akr1b3 - aldo-keto reductase family 1, member b3 (aldose reductase), Romo1 - reactive oxygen species modulator 1, Fyn - fyn proto-oncogene, Axl - axl receptor tyrosine ki…
GO:0051250	negative regulation of lymphocyte activation	5.35E-04	2.00E-02	2.9	13109	118	498	13	[Lgals3 - lectin, galactose binding, soluble 3, Ptpn6 - protein tyrosine phosphatase, non-receptor type 6, Hfe - hemochromatosis, Cdkn2a - cyclin-dependent kinase inhibitor 2a, Tgfb1 - transforming growth factor, beta 1, Cd300a - cd300a antigen, Lyn - yamaguchi sarcoma viral (v-yes-1) oncogene homolog, Axl - axl receptor tyrosine kinase, Spn - sialophorin, Zc3h12a - zinc finger ccch type containi…
GO:0033157	regulation of intracellular protein transport	5.37E-04	2.01E-02	2.47	13109	181	498	17	[Cib1 - calcium and integrin binding 1 (calmyrin), Camk1 - calcium/calmodulin-dependent protein kinase i, Atp13a2 - atpase type 13a2, Tcf7l2 - transcription factor 7 like 2, t cell specific, hmg box, Hcls1 - hematopoietic cell specific lyn substrate 1, Ifi27 - interferon, alpha-inducible protein 27, Lcp1 - lymphocyte cytosolic protein 1, Cdkn2a - cyclin-dependent kinase inhibitor 2a, Ppp2ca - pro…
GO:0070663	regulation of leukocyte proliferation	5.37E-04	2.00E-02	2.47	13109	181	498	17	[Lgals3 - lectin, galactose binding, soluble 3, Pycard - pyd and card domain containing, Ptprc - protein tyrosine phosphatase, receptor type, c, Ptpn6 - protein tyrosine phosphatase, non-receptor type 6, Myd88 - myeloid differentiation primary response gene 88, Card11 - caspase recruitment domain family, member 11, Rac2 - ras-related c3 botulinum substrate 2, Cdkn2a - cyclin-dependent kinase inhi…
GO:0002888	positive regulation of myeloid leukocyte mediated immunity	5.38E-04	2.00E-02	5.64	13109	28	498	6	[Itgam - integrin alpha m, Fcer1g - fc receptor, ige, high affinity i, gamma polypeptide, Vamp8 - vesicle-associated membrane protein 8, Syk - spleen tyrosine kinase, Fgr - gardner-rasheed feline sarcoma viral (fgr) oncogene homolog, Itgb2 - integrin beta 2]
GO:0071495	cellular response to endogenous stimulus	5.39E-04	2.00E-02	1.82	13109	491	498	34	[Ezr - ezrin, Anxa5 - annexin a5, Arhgef2 - rho/rac guanine nucleotide exchange factor (gef) 2, Pparg - peroxisome proliferator activated receptor gamma, Atp1a1 - atpase, na+/k+ transporting, alpha 1 polypeptide, Csk - c-src tyrosine kinase, Col3a1 - collagen, type iii, alpha 1, Arf6 - adp-ribosylation factor 6, Pkm - pyruvate kinase, muscle, Tgfb1 - transforming growth factor, beta 1, Fpr2 - for…
GO:0050732	negative regulation of peptidyl-tyrosine phosphorylation	5.39E-04	1.99E-02	4.21	13109	50	498	8	[Sh3bp5 - sh3-domain binding protein 5 (btk-associated), Cd300a - cd300a antigen, Sh2d1b1 - sh2 domain protein 1b1, Socs3 - suppressor of cytokine signaling 3, Ptprc - protein tyrosine phosphatase, receptor type, c, Ptpn6 - protein tyrosine phosphatase, non-receptor type 6, Psen2 - presenilin 2, Pecam1 - platelet/endothelial cell adhesion molecule 1]
GO:0033599	regulation of mammary gland epithelial cell proliferation	5.79E-04	2.14E-02	6.93	13109	19	498	5	[Bax - bcl2-associated x protein, Gpx1 - glutathione peroxidase 1, Cdkn2a - cyclin-dependent kinase inhibitor 2a, Ccnd1 - cyclin d1, Rtn4 - reticulon 4]
GO:0046461	neutral lipid catabolic process	5.79E-04	2.13E-02	6.93	13109	19	498	5	[Mgll - monoglyceride lipase, Lpl - lipoprotein lipase, Abhd12 - abhydrolase domain containing 12, Pnpla2 - patatin-like phospholipase domain containing 2, Lipg - lipase, endothelial]
GO:0046464	acylglycerol catabolic process	5.79E-04	2.12E-02	6.93	13109	19	498	5	[Mgll - monoglyceride lipase, Lpl - lipoprotein lipase, Abhd12 - abhydrolase domain containing 12, Pnpla2 - patatin-like phospholipase domain containing 2, Lipg - lipase, endothelial]
GO:0043254	regulation of protein complex assembly	5.86E-04	2.14E-02	1.95	13109	378	498	28	[Grb2 - growth factor receptor bound protein 2, Arhgef2 - rho/rac guanine nucleotide exchange factor (gef) 2, Cebpa - ccaat/enhancer binding protein (c/ebp), alpha, Gsn - gelsolin, Hcls1 - hematopoietic cell specific lyn substrate 1, Arf6 - adp-ribosylation factor 6, Lcp1 - lymphocyte cytosolic protein 1, Ptk2b - ptk2 protein tyrosine kinase 2 beta, Tgfb1 - transforming growth factor, beta 1, Rho…
GO:0046425	regulation of JAK-STAT cascade	5.88E-04	2.15E-02	3.22	13109	90	498	11	[Leprot - leptin receptor overlapping transcript, Fyn - fyn proto-oncogene, Hes1 - hairy and enhancer of split 1 (drosophila), Cd300a - cd300a antigen, Socs3 - suppressor of cytokine signaling 3, Lyn - yamaguchi sarcoma viral (v-yes-1) oncogene homolog, Ptprc - protein tyrosine phosphatase, receptor type, c, Hcls1 - hematopoietic cell specific lyn substrate 1, Akr1b3 - aldo-keto reductase family …
GO:0045862	positive regulation of proteolysis	6.15E-04	2.24E-02	2.11	13109	287	498	23	[Pycard - pyd and card domain containing, Nupr1 - nuclear protein transcription regulator 1, Pparg - peroxisome proliferator activated receptor gamma, Casp1 - caspase 1, Gsn - gelsolin, Tnip1 - tnfaip3 interacting protein 1, Cdkn2a - cyclin-dependent kinase inhibitor 2a, Herpud1 - homocysteine-inducible, endoplasmic reticulum stress-inducible, ubiquitin-like domain member 1, Ptk2b - ptk2 protein …
GO:0006733	oxidoreduction coenzyme metabolic process	6.23E-04	2.26E-02	3.01	13109	105	498	12	[Gck - glucokinase, Slc37a2 - solute carrier family 37 (glycerol-3-phosphate transporter), member 2, Tkt - transketolase, Taldo1 - transaldolase 1, Nadk - nad kinase, Mpc2 - mitochondrial pyruvate carrier 2, Haao - 3-hydroxyanthranilate 3,4-dioxygenase, Mdh1 - malate dehydrogenase 1, nad (soluble), Tpi1 - triosephosphate isomerase 1, Pkm - pyruvate kinase, muscle, Aldoa - aldolase a, fructose-bis…
GO:0051896	regulation of protein kinase B signaling	6.29E-04	2.28E-02	2.85	13109	120	498	13	[Cib1 - calcium and integrin binding 1 (calmyrin), Tcf7l2 - transcription factor 7 like 2, t cell specific, hmg box, Hcls1 - hematopoietic cell specific lyn substrate 1, Tgfb1 - transforming growth factor, beta 1, Phlda3 - pleckstrin homology-like domain, family a, member 3, Rtn4 - reticulon 4, Ptprj - protein tyrosine phosphatase, receptor type, j, Tgfbr1 - transforming growth factor, beta recep…
GO:2001237	negative regulation of extrinsic apoptotic signaling pathway	6.38E-04	2.31E-02	3.42	13109	77	498	10	[Fyn - fyn proto-oncogene, Lgals3 - lectin, galactose binding, soluble 3, Tmbim1 - transmembrane bax inhibitor motif containing 1, Itgav - integrin alpha v, Serpine1 - serine (or cysteine) peptidase inhibitor, clade e, member 1, Tgfbr1 - transforming growth factor, beta receptor i, Cx3cr1 - chemokine (c-x3-c) receptor 1, Gpx1 - glutathione peroxidase 1, Psen2 - presenilin 2, Prdx2 - peroxiredoxin…
GO:0006639	acylglycerol metabolic process	6.57E-04	2.37E-02	3.7	13109	64	498	9	[Dgat1 - diacylglycerol o-acyltransferase 1, Mgll - monoglyceride lipase, Apobec1 - apolipoprotein b mrna editing enzyme, catalytic polypeptide 1, Lpl - lipoprotein lipase, Abhd12 - abhydrolase domain containing 12, Pnpla2 - patatin-like phospholipase domain containing 2, Lipg - lipase, endothelial, Gpx1 - glutathione peroxidase 1, Dbi - diazepam binding inhibitor]
GO:0016310	phosphorylation	6.69E-04	2.41E-02	1.62	13109	782	498	48	[Cmpk1 - cytidine monophosphate (ump-cmp) kinase 1, Sh2d1b1 - sh2 domain protein 1b1, Tk1 - thymidine kinase 1, Stk24 - serine/threonine kinase 24, Ptpn6 - protein tyrosine phosphatase, non-receptor type 6, Pxn - paxillin, Abi1 - abl-interactor 1, Csk - c-src tyrosine kinase, Fgr - gardner-rasheed feline sarcoma viral (fgr) oncogene homolog, Ptk2b - ptk2 protein tyrosine kinase 2 beta, Tgfb1 - tr…
GO:1903727	positive regulation of phospholipid metabolic process	6.86E-04	2.46E-02	4.61	13109	40	498	7	[Lyn - yamaguchi sarcoma viral (v-yes-1) oncogene homolog, Capn2 - calpain 2, Fgr - gardner-rasheed feline sarcoma viral (fgr) oncogene homolog, Ptk2b - ptk2 protein tyrosine kinase 2 beta, Tgfb1 - transforming growth factor, beta 1, Sh3glb1 - sh3-domain grb2-like b1 (endophilin), Fpr2 - formyl peptide receptor 2]
GO:0048869	cellular developmental process	7.06E-04	2.53E-02	1.33	13109	2175	498	110	[Pirb - paired ig-like receptor b, Stk24 - serine/threonine kinase 24, Nr1h3 - nuclear receptor subfamily 1, group h, member 3, Cap1 - cap, adenylate cyclase-associated protein 1 (yeast), Abi1 - abl-interactor 1, Arf6 - adp-ribosylation factor 6, Unc93b1 - unc-93 homolog b1 (c. elegans), Ptk2b - ptk2 protein tyrosine kinase 2 beta, Myo1e - myosin ie, Rhoa - ras homolog gene family, member a, Flna…
GO:0031668	cellular response to extracellular stimulus	7.11E-04	2.54E-02	2.49	13109	169	498	16	[Hspa5 - heat shock protein 5, Fos - fbj osteosarcoma oncogene, Tcf7l2 - transcription factor 7 like 2, t cell specific, hmg box, Ptprc - protein tyrosine phosphatase, receptor type, c, Stk24 - serine/threonine kinase 24, Klf10 - kruppel-like factor 10, Sik1 - salt inducible kinase 1, Gck - glucokinase, Fyn - fyn proto-oncogene, Lpl - lipoprotein lipase, Map1lc3b - microtubule-associated protein …
GO:0006638	neutral lipid metabolic process	7.37E-04	2.63E-02	3.64	13109	65	498	9	[Dgat1 - diacylglycerol o-acyltransferase 1, Mgll - monoglyceride lipase, Apobec1 - apolipoprotein b mrna editing enzyme, catalytic polypeptide 1, Lpl - lipoprotein lipase, Abhd12 - abhydrolase domain containing 12, Pnpla2 - patatin-like phospholipase domain containing 2, Lipg - lipase, endothelial, Gpx1 - glutathione peroxidase 1, Dbi - diazepam binding inhibitor]
GO:0071677	positive regulation of mononuclear cell migration	7.48E-04	2.66E-02	6.58	13109	20	498	5	[Lgals3 - lectin, galactose binding, soluble 3, Ano6 - anoctamin 6, Serpine1 - serine (or cysteine) peptidase inhibitor, clade e, member 1, Tgfb1 - transforming growth factor, beta 1, Fpr2 - formyl peptide receptor 2]
GO:0045453	bone resorption	7.48E-04	2.65E-02	6.58	13109	20	498	5	[Snx10 - sorting nexin 10, Rac2 - ras-related c3 botulinum substrate 2, Ptk2b - ptk2 protein tyrosine kinase 2 beta, Acp5 - acid phosphatase 5, tartrate resistant, Ctss - cathepsin s]
GO:0032649	regulation of interferon-gamma production	7.83E-04	2.77E-02	3.33	13109	79	498	10	[Pycard - pyd and card domain containing, Sh2d1b1 - sh2 domain protein 1b1, Fam49b - family with sequence similarity 49, member b, Sirpa - signal-regulatory protein alpha, Cd47 - cd47 antigen (rh-related antigen, integrin-associated signal transducer), Cd244 - cd244 natural killer cell receptor 2b4, Axl - axl receptor tyrosine kinase, Zc3h12a - zinc finger ccch type containing 12a, Slc11a1 - solu…
GO:0048147	negative regulation of fibroblast proliferation	7.95E-04	2.81E-02	5.26	13109	30	498	6	[Cd300a - cd300a antigen, Nupr1 - nuclear protein transcription regulator 1, Pparg - peroxisome proliferator activated receptor gamma, Bax - bcl2-associated x protein, Gstp1 - glutathione s-transferase, pi 1, Fth1 - ferritin heavy chain 1]
GO:0090218	positive regulation of lipid kinase activity	7.95E-04	2.80E-02	5.26	13109	30	498	6	[Lyn - yamaguchi sarcoma viral (v-yes-1) oncogene homolog, Fgr - gardner-rasheed feline sarcoma viral (fgr) oncogene homolog, Ptk2b - ptk2 protein tyrosine kinase 2 beta, Tgfb1 - transforming growth factor, beta 1, Sh3glb1 - sh3-domain grb2-like b1 (endophilin), Fpr2 - formyl peptide receptor 2]
GO:0006915	apoptotic process	8.01E-04	2.81E-02	1.75	13109	542	498	36	[Bcl2a1a - b cell leukemia/lymphoma 2 related protein a1a, Prune2 - prune homolog 2 (drosophila), Dram2 - dna-damage regulated autophagy modulator 2, Stk24 - serine/threonine kinase 24, Gsn - gelsolin, Dram1 - dna-damage regulated autophagy modulator 1, Arf6 - adp-ribosylation factor 6, Cdkn2a - cyclin-dependent kinase inhibitor 2a, Sqstm1 - sequestosome 1, Cadm1 - cell adhesion molecule 1, Prkcb…
GO:0045088	regulation of innate immune response	8.21E-04	2.88E-02	2.25	13109	222	498	19	[Pycard - pyd and card domain containing, Sh2d1b1 - sh2 domain protein 1b1, Pparg - peroxisome proliferator activated receptor gamma, Smpdl3b - sphingomyelin phosphodiesterase, acid-like 3b, Nr1h3 - nuclear receptor subfamily 1, group h, member 3, Myd88 - myeloid differentiation primary response gene 88, Cyba - cytochrome b-245, alpha polypeptide, Arf6 - adp-ribosylation factor 6, Tnip1 - tnfaip3…
GO:0120032	regulation of plasma membrane bounded cell projection assembly	8.24E-04	2.88E-02	2.55	13109	155	498	15	[Tctex1d2 - tctex1 domain containing 2, Rac2 - ras-related c3 botulinum substrate 2, Arf6 - adp-ribosylation factor 6, Stap1 - signal transducing adaptor family member 1, Dpysl3 - dihydropyrimidinase-like 3, Pfn1 - profilin 1, Atg3 - autophagy related 3, Myo10 - myosin x, Tgfbr1 - transforming growth factor, beta receptor i, Arpc2 - actin related protein 2/3 complex, subunit 2, Evl - ena-vasodila…
GO:0050670	regulation of lymphocyte proliferation	8.60E-04	3.00E-02	2.45	13109	172	498	16	[Lgals3 - lectin, galactose binding, soluble 3, Pycard - pyd and card domain containing, Ptprc - protein tyrosine phosphatase, receptor type, c, Ptpn6 - protein tyrosine phosphatase, non-receptor type 6, Myd88 - myeloid differentiation primary response gene 88, Card11 - caspase recruitment domain family, member 11, Rac2 - ras-related c3 botulinum substrate 2, Cdkn2a - cyclin-dependent kinase inhi…
GO:1902106	negative regulation of leukocyte differentiation	8.66E-04	3.01E-02	3.29	13109	80	498	10	[Cdk6 - cyclin-dependent kinase 6, Lyn - yamaguchi sarcoma viral (v-yes-1) oncogene homolog, C1qc - complement component 1, q subcomponent, c chain, Tmem176b - transmembrane protein 176b, Pilrb1 - paired immunoglobin-like type 2 receptor beta 1, Cdkn2a - cyclin-dependent kinase inhibitor 2a, Zc3h12a - zinc finger ccch type containing 12a, Runx1 - runt related transcription factor 1, Clec2d - c-ty…
GO:0060491	regulation of cell projection assembly	8.81E-04	3.06E-02	2.53	13109	156	498	15	[Tctex1d2 - tctex1 domain containing 2, Rac2 - ras-related c3 botulinum substrate 2, Arf6 - adp-ribosylation factor 6, Stap1 - signal transducing adaptor family member 1, Dpysl3 - dihydropyrimidinase-like 3, Pfn1 - profilin 1, Atg3 - autophagy related 3, Myo10 - myosin x, Tgfbr1 - transforming growth factor, beta receptor i, Arpc2 - actin related protein 2/3 complex, subunit 2, Evl - ena-vasodila…
GO:0097530	granulocyte migration	9.22E-04	3.19E-02	3.54	13109	67	498	9	[Cxcl13 - chemokine (c-x-c motif) ligand 13, Lgals3 - lectin, galactose binding, soluble 3, Itgam - integrin alpha m, Sirpa - signal-regulatory protein alpha, Fcer1g - fc receptor, ige, high affinity i, gamma polypeptide, Ccl4 - chemokine (c-c motif) ligand 4, Syk - spleen tyrosine kinase, Pecam1 - platelet/endothelial cell adhesion molecule 1, Itgb2 - integrin beta 2]
GO:0071675	regulation of mononuclear cell migration	9.30E-04	3.21E-02	4.39	13109	42	498	7	[Lgals3 - lectin, galactose binding, soluble 3, Ano6 - anoctamin 6, Serpine1 - serine (or cysteine) peptidase inhibitor, clade e, member 1, Lyn - yamaguchi sarcoma viral (v-yes-1) oncogene homolog, Tgfb1 - transforming growth factor, beta 1, Ptprj - protein tyrosine phosphatase, receptor type, j, Fpr2 - formyl peptide receptor 2]
GO:0010524	positive regulation of calcium ion transport into cytosol	9.30E-04	3.21E-02	4.39	13109	42	498	7	[Clec4b1 - c-type lectin domain family 4, member b1, Bax - bcl2-associated x protein, Adrb1 - adrenergic receptor, beta 1, P2rx4 - purinergic receptor p2x, ligand-gated ion channel 4, Asph - aspartate-beta-hydroxylase, Dbi - diazepam binding inhibitor, Gsto1 - glutathione s-transferase omega 1]
GO:1904892	regulation of STAT cascade	9.31E-04	3.20E-02	3.05	13109	95	498	11	[Leprot - leptin receptor overlapping transcript, Fyn - fyn proto-oncogene, Hes1 - hairy and enhancer of split 1 (drosophila), Cd300a - cd300a antigen, Socs3 - suppressor of cytokine signaling 3, Lyn - yamaguchi sarcoma viral (v-yes-1) oncogene homolog, Ptprc - protein tyrosine phosphatase, receptor type, c, Hcls1 - hematopoietic cell specific lyn substrate 1, Akr1b3 - aldo-keto reductase family …
GO:0006793	phosphorus metabolic process	9.36E-04	3.21E-02	1.42	13109	1407	498	76	[Cmpk1 - cytidine monophosphate (ump-cmp) kinase 1, Tkt - transketolase, Sh2d1b1 - sh2 domain protein 1b1, Tk1 - thymidine kinase 1, Prune2 - prune homolog 2 (drosophila), Stk24 - serine/threonine kinase 24, Abi1 - abl-interactor 1, Ptk2b - ptk2 protein tyrosine kinase 2 beta, Pkm - pyruvate kinase, muscle, Rhoa - ras homolog gene family, member a, Ppp1ca - protein phosphatase 1, catalytic subuni…
GO:0034765	regulation of ion transmembrane transport	9.49E-04	3.25E-02	1.94	13109	352	498	26	[Iscu - iscu iron-sulfur cluster scaffold homolog (e. coli), Clic1 - chloride intracellular channel 1, Ptpn6 - protein tyrosine phosphatase, non-receptor type 6, Fcrl5 - fc receptor-like 5, Ptk2b - ptk2 protein tyrosine kinase 2 beta, Asph - aspartate-beta-hydroxylase, Tgfb1 - transforming growth factor, beta 1, Flna - filamin, alpha, Bax - bcl2-associated x protein, Gsto1 - glutathione s-transfe…
GO:0090066	regulation of anatomical structure size	9.49E-04	3.24E-02	1.94	13109	352	498	26	[Ezr - ezrin, Mgll - monoglyceride lipase, Grb2 - growth factor receptor bound protein 2, Gsn - gelsolin, Hcls1 - hematopoietic cell specific lyn substrate 1, Arf6 - adp-ribosylation factor 6, Ptk2b - ptk2 protein tyrosine kinase 2 beta, Rhoa - ras homolog gene family, member a, Coro1b - coronin, actin binding protein 1b, Pfn1 - profilin 1, Evl - ena-vasodilator stimulated phosphoprotein, Vasp - …
GO:0055090	acylglycerol homeostasis	9.52E-04	3.24E-02	6.27	13109	21	498	5	[Lpl - lipoprotein lipase, Nr1h3 - nuclear receptor subfamily 1, group h, member 3, Lipg - lipase, endothelial, Angptl4 - angiopoietin-like 4, Scarb1 - scavenger receptor class b, member 1]
GO:0070328	triglyceride homeostasis	9.52E-04	3.23E-02	6.27	13109	21	498	5	[Lpl - lipoprotein lipase, Nr1h3 - nuclear receptor subfamily 1, group h, member 3, Lipg - lipase, endothelial, Scarb1 - scavenger receptor class b, member 1, Angptl4 - angiopoietin-like 4]
GO:0050820	positive regulation of coagulation	9.52E-04	3.23E-02	6.27	13109	21	498	5	[Ano6 - anoctamin 6, Serpine1 - serine (or cysteine) peptidase inhibitor, clade e, member 1, Psen2 - presenilin 2, Prdx2 - peroxiredoxin 2, Ptprj - protein tyrosine phosphatase, receptor type, j]
GO:0060143	positive regulation of syncytium formation by plasma membrane fusion	9.52E-04	3.22E-02	6.27	13109	21	498	5	[Ehd1 - eh-domain containing 1, Cd53 - cd53 antigen, Camk1 - calcium/calmodulin-dependent protein kinase i, Capn2 - calpain 2, Tyrobp - tyro protein tyrosine kinase binding protein]
GO:2000249	regulation of actin cytoskeleton reorganization	9.55E-04	3.22E-02	5.09	13109	31	498	6	[F11r - f11 receptor, Arpc2 - actin related protein 2/3 complex, subunit 2, Stap1 - signal transducing adaptor family member 1, Ptk2b - ptk2 protein tyrosine kinase 2 beta, Tgfb1 - transforming growth factor, beta 1, Hck - hemopoietic cell kinase]
GO:0038083	peptidyl-tyrosine autophosphorylation	9.55E-04	3.22E-02	5.09	13109	31	498	6	[Fyn - fyn proto-oncogene, Sla - src-like adaptor, Lyn - yamaguchi sarcoma viral (v-yes-1) oncogene homolog, Ptk2b - ptk2 protein tyrosine kinase 2 beta, Fgr - gardner-rasheed feline sarcoma viral (fgr) oncogene homolog, Hck - hemopoietic cell kinase]
GO:0045595	regulation of cell differentiation	9.65E-04	3.24E-02	1.4	13109	1499	498	80	[Cd53 - cd53 antigen, Mgll - monoglyceride lipase, Fos - fbj osteosarcoma oncogene, Clic1 - chloride intracellular channel 1, Stk24 - serine/threonine kinase 24, Pparg - peroxisome proliferator activated receptor gamma, Abcg1 - atp-binding cassette, sub-family g (white), member 1, Arf6 - adp-ribosylation factor 6, Dpysl3 - dihydropyrimidinase-like 3, Ptk2b - ptk2 protein tyrosine kinase 2 beta, R…
GO:0032944	regulation of mononuclear cell proliferation	9.74E-04	3.27E-02	2.42	13109	174	498	16	[Lgals3 - lectin, galactose binding, soluble 3, Pycard - pyd and card domain containing, Ptprc - protein tyrosine phosphatase, receptor type, c, Ptpn6 - protein tyrosine phosphatase, non-receptor type 6, Myd88 - myeloid differentiation primary response gene 88, Card11 - caspase recruitment domain family, member 11, Rac2 - ras-related c3 botulinum substrate 2, Cdkn2a - cyclin-dependent kinase inhi…
GO:0031399	regulation of protein modification process	9.83E-04	3.29E-02	1.42	13109	1432	498	77	[Sh2d1b1 - sh2 domain protein 1b1, Grb2 - growth factor receptor bound protein 2, Stk24 - serine/threonine kinase 24, Pirb - paired ig-like receptor b, Sqstm1 - sequestosome 1, Ptk2b - ptk2 protein tyrosine kinase 2 beta, Ywhab - tyrosine 3-monooxygenase/tryptophan 5-monooxygenase activation protein, beta polypeptide, Rhoa - ras homolog gene family, member a, Fpr2 - formyl peptide receptor 2, Rap…
