# Supplementary material for: Single-Cell RNA Sequencing of Visceral Adipose Tissue Leukocytes Reveals that Caloric Restriction Following Obesity Promotes the Accumulation of a Distinct Macrophage Population with Features of Phagocytic Cells
Source: Immunometabolism. Author manuscript; Available in PMC 2019 Aug 8. (PMC6687332; doi:10.20900/immunometab20190008)
Supplement: Table S3 [file NIHMS1042974-supplement-Table_S3.csv]

gene_symbol	%expression_Phago_Macs	%expression_all_others	avg_logFC	pval_adj
Fcgr4	0.972	0.293	2.80934404	0
Lipg	0.446	0.02	1.682879816	0
Pycard	0.958	0.653	1.621286769	0
Sirpb1a	0.839	0.126	1.574435967	0
Fcer1g	0.994	0.876	1.355749962	0
Pld4	0.944	0.582	1.102271863	0
Abcg1	0.721	0.233	1.079781309	0
Siglece	0.556	0.076	0.987441412	0
Hck	0.732	0.285	1.000261046	1.11E-295
Axl	0.752	0.286	1.002318583	4.67E-294
Fgr	0.573	0.174	0.761947602	1.33E-231
Cd47	0.956	0.778	0.719445419	2.13E-231
Pecam1	0.448	0.093	0.586244176	8.92E-231
Adrb1	0.272	0.033	0.435957528	8.23E-218
Pparg	0.47	0.128	0.697890095	1.30E-205
Tgfb1	0.874	0.608	0.708157156	8.88E-179
Ctsd	0.977	0.75	0.662357052	6.37E-170
Lgals3	0.994	0.858	0.50983464	7.90E-169
Dram1	0.289	0.052	0.422678487	1.19E-168
Syk	0.664	0.36	0.650423852	2.11E-129
Gsn	0.842	0.569	0.79779721	2.74E-127
Slc11a1	0.652	0.323	0.590129418	5.51E-127
Arpc2	0.987	0.93	0.405920587	4.64E-126
Unc93b1	0.914	0.673	0.512240557	4.72E-115
Ptprc	0.925	0.764	0.433761862	2.90E-106
Snx1	0.571	0.304	0.551267796	1.09E-105
Fnbp1l	0.33	0.104	0.440775292	7.59E-104
Cd5l	0.152	0.022	0.478283096	2.62E-100
Rap2b	0.521	0.256	0.536502981	1.20E-97
Wdfy3	0.331	0.116	0.403444081	3.36E-89
Itm2b	1	0.951	0.356791046	6.34E-89
Cyba	0.993	0.94	0.315740494	2.10E-87
Abr	0.307	0.102	0.387437025	1.56E-86
Vamp8	0.933	0.769	0.394237812	6.36E-80
Hfe	0.581	0.324	0.467437005	2.32E-77
Rnf128	0.276	0.092	0.32333321	4.73E-73
Serpine1	0.229	0.068	0.565950123	1.43E-71
Lcp1	0.912	0.781	0.370060328	5.14E-71
Csk	0.669	0.453	0.426399052	2.25E-69
Ctss	0.985	0.835	0.292095274	1.71E-68
Sort1	0.174	0.045	0.275574538	9.04E-65
H2-D1	1	0.989	0.256793778	1.22E-64
Rab20	0.4	0.19	0.436037523	2.65E-64
Fyn	0.458	0.232	0.38103946	4.14E-64
Snx10	0.494	0.288	0.444733832	2.97E-63
Ehd1	0.52	0.311	0.458771215	3.41E-60
Flna	0.693	0.502	0.437204599	2.62E-57
Cd300a	0.743	0.488	0.381109636	3.47E-57
Grn	0.885	0.65	0.286988211	2.45E-54
Cd302	0.624	0.405	0.408541882	8.96E-52
Cd302	0.624	0.405	0.408541882	8.96E-52
Atp13a2	0.383	0.204	0.330104769	1.63E-45
Sh3glb1	0.803	0.666	0.332209178	1.36E-44
Scarb1	0.318	0.158	0.334980624	4.32E-44
Map1lc3b	0.833	0.724	0.312229884	5.95E-44
Itgav	0.339	0.175	0.30809127	2.34E-40
Pros1	0.35	0.184	0.312946019	7.15E-40
Stap1	0.456	0.277	0.376630974	7.37E-40
Sqstm1	0.611	0.455	0.348726478	8.69E-36
Evl	0.662	0.486	0.326308225	3.42E-35
Atg3	0.564	0.421	0.309268666	1.00E-31
Ano6	0.301	0.174	0.267875864	1.17E-25
Fmnl1	0.466	0.319	0.269805555	2.52E-25
Myo1e	0.293	0.13	0.296260476	6.62E-46
Ppt1	0.573	0.374	0.259026918	2.89E-41
Cap1	0.478	0.307	0.351876015	8.27E-39
Ehd4	0.646	0.465	0.307801814	4.97E-38
Tmbim1	0.411	0.226	0.409589112	2.91E-51
Lgals3bp	0.471	0.304	0.301195113	7.35E-33
Arf6	0.658	0.561	0.257190008	3.20E-20
Cytip	0.737	0.514	0.323401748	1.80E-46
Sla	0.501	0.314	0.370948494	4.05E-45
Ptp4a2	0.821	0.676	0.301416212	7.09E-45
Osbpl9	0.435	0.262	0.348389341	2.51E-42
Tgfbr1	0.288	0.138	0.301570263	1.39E-39
Ezr	0.581	0.4	0.347990344	3.94E-39
Rhoa	0.928	0.845	0.295333784	5.09E-39
Atp6v0b	0.896	0.733	0.26472275	1.14E-37
Sqstm1	0.611	0.455	0.348726478	8.69E-36
Usp8	0.358	0.213	0.296834221	6.15E-32
Grb2	0.633	0.504	0.279596333	4.30E-26
Nipa2	0.39	0.262	0.31053101	3.75E-25
Ociad1	0.538	0.407	0.282464093	3.91E-24
Leprot	0.46	0.335	0.290591217	1.32E-22
Phb	0.438	0.323	0.26245009	4.45E-20
Atp1a1	0.623	0.526	0.25745309	4.14E-18
Ptp4a1	0.508	0.392	0.251158437	2.21E-16
Ddit3	0.311	0.206	0.264636721	7.18E-15
Ccr5	0.323	0.237	0.261687293	2.75E-10
