# Supplementary material for: Single-Cell RNA Sequencing of Visceral Adipose Tissue Leukocytes Reveals that Caloric Restriction Following Obesity Promotes the Accumulation of a Distinct Macrophage Population with Features of Phagocytic Cells
Source: Immunometabolism. Author manuscript; Available in PMC 2019 Aug 8. (PMC6687332; doi:10.20900/immunometab20190008)
Supplement: Table S4a [file NIHMS1042974-supplement-Table_S4a.csv]

	status	family	pval	qval	gene_short_name	num_cells_expressed	use_for_ordering
Atp6v1h	OK	negbinomial.size	7.8424370061357e-13	1.45832740879815e-11	Atp6v1h	1678	FALSE
Rb1cc1	OK	negbinomial.size	8.62189254211399e-06	7.81425604348294e-05	Rb1cc1	844	FALSE
Rrs1	OK	negbinomial.size	0.000163540866995811	0.00111968700387162	Rrs1	675	FALSE
Vcpip1	OK	negbinomial.size	0.0067455979897262	0.0297380474012094	Vcpip1	734	FALSE
Mcmdc2	OK	negbinomial.size	6.44909868021603e-05	0.00048780620586535	Mcmdc2	75	FALSE
Cops5	OK	negbinomial.size	0.00312730665602106	0.0153930651109117	Cops5	1713	FALSE
Arfgef1	OK	negbinomial.size	0.00922347282278132	0.0385221809124591	Arfgef1	857	FALSE
Lactb2	OK	negbinomial.size	0.00902187813783081	0.0378180465608431	Lactb2	485	FALSE
Rpl7	OK	negbinomial.size	8.33655909261844e-16	1.93727263578148e-14	Rpl7	5811	FALSE
Tceb1	OK	negbinomial.size	5.83445878582037e-10	8.68301962970913e-09	Tceb1	3509	FALSE
Ly96	OK	negbinomial.size	7.06273361908176e-12	1.23682159413433e-10	Ly96	2274	FALSE
Il17f	OK	negbinomial.size	0.000557316090340106	0.00336131266986376	Il17f	7	FALSE
Phf3	OK	negbinomial.size	0.00361268615495969	0.0173535762774917	Phf3	1416	FALSE
Ptp4a1	OK	negbinomial.size	0.000343599982175727	0.002186707974034	Ptp4a1	2549	FALSE
Zfp451	OK	negbinomial.size	0.00763655213353774	0.0329604951432238	Zfp451	488	FALSE
Gm37233	OK	negbinomial.size	5.47286131101887e-13	1.03448363028382e-11	Gm37233	52	FALSE
Imp4	OK	negbinomial.size	5.87323102202172e-07	6.33818074095163e-06	Imp4	1737	FALSE
Ptpn18	OK	negbinomial.size	2.69613749396199e-41	1.69875192274203e-39	Ptpn18	4862	TRUE
4930403P22Rik	OK	negbinomial.size	3.74767972975623e-05	0.000300322149672555	4930403P22Rik	23	FALSE
Cox5b	OK	negbinomial.size	2.66449797477439e-09	3.74070217208946e-08	Cox5b	5138	FALSE
Tmem131	OK	negbinomial.size	0.00527203298962862	0.0240994078446374	Tmem131	659	FALSE
Coa5	OK	negbinomial.size	0.000886099111350942	0.00505652885360085	Coa5	1306	FALSE
Mgat4a	OK	negbinomial.size	0.00672930356141397	0.0296876277186057	Mgat4a	328	FALSE
Mrpl30	OK	negbinomial.size	0.000749008673690286	0.00435417692838028	Mrpl30	2937	FALSE
Txndc9	OK	negbinomial.size	0.00103390955353543	0.0058149483632123	Txndc9	2469	FALSE
Eif5b	OK	negbinomial.size	8.36988977015655e-05	0.000616808396044294	Eif5b	3916	FALSE
Rpl31	OK	negbinomial.size	0.000200728703240508	0.00135009566174421	Rpl31	5759	FALSE
Rnf149	OK	negbinomial.size	7.23446793120385e-05	0.000540521473181021	Rnf149	2943	TRUE
Map4k4	OK	negbinomial.size	3.59868922352378e-06	3.46908343392789e-05	Map4k4	1070	FALSE
Il1r2	OK	negbinomial.size	0.00127885720838083	0.00703603225161212	Il1r2	137	TRUE
Il1rl1	OK	negbinomial.size	1.29294362481845e-11	2.20933097493441e-10	Il1rl1	388	FALSE
Il18rap	OK	negbinomial.size	1.65801398973226e-05	0.000142721532872023	Il18rap	71	FALSE
Slc9a4	OK	negbinomial.size	0.00254283031655088	0.012879224821536	Slc9a4	214	FALSE
Mrps9	OK	negbinomial.size	0.00822323963014361	0.0350938257209035	Mrps9	1082	FALSE
Tgfbrap1	OK	negbinomial.size	0.00144052448059996	0.00781189480976052	Tgfbrap1	368	FALSE
Slc40a1	OK	negbinomial.size	6.18686340560156e-29	2.65658408762774e-27	Slc40a1	178	TRUE
Sdpr	OK	negbinomial.size	2.15420752740518e-08	2.76786229957772e-07	Sdpr	171	FALSE
1700072G22Rik	OK	negbinomial.size	5.99458788014451e-07	6.45774199661865e-06	1700072G22Rik	14	FALSE
Nabp1	OK	negbinomial.size	4.46207613174105e-31	2.07645091054498e-29	Nabp1	984	FALSE
Stat1	OK	negbinomial.size	1.60864834187562e-08	2.08294967148938e-07	Stat1	1340	FALSE
Gls	OK	negbinomial.size	2.56693652669506e-50	1.95289548618066e-48	Gls	1678	FALSE
Nab1	OK	negbinomial.size	0.00380676952782709	0.0181952865726563	Nab1	1007	FALSE
Mfsd6	OK	negbinomial.size	5.89434018487732e-11	9.58941679589402e-10	Mfsd6	227	FALSE
Inpp1	OK	negbinomial.size	0.000924442802385938	0.00524919751679968	Inpp1	185	FALSE
Asnsd1	OK	negbinomial.size	0.000173275986345077	0.00117914555044051	Asnsd1	1396	FALSE
Stk17b	OK	negbinomial.size	0.00886012673455912	0.0372763707384446	Stk17b	3007	TRUE
Ankrd44	OK	negbinomial.size	0.000459364732906062	0.00283539971845267	Ankrd44	1753	FALSE
Sf3b1	OK	negbinomial.size	8.61740768819491e-05	0.000632759991842426	Sf3b1	3793	FALSE
Coq10b	OK	negbinomial.size	0.00495934018481079	0.0229157011815791	Coq10b	1726	FALSE
Hspd1	OK	negbinomial.size	1.25314136264771e-06	1.30251399569987e-05	Hspd1	2647	FALSE
Hspe1	OK	negbinomial.size	0.000141599265352979	0.000987156855607178	Hspe1	4248	FALSE
Mob4	OK	negbinomial.size	0.00015778900128448	0.00108720831963583	Mob4	1681	FALSE
Tyw5	OK	negbinomial.size	0.0082014536500608	0.0350194812934012	Tyw5	301	FALSE
Kctd18	OK	negbinomial.size	0.000528229453189165	0.00320062360351069	Kctd18	251	FALSE
Clk1	OK	negbinomial.size	5.94864558379442e-27	2.40238803477689e-25	Clk1	2897	FALSE
Cflar	OK	negbinomial.size	3.0400320650286e-06	2.9711614025746e-05	Cflar	2072	FALSE
Nop58	OK	negbinomial.size	2.81704778120607e-12	5.09374468130309e-11	Nop58	1102	FALSE
Bmpr2	OK	negbinomial.size	6.97150851653878e-05	0.000523648540150506	Bmpr2	510	FALSE
Wdr12	OK	negbinomial.size	0.000329585829079104	0.00210409337610215	Wdr12	734	FALSE
Nbeal1	OK	negbinomial.size	0.000324029694401974	0.00207223036165336	Nbeal1	907	FALSE
Abi2	OK	negbinomial.size	6.50258144300361e-09	8.77944261837049e-08	Abi2	288	FALSE
Raph1	OK	negbinomial.size	1.72717479872329e-63	1.67554232458156e-61	Raph1	1069	FALSE
Nrp2	OK	negbinomial.size	2.87109831947878e-30	1.2934051028905e-28	Nrp2	1067	TRUE
Ino80d	OK	negbinomial.size	1.36575901798735e-05	0.000119357443254519	Ino80d	767	FALSE
Gm20342	OK	negbinomial.size	9.04728938072073e-05	0.000661675511749161	Gm20342	210	FALSE
Ndufs1	OK	negbinomial.size	0.00294453634797562	0.0146190289575232	Ndufs1	922	FALSE
Eef1b2	OK	negbinomial.size	1.41902635279666e-20	4.32190169078517e-19	Eef1b2	4817	FALSE
Creb1	OK	negbinomial.size	0.000703477746385932	0.00413141078795197	Creb1	980	FALSE
Ccnyl1	OK	negbinomial.size	1.75316202361279e-07	2.03514209229323e-06	Ccnyl1	109	FALSE
Idh1	OK	negbinomial.size	2.0328738596876e-05	0.000171605627151805	Idh1	2556	FALSE
Pikfyve	OK	negbinomial.size	0.000445270009520373	0.00275718528353801	Pikfyve	593	FALSE
Kansl1l	OK	negbinomial.size	1.56529960625448e-37	8.77668754760732e-36	Kansl1l	371	FALSE
Ikzf2	OK	negbinomial.size	0.00187428569545281	0.00986650250534807	Ikzf2	98	FALSE
Atic	OK	negbinomial.size	0.00780842734529484	0.0336310818360303	Atic	1041	FALSE
Fn1	OK	negbinomial.size	4.13065682699247e-265	2.61157216975541e-262	Fn1	1765	TRUE
Rpl37a	OK	negbinomial.size	9.2145100359372e-35	4.82708690025453e-33	Rpl37a	5904	FALSE
Tns1	OK	negbinomial.size	0.0012564187762292	0.00691992738424825	Tns1	903	TRUE
Arpc2	OK	negbinomial.size	6.864331378689e-55	5.52006648369574e-53	Arpc2	5682	TRUE
Aamp	OK	negbinomial.size	0.000507736452446028	0.00308777667542644	Aamp	2735	FALSE
Pnkd	OK	negbinomial.size	0.000768148665802394	0.00445132926279611	Pnkd	2013	FALSE
Tmbim1	OK	negbinomial.size	7.26606236211217e-08	8.82857875475988e-07	Tmbim1	1964	FALSE
Slc11a1	OK	negbinomial.size	3.59219900568618e-31	1.69749919508392e-29	Slc11a1	3270	TRUE
Ctdsp1	OK	negbinomial.size	1.90874071894964e-05	0.000162097086993709	Ctdsp1	1424	FALSE
Cyp27a1	OK	negbinomial.size	5.43952592250591e-05	0.000418873195250507	Cyp27a1	792	FALSE
Slc23a3	OK	negbinomial.size	2.351639044081e-19	6.70564570345647e-18	Slc23a3	52	FALSE
Cnppd1	OK	negbinomial.size	1.04688451285611e-06	1.09934865654162e-05	Cnppd1	1784	FALSE
Tuba4a	OK	negbinomial.size	0.00012401659904399	0.000875228769619534	Tuba4a	596	FALSE
Speg	OK	negbinomial.size	0.00515768387095857	0.0236770490170319	Speg	184	FALSE
Chpf	OK	negbinomial.size	0.00269548474085416	0.0135253729402192	Chpf	146	FALSE
Mogat1	OK	negbinomial.size	6.71627961309178e-05	0.000506344517705747	Mogat1	25	FALSE
Utp14b	OK	negbinomial.size	0.00157063772907901	0.00845497438715905	Utp14b	167	FALSE
Kcne4	OK	negbinomial.size	0.00324933098042571	0.0158659077299881	Kcne4	14	FALSE
Cul3	OK	negbinomial.size	0.000154868216567138	0.00106868978199416	Cul3	1001	FALSE
Rhbdd1	OK	negbinomial.size	0.00244663734013498	0.0124775314021852	Rhbdd1	207	FALSE
Pid1	OK	negbinomial.size	4.0594723500732e-13	7.77747393297724e-12	Pid1	3908	TRUE
A530040E14Rik	OK	negbinomial.size	0.00106283037357218	0.00596297273544857	A530040E14Rik	267	FALSE
Sp110	OK	negbinomial.size	0.00117787974379569	0.00653447053025536	Sp110	1632	FALSE
Sp140	OK	negbinomial.size	8.83778915519798e-05	0.00064790429492425	Sp140	1091	FALSE
Itm2c	OK	negbinomial.size	3.84896660895052e-08	4.80073488266039e-07	Itm2c	3612	TRUE
B3gnt7	OK	negbinomial.size	0.00797914968667284	0.034197688056369	B3gnt7	50	FALSE
Ncl	OK	negbinomial.size	2.45796190112025e-07	2.80789604093706e-06	Ncl	3995	FALSE
Ptma	OK	negbinomial.size	6.17595453643065e-14	1.25817918250507e-12	Ptma	5817	TRUE
Eif4e2	OK	negbinomial.size	0.00107585298754802	0.00602497389330878	Eif4e2	2451	FALSE
Sag	OK	negbinomial.size	1.39345250553858e-06	1.43856709960866e-05	Sag	147	FALSE
Sh3bp4	OK	negbinomial.size	0.00123701660819599	0.00682331513576218	Sh3bp4	92	FALSE
Lrrfip1	OK	negbinomial.size	2.41372796464613e-21	7.63029348823909e-20	Lrrfip1	2377	TRUE
Ramp1	OK	negbinomial.size	1.39817742132658e-15	3.2165097892124e-14	Ramp1	2056	TRUE
Scly	OK	negbinomial.size	0.000117932302760687	0.000837771705198448	Scly	531	FALSE
Hdac4	OK	negbinomial.size	6.13974881539258e-05	0.00046633096325693	Hdac4	356	FALSE
Ndufa10	OK	negbinomial.size	6.00353526621894e-08	7.34811876542886e-07	Ndufa10	2458	FALSE
Myeov2	OK	negbinomial.size	0.00261678033328214	0.0131845747212773	Myeov2	4393	FALSE
Gpr35	OK	negbinomial.size	0.00325603437985025	0.0158944063776769	Gpr35	347	FALSE
Ing5	OK	negbinomial.size	0.000393349713827774	0.00246650718297956	Ing5	353	FALSE
Pdcd1	OK	negbinomial.size	3.88614895373108e-17	9.84151119705239e-16	Pdcd1	401	TRUE
St8sia4	OK	negbinomial.size	0.00075016258683828	0.00435950270354354	St8sia4	1831	FALSE
D1Ertd622e	OK	negbinomial.size	0.00928343168727793	0.0387108755938687	D1Ertd622e	1565	FALSE
Pam	OK	negbinomial.size	0.000757332637373547	0.0043955979443634	Pam	558	FALSE
Tnfrsf11a	OK	negbinomial.size	3.87697349771682e-06	3.71585515319591e-05	Tnfrsf11a	936	FALSE
Zcchc2	OK	negbinomial.size	0.000466057508410419	0.00286851663015593	Zcchc2	348	FALSE
Bcl2	OK	negbinomial.size	0.00585316899987732	0.0263098439844939	Bcl2	528	FALSE
Kdsr	OK	negbinomial.size	0.000841736192046587	0.00483043288925639	Kdsr	397	FALSE
Serpinb2	OK	negbinomial.size	0.00101590691797002	0.00572071662806523	Serpinb2	55	TRUE
Serpinb10	OK	negbinomial.size	0.00145843086005261	0.00789965430400727	Serpinb10	181	TRUE
Serpinb8	OK	negbinomial.size	2.54947012194431e-71	2.92153341786556e-69	Serpinb8	1083	TRUE
Clasp1	OK	negbinomial.size	0.000924831479382618	0.00524977869178957	Clasp1	381	FALSE
Gm27184	OK	negbinomial.size	0.00121802224493368	0.00673678366843412	Gm27184	17	FALSE
Tmem37	OK	negbinomial.size	3.89334924499439e-22	1.28158991753989e-20	Tmem37	1864	TRUE
Dbi	OK	negbinomial.size	0.00137921489302073	0.00752168502782127	Dbi	5397	FALSE
3110009E18Rik	OK	negbinomial.size	0.00638165815871081	0.0283448891327429	3110009E18Rik	258	FALSE
Marco	OK	negbinomial.size	1.10961476235299e-05	9.8617482635686e-05	Marco	17	FALSE
Actr3	OK	negbinomial.size	3.1820789627587e-11	5.28952110445881e-10	Actr3	5343	FALSE
Slc35f5	OK	negbinomial.size	6.36865719609312e-06	5.9123711235629e-05	Slc35f5	519	FALSE
Mgat5	OK	negbinomial.size	2.02193206962394e-06	2.03917076438696e-05	Mgat5	673	FALSE
Zranb3	OK	negbinomial.size	6.88741976824634e-07	7.37062862184277e-06	Zranb3	289	FALSE
R3hdm1	OK	negbinomial.size	0.00172629234324501	0.00917170968223622	R3hdm1	1273	FALSE
Mcm6	OK	negbinomial.size	0.000240326779979351	0.00158617405000771	Mcm6	916	FALSE
Cxcr4	OK	negbinomial.size	1.40837986300913e-71	1.62406570995424e-69	Cxcr4	1721	TRUE
Il10	OK	negbinomial.size	2.82034127553276e-14	5.89634632689774e-13	Il10	840	TRUE
Mapkapk2	OK	negbinomial.size	4.54663198589683e-05	0.000356097810599822	Mapkapk2	2037	FALSE
Rassf5	OK	negbinomial.size	6.25719645074349e-05	0.000474858017071117	Rassf5	1125	TRUE
Ikbke	OK	negbinomial.size	1.5912417734147e-06	1.62718449054983e-05	Ikbke	614	FALSE
Rab7b	OK	negbinomial.size	2.15549138400116e-07	2.47780153765901e-06	Rab7b	2894	TRUE
Rab29	OK	negbinomial.size	0.000104128415864903	0.000751732145319006	Rab29	1154	FALSE
Nucks1	OK	negbinomial.size	4.4044890957841e-08	5.46019659034493e-07	Nucks1	2251	TRUE
Cdk18	OK	negbinomial.size	0.000300918046711627	0.00193726558513261	Cdk18	294	FALSE
Nuak2	OK	negbinomial.size	0.000228739057688194	0.001518439762025	Nuak2	1322	FALSE
Tmcc2	OK	negbinomial.size	0.00577109842806224	0.026002815291086	Tmcc2	157	FALSE
Dstyk	OK	negbinomial.size	1.181432594193e-05	0.0001044547462736	Dstyk	535	FALSE
Mdm4	OK	negbinomial.size	0.00453138070162407	0.0212162577028287	Mdm4	862	FALSE
Snrpe	OK	negbinomial.size	2.08939054723643e-10	3.23829042126627e-09	Snrpe	4296	FALSE
Atp2b4	OK	negbinomial.size	0.00286139593657393	0.0142409594183179	Atp2b4	116	FALSE
Adipor1	OK	negbinomial.size	5.55013675805461e-05	0.000426138012809595	Adipor1	2894	FALSE
Ube2t	OK	negbinomial.size	0.000713170914491146	0.00417958475192003	Ube2t	265	FALSE
Ptpn7	OK	negbinomial.size	1.48130859396179e-10	2.32333559198369e-09	Ptpn7	952	FALSE
Rnpep	OK	negbinomial.size	1.3366972463788e-05	0.000117208723158084	Rnpep	2423	FALSE
Shisa4	OK	negbinomial.size	2.02053387978876e-05	0.000170721146018096	Shisa4	19	FALSE
Nav1	OK	negbinomial.size	3.43054116769359e-09	4.76507365982288e-08	Nav1	1444	FALSE
Phlda3	OK	negbinomial.size	1.36345708257728e-47	9.7272317544959e-46	Phlda3	1042	TRUE
Tmem9	OK	negbinomial.size	0.000982171778294245	0.00554095986308461	Tmem9	240	FALSE
Ddx59	OK	negbinomial.size	0.000759107690602345	0.00440311278304144	Ddx59	128	FALSE
Ptprc	OK	negbinomial.size	1.75365317636313e-30	7.91951502182707e-29	Ptprc	4608	TRUE
Nek7	OK	negbinomial.size	4.32678251714293e-05	0.000341357820360652	Nek7	1679	FALSE
Dennd1b	OK	negbinomial.size	4.55951508980441e-07	5.00891007618716e-06	Dennd1b	608	FALSE
Aspm	OK	negbinomial.size	0.00534854266293661	0.0244247894707205	Aspm	137	TRUE
Cfh	OK	negbinomial.size	6.40493913173514e-244	3.78821158001174e-241	Cfh	1239	TRUE
Uchl5	OK	negbinomial.size	0.00112827637175432	0.00628973769416708	Uchl5	1378	FALSE
Rgs1	OK	negbinomial.size	1.67049458200076e-275	1.22514072643936e-272	Rgs1	4540	TRUE
Rgs18	OK	negbinomial.size	3.85489240808486e-20	1.1363255997144e-18	Rgs18	1305	TRUE
Ptgs2	OK	negbinomial.size	8.04101164872153e-17	1.98963493359392e-15	Ptgs2	461	FALSE
Prg4	OK	negbinomial.size	8.82639923197568e-11	1.40845979041144e-09	Prg4	66	TRUE
Ivns1abp	OK	negbinomial.size	1.47942750644886e-07	1.73103403514613e-06	Ivns1abp	995	FALSE
Swt1	OK	negbinomial.size	0.00497595933108307	0.0229735172885908	Swt1	694	FALSE
Rgl1	OK	negbinomial.size	2.23074583269324e-24	8.17149387076755e-23	Rgl1	1333	FALSE
Arpc5	OK	negbinomial.size	1.11118404752396e-11	1.91841426660563e-10	Arpc5	5277	FALSE
Ncf2	OK	negbinomial.size	0.00899732872382469	0.0377323929897817	Ncf2	3602	TRUE
Dhx9	OK	negbinomial.size	0.00199960620197737	0.0104482130844272	Dhx9	1071	FALSE
Npl	OK	negbinomial.size	2.81655945033236e-14	5.89516181756208e-13	Npl	651	TRUE
Rnasel	OK	negbinomial.size	1.54615924453514e-24	5.69253609408672e-23	Rnasel	691	FALSE
Glul	OK	negbinomial.size	4.01678558364439e-39	2.34547018076815e-37	Glul	3914	TRUE
Gm29291	OK	negbinomial.size	0.000111613673372617	0.000800327930454187	Gm29291	273	FALSE
Ier5	OK	negbinomial.size	2.71004954735264e-56	2.20838926447603e-54	Ier5	4042	FALSE
Xpr1	OK	negbinomial.size	0.00552120802916762	0.0250820984179357	Xpr1	1071	FALSE
Axdnd1	OK	negbinomial.size	0.00365968483757582	0.0175425677116216	Axdnd1	14	FALSE
Gm2000	OK	negbinomial.size	0.000784226928649585	0.00453303932433485	Gm2000	2426	FALSE
Soat1	OK	negbinomial.size	8.87880820685342e-05	0.000650131583357258	Soat1	2065	FALSE
Tor3a	OK	negbinomial.size	0.000258187990605357	0.00169187877331995	Tor3a	1173	FALSE
Ralgps2	OK	negbinomial.size	2.54815589057619e-21	8.04138352043277e-20	Ralgps2	247	FALSE
BC026585	OK	negbinomial.size	3.38760685600501e-08	4.24707154404612e-07	BC026585	744	FALSE
Cacybp	OK	negbinomial.size	4.90452751678903e-12	8.67160193060046e-11	Cacybp	2735	FALSE
Rabgap1l	OK	negbinomial.size	6.14992043282818e-05	0.000466910108223208	Rabgap1l	287	FALSE
Prdx6	OK	negbinomial.size	0.000484628405336035	0.00297278749141392	Prdx6	2447	FALSE
Scyl3	OK	negbinomial.size	0.00956578033912807	0.0396716992802337	Scyl3	273	FALSE
Selp	OK	negbinomial.size	0.00818257635428958	0.0349551578415423	Selp	39	FALSE
F5	OK	negbinomial.size	8.22114473496199e-05	0.000607066809164431	F5	65	FALSE
Atp1b1	OK	negbinomial.size	0.00161828093623478	0.00866311853017946	Atp1b1	91	FALSE
Xcl1	OK	negbinomial.size	1.00637096803404e-05	9.02730513645012e-05	Xcl1	78	FALSE
Sft2d2	OK	negbinomial.size	5.65030748115688e-08	6.94359166668977e-07	Sft2d2	969	FALSE
Dcaf6	OK	negbinomial.size	0.00441536954848957	0.0207313189939965	Dcaf6	141	FALSE
Mpc2	OK	negbinomial.size	1.90521074912713e-16	4.57225642477041e-15	Mpc2	3669	TRUE
Rcsd1	OK	negbinomial.size	8.76351992526649e-06	7.93085576652325e-05	Rcsd1	943	FALSE
Creg1	OK	negbinomial.size	4.79338970093017e-13	9.11688798408243e-12	Creg1	4538	FALSE
Pou2f1	OK	negbinomial.size	8.11123281279019e-05	0.000599675216219791	Pou2f1	354	FALSE
Tmco1	OK	negbinomial.size	0.00210461771031591	0.0109086128312621	Tmco1	3317	FALSE
Aldh9a1	OK	negbinomial.size	0.00285048761506854	0.0141905214288031	Aldh9a1	2354	FALSE
Pbx1	OK	negbinomial.size	0.000263304835890354	0.00172294581229466	Pbx1	244	FALSE
Nuf2	OK	negbinomial.size	0.00947743245736499	0.0393944058276552	Nuf2	185	TRUE
Rgs5	OK	negbinomial.size	1.83840196140959e-14	3.88330644728627e-13	Rgs5	135	FALSE
Sh2d1b1	OK	negbinomial.size	4.72869295277321e-61	4.29210818262855e-59	Sh2d1b1	1651	TRUE
Atf6	OK	negbinomial.size	0.00699050452847233	0.0306555609972591	Atf6	1163	FALSE
Dusp12	OK	negbinomial.size	7.94859155533295e-48	5.71519318302077e-46	Dusp12	1456	TRUE
Gm26620	OK	negbinomial.size	1.04311269200376e-08	1.38090044822303e-07	Gm26620	271	TRUE
Fcgr2b	OK	negbinomial.size	1.56282810819083e-83	2.12255210101326e-81	Fcgr2b	3189	TRUE
Fcgr4	OK	negbinomial.size	1.32031483065964e-300	1.10036238273384e-297	Fcgr4	3121	TRUE
Fcgr3	OK	negbinomial.size	7.70635556863515e-69	8.21488542737938e-67	Fcgr3	4031	TRUE
Cfap126	OK	negbinomial.size	0.00390722726856226	0.0186123699581941	Cfap126	110	FALSE
Pcp4l1	OK	negbinomial.size	5.41902104641548e-07	5.87220749917422e-06	Pcp4l1	220	FALSE
Fcer1g	OK	negbinomial.size	4.72690956958891e-58	3.97559114488132e-56	Fcer1g	5860	TRUE
Ndufs2	OK	negbinomial.size	3.31861533311044e-07	3.7147015953956e-06	Ndufs2	3068	FALSE
Usf1	OK	negbinomial.size	7.76098201388315e-06	7.10422392533937e-05	Usf1	1045	FALSE
F11r	OK	negbinomial.size	5.15898376699665e-15	1.13963816105884e-13	F11r	636	TRUE
B930036N10Rik	OK	negbinomial.size	1.29343043423528e-05	0.000113632232926229	B930036N10Rik	424	FALSE
Cd244	OK	negbinomial.size	1.50293848184423e-16	3.63061621404664e-15	Cd244	691	TRUE
Cd48	OK	negbinomial.size	5.19256588084533e-15	1.14567623857159e-13	Cd48	4434	TRUE
Cd84	OK	negbinomial.size	1.73524989552352e-26	6.84210899665028e-25	Cd84	2691	TRUE
Pea15a	OK	negbinomial.size	1.73061878573786e-20	5.22749512957227e-19	Pea15a	2063	TRUE
Atp1a2	OK	negbinomial.size	0.00626733480492708	0.0279250507043349	Atp1a2	30	FALSE
Slamf9	OK	negbinomial.size	6.61408736885638e-07	7.09592111807968e-06	Slamf9	2982	TRUE
Tagln2	OK	negbinomial.size	1.82447333287476e-26	7.17848037730874e-25	Tagln2	5158	TRUE
Cfap45	OK	negbinomial.size	0.000524095461864995	0.00318188420307771	Cfap45	113	FALSE
Aim2	OK	negbinomial.size	3.26039828330275e-07	3.65847016672924e-06	Aim2	690	FALSE
Pyhin1	OK	negbinomial.size	4.31108116775389e-05	0.000340412029331471	Pyhin1	842	FALSE
Pydc3	OK	negbinomial.size	0.000462106560423846	0.00284797438163738	Pydc3	70	FALSE
AI607873	OK	negbinomial.size	1.69407848551918e-80	2.21863778799958e-78	AI607873	2789	TRUE
Mndal	OK	negbinomial.size	7.98148052064898e-08	9.6339990352929e-07	Mndal	1914	FALSE
Mnda	OK	negbinomial.size	0.000360650367234465	0.00228727930931993	Mnda	749	FALSE
Ifi203	OK	negbinomial.size	1.14512949590934e-23	4.1168528053917e-22	Ifi203	1398	FALSE
Olfr433	OK	negbinomial.size	0.00965274416155191	0.0399871360601117	Olfr433	12	FALSE
Fh1	OK	negbinomial.size	0.00186073533886158	0.00980643358379621	Fh1	1496	FALSE
Kmo	OK	negbinomial.size	0.00187415829903	0.00986650250534807	Kmo	120	FALSE
Cep170	OK	negbinomial.size	0.00657403181899929	0.0290795834502659	Cep170	1319	FALSE
Sdccag8	OK	negbinomial.size	0.00853622250288078	0.0361709358886802	Sdccag8	686	FALSE
Adss	OK	negbinomial.size	4.31387811279062e-07	4.75902257509122e-06	Adss	1572	FALSE
Desi2	OK	negbinomial.size	8.13974533760536e-05	0.000601540631862129	Desi2	1203	FALSE
B230369F24Rik	OK	negbinomial.size	0.00516412461013174	0.023694750932624	B230369F24Rik	32	FALSE
Hnrnpu	OK	negbinomial.size	0.00018154213370803	0.0012287098639855	Hnrnpu	3302	FALSE
Psen2	OK	negbinomial.size	3.85520591428906e-15	8.64122254749266e-14	Psen2	1718	TRUE
Itpkb	OK	negbinomial.size	4.72404749771438e-17	1.18651247767936e-15	Itpkb	2289	TRUE
H3f3a	OK	negbinomial.size	5.55348766704163e-07	6.01081442592729e-06	H3f3a	5760	TRUE
Sde2	OK	negbinomial.size	4.09589565631762e-26	1.5944426084625e-24	Sde2	1455	FALSE
Tmem63a	OK	negbinomial.size	0.000567681026044051	0.00341483976788638	Tmem63a	400	FALSE
Ephx1	OK	negbinomial.size	0.00738917433604063	0.0320436403621819	Ephx1	439	FALSE
Nvl	OK	negbinomial.size	0.00544946309117728	0.0247761001024184	Nvl	525	FALSE
Cnih4	OK	negbinomial.size	1.86412775027729e-09	2.64746570885625e-08	Cnih4	3487	FALSE
Wdr26	OK	negbinomial.size	2.21100176355899e-12	4.01373438958951e-11	Wdr26	2491	FALSE
Lbr	OK	negbinomial.size	0.00255694922316394	0.0129400121464838	Lbr	1270	FALSE
Srp9	OK	negbinomial.size	5.48645588888159e-06	5.15075108666892e-05	Srp9	4449	FALSE
Degs1	OK	negbinomial.size	3.293165936852e-05	0.000266461595111127	Degs1	2928	FALSE
Capn2	OK	negbinomial.size	4.69992181432186e-05	0.000366850006239214	Capn2	2610	FALSE
Tlr5	OK	negbinomial.size	0.000857699378298155	0.00491281415217016	Tlr5	28	FALSE
Dusp10	OK	negbinomial.size	1.61025183897146e-05	0.000138936317494314	Dusp10	517	FALSE
Hlx	OK	negbinomial.size	3.69864936748536e-08	4.61953243547984e-07	Hlx	515	FALSE
Marc2	OK	negbinomial.size	0.00723604315332284	0.0315212286092122	Marc2	2779	FALSE
C130074G19Rik	OK	negbinomial.size	0.000251248700518316	0.00164994445702125	C130074G19Rik	52	FALSE
Eprs	OK	negbinomial.size	1.8166514767381e-05	0.000155211112889064	Eprs	1610	FALSE
Tgfb2	OK	negbinomial.size	0.00785384203760143	0.033791337280501	Tgfb2	33	FALSE
Rrp15	OK	negbinomial.size	0.00685663788839811	0.0301333786394486	Rrp15	882	FALSE
Cenpf	OK	negbinomial.size	9.75876159647967e-09	1.29563283035087e-07	Cenpf	293	TRUE
Batf3	OK	negbinomial.size	1.46046400587487e-11	2.48400812130944e-10	Batf3	2672	TRUE
Fam71a	OK	negbinomial.size	0.00116312458212102	0.00645652110602144	Fam71a	179	FALSE
Atf3	OK	negbinomial.size	1.53540566106736e-34	7.9976314760426e-33	Atf3	4167	TRUE
Nenf	OK	negbinomial.size	3.8669772616633e-08	4.81992033260344e-07	Nenf	2763	FALSE
Ppp2r5a	OK	negbinomial.size	4.52757815916656e-07	4.97680728706948e-06	Ppp2r5a	1360	FALSE
Ints7	OK	negbinomial.size	0.000519259469918006	0.00315356819508004	Ints7	324	FALSE
Slc30a1	OK	negbinomial.size	4.87748290757533e-06	4.6121015528826e-05	Slc30a1	377	FALSE
Gm26670	OK	negbinomial.size	0.00301205647823221	0.0149219280001047	Gm26670	20	FALSE
Hhat	OK	negbinomial.size	0.000176011830764214	0.00119525071002291	Hhat	36	FALSE
Traf3ip3	OK	negbinomial.size	0.000398575297426229	0.0024975659871189	Traf3ip3	316	FALSE
Hsd11b1	OK	negbinomial.size	3.47598066393503e-06	3.35608770264607e-05	Hsd11b1	164	FALSE
G0s2	OK	negbinomial.size	1.93259573230273e-13	3.79787167757455e-12	G0s2	249	TRUE
Cr1l	OK	negbinomial.size	3.46423704454415e-08	4.33561680626055e-07	Cr1l	2301	FALSE
Nmt2	OK	negbinomial.size	0.00971049187512172	0.0401809678470677	Nmt2	595	FALSE
Meig1	OK	negbinomial.size	0.00535698885698507	0.0244450947468445	Meig1	29	FALSE
Dclre1c	OK	negbinomial.size	1.4977577675389e-09	2.15383440531967e-08	Dclre1c	867	FALSE
Fam107b	OK	negbinomial.size	6.82798653812277e-11	1.1020346230324e-09	Fam107b	1487	TRUE
Sephs1	OK	negbinomial.size	0.000456979780347482	0.00282302030750374	Sephs1	404	FALSE
Ccdc3	OK	negbinomial.size	0.00080970403533712	0.00465827533351305	Ccdc3	10	FALSE
Camk1d	OK	negbinomial.size	0.000135621759577401	0.000949093496889942	Camk1d	1085	FALSE
Nudt5	OK	negbinomial.size	5.39721229062413e-05	0.000416314208450119	Nudt5	976	FALSE
Upf2	OK	negbinomial.size	6.54232029037403e-05	0.000494245745875599	Upf2	729	FALSE
Usp6nl	OK	negbinomial.size	0.000153259515057259	0.00105878417806136	Usp6nl	513	FALSE
Celf2	OK	negbinomial.size	0.00216824108974768	0.0112048197239357	Celf2	3847	FALSE
Gata3	OK	negbinomial.size	7.24653183815848e-15	1.58739738653089e-13	Gata3	145	FALSE
Atp5c1	OK	negbinomial.size	2.1861181380845e-08	2.80297035397059e-07	Atp5c1	4733	FALSE
Kin	OK	negbinomial.size	7.92539680534322e-05	0.000587832323729644	Kin	573	FALSE
Il2ra	OK	negbinomial.size	0.00879037325063084	0.0370850192246471	Il2ra	31	FALSE
Rsu1	OK	negbinomial.size	3.30390802868008e-07	3.70049808832311e-06	Rsu1	3184	FALSE
Trdmt1	OK	negbinomial.size	0.0053556067503134	0.0244448717368674	Trdmt1	182	FALSE
Vim	OK	negbinomial.size	8.2031453136888e-23	2.81130223040157e-21	Vim	5415	TRUE
St8sia6	OK	negbinomial.size	2.0493465585699e-06	2.06341401160786e-05	St8sia6	143	FALSE
Mrc1	OK	negbinomial.size	0	0	Mrc1	2918	TRUE
Nsun6	OK	negbinomial.size	3.39906558760589e-05	0.000274545672020943	Nsun6	361	FALSE
Arl5b	OK	negbinomial.size	3.93547502729551e-15	8.78890799335727e-14	Arl5b	544	FALSE
Plxdc2	OK	negbinomial.size	0.000190377567063478	0.00128471574976403	Plxdc2	777	FALSE
Bmi1	OK	negbinomial.size	0.000724614749474511	0.00423115013745706	Bmi1	413	FALSE
Armc3	OK	negbinomial.size	0.000698801128575954	0.00410526071529642	Armc3	250	FALSE
Apbb1ip	OK	negbinomial.size	5.05627786183505e-21	1.58202823543935e-19	Apbb1ip	3221	TRUE
Acbd5	OK	negbinomial.size	5.52725772327215e-05	0.000424915179690545	Acbd5	1160	FALSE
Yme1l1	OK	negbinomial.size	0.000714945323417837	0.00418668875913959	Yme1l1	1060	FALSE
Hnmt	OK	negbinomial.size	0.00113530334632817	0.00631930384181148	Hnmt	605	FALSE
Il1rn	OK	negbinomial.size	0.00410952467409492	0.0194849068785959	Il1rn	872	TRUE
Tubb4b	OK	negbinomial.size	1.26121379667064e-06	1.30941987327045e-05	Tubb4b	1577	TRUE
Ndor1	OK	negbinomial.size	0.00369317711807606	0.0176984846994053	Ndor1	199	FALSE
Uap1l1	OK	negbinomial.size	2.46995074428426e-11	4.14332542510997e-10	Uap1l1	2507	TRUE
Fut7	OK	negbinomial.size	0.00137191772139789	0.00748634268506855	Fut7	177	FALSE
Fbxw5	OK	negbinomial.size	0.00951072003229076	0.0394969539732845	Fbxw5	649	FALSE
Edf1	OK	negbinomial.size	1.21049333058781e-10	1.91001680002819e-09	Edf1	4493	FALSE
Tmem141	OK	negbinomial.size	9.35992879145969e-09	1.24629117205093e-07	Tmem141	1539	FALSE
Fcna	OK	negbinomial.size	2.26214319638698e-83	3.04973496365847e-81	Fcna	523	TRUE
Bmyc	OK	negbinomial.size	9.86703134575272e-23	3.35022258748845e-21	Bmyc	1303	TRUE
Camsap1	OK	negbinomial.size	0.00850269880862066	0.0360705651679916	Camsap1	236	FALSE
Nacc2	OK	negbinomial.size	2.82627462612918e-07	3.20468430860102e-06	Nacc2	473	FALSE
Notch1	OK	negbinomial.size	1.61023803479448e-19	4.62754143698383e-18	Notch1	607	FALSE
Egfl7	OK	negbinomial.size	5.05209230173306e-12	8.92390292411133e-11	Egfl7	160	FALSE
Rpl7a	OK	negbinomial.size	4.08227016293589e-52	3.17154336599278e-50	Rpl7a	5331	FALSE
Surf1	OK	negbinomial.size	5.67743637093903e-05	0.000434819531583823	Surf1	1390	FALSE
Rxra	OK	negbinomial.size	0.00403936142961079	0.0191919387955206	Rxra	345	FALSE
Olfm1	OK	negbinomial.size	1.51872561362016e-15	3.4894528979606e-14	Olfm1	1131	TRUE
Gm13373	OK	negbinomial.size	0.000514738854291527	0.00312818591098281	Gm13373	168	FALSE
Tsc1	OK	negbinomial.size	0.00454026942235932	0.0212470239558341	Tsc1	476	FALSE
Coq4	OK	negbinomial.size	0.000253511352006912	0.00166301632881815	Coq4	212	FALSE
Set	OK	negbinomial.size	0.00569588351706861	0.0257290032730852	Set	3586	FALSE
D2Wsu81e	OK	negbinomial.size	0.00196985534597068	0.0103117703585556	D2Wsu81e	304	FALSE
Phyhd1	OK	negbinomial.size	0.000172592470730015	0.0011755137261645	Phyhd1	17	FALSE
Ppp2r4	OK	negbinomial.size	0.00102463207535867	0.00576807771007097	Ppp2r4	1870	FALSE
Ntmt1	OK	negbinomial.size	4.75231828808341e-06	4.50071052747982e-05	Ntmt1	623	FALSE
BC005624	OK	negbinomial.size	1.09705253272682e-06	1.14743058685375e-05	BC005624	1894	FALSE
Fnbp1	OK	negbinomial.size	3.2545445114168e-08	4.09273481596893e-07	Fnbp1	1560	FALSE
Ass1	OK	negbinomial.size	5.42315314658143e-05	0.000417787869506599	Ass1	227	FALSE
St6galnac6	OK	negbinomial.size	0.000328217751138749	0.00209608933024345	St6galnac6	610	FALSE
Sh2d3c	OK	negbinomial.size	4.44786451315637e-05	0.000349556776033956	Sh2d3c	300	FALSE
Tor2a	OK	negbinomial.size	9.48757538963142e-05	0.000689202435692916	Tor2a	1217	FALSE
Fam129b	OK	negbinomial.size	5.8716729327819e-08	7.20114536605726e-07	Fam129b	1277	FALSE
Pbx3	OK	negbinomial.size	0.00170328058317001	0.00906521030258986	Pbx3	343	FALSE
Gapvd1	OK	negbinomial.size	0.000115576559620577	0.000824551058616065	Gapvd1	1469	FALSE
Hspa5	OK	negbinomial.size	1.65154175021146e-07	1.92138439023649e-06	Hspa5	5040	TRUE
Rabepk	OK	negbinomial.size	0.00997104580976492	0.0410829494206831	Rabepk	333	FALSE
Psmd5	OK	negbinomial.size	2.17957906531757e-05	0.000182477544121451	Psmd5	766	FALSE
Phf19	OK	negbinomial.size	0.00536189101544255	0.0244552914846117	Phf19	69	FALSE
Traf1	OK	negbinomial.size	5.68735591571972e-20	1.66577748745561e-18	Traf1	1431	TRUE
Gsn	OK	negbinomial.size	8.21589445205636e-21	2.53600041714568e-19	Gsn	4119	TRUE
Ggta1	OK	negbinomial.size	5.54195953202982e-19	1.54896079298425e-17	Ggta1	1036	TRUE
Ndufa8	OK	negbinomial.size	2.88571518226934e-05	0.000236309012357787	Ndufa8	3662	FALSE
Ptgs1	OK	negbinomial.size	8.42076406084258e-31	3.86954158033956e-29	Ptgs1	378	FALSE
Rabgap1	OK	negbinomial.size	4.48114592923327e-05	0.000351720079676764	Rabgap1	514	FALSE
Psmb7	OK	negbinomial.size	0.000798936714471214	0.00460355269007848	Psmb7	3352	FALSE
Rpl35	OK	negbinomial.size	2.56721958465794e-100	4.48285438901936e-98	Rpl35	5787	TRUE
Zeb2	OK	negbinomial.size	2.45000589208974e-13	4.78390394371303e-12	Zeb2	4756	FALSE
Zeb2os	OK	negbinomial.size	5.48014001876136e-05	0.000421646526412042	Zeb2os	1414	FALSE
Acvr2a	OK	negbinomial.size	0.00128330904605966	0.00705319884877215	Acvr2a	143	FALSE
Mbd5	OK	negbinomial.size	0.00796353526722945	0.0341486024956786	Mbd5	149	FALSE
Rnd3	OK	negbinomial.size	1.1061811723478e-08	1.45807561430603e-07	Rnd3	1055	FALSE
Nmi	OK	negbinomial.size	4.53575623052826e-06	4.30598809032476e-05	Nmi	1119	FALSE
Fmnl2	OK	negbinomial.size	0.00169202222096334	0.00902100244878246	Fmnl2	194	FALSE
Nr4a2	OK	negbinomial.size	5.37334592630447e-15	1.18413819181241e-13	Nr4a2	896	TRUE
Cytip	OK	negbinomial.size	2.01723668010575e-70	2.22807436926138e-68	Cytip	2968	TRUE
Pkp4	OK	negbinomial.size	5.27943883070251e-11	8.61963588254057e-10	Pkp4	421	FALSE
Rbms1	OK	negbinomial.size	1.4525276988304e-05	0.000126398174456837	Rbms1	3441	FALSE
Tank	OK	negbinomial.size	0.000218708217675014	0.00145977982201361	Tank	1534	FALSE
Psmd14	OK	negbinomial.size	9.50035762002891e-07	1.00339318527206e-05	Psmd14	2380	FALSE
Cobll1	OK	negbinomial.size	0.000103326093765564	0.000746447568633418	Cobll1	53	FALSE
Spc25	OK	negbinomial.size	4.42340580618298e-05	0.000348082169340622	Spc25	324	TRUE
Dhrs9	OK	negbinomial.size	0.0059065194664723	0.026504168971554	Dhrs9	237	FALSE
Phospho2	OK	negbinomial.size	5.92067466285239e-06	5.53572513734822e-05	Phospho2	527	FALSE
Dync1i2	OK	negbinomial.size	6.45220193025767e-06	5.98689890644101e-05	Dync1i2	2660	FALSE
Hat1	OK	negbinomial.size	1.30402773253447e-06	1.35233871470698e-05	Hat1	1301	FALSE
Pdk1	OK	negbinomial.size	0.00684582635285637	0.0300930774825273	Pdk1	541	FALSE
Cdca7	OK	negbinomial.size	1.70541310130875e-06	1.73522470657581e-05	Cdca7	128	FALSE
Sp3	OK	negbinomial.size	0.000100359750330583	0.000725876142923563	Sp3	950	FALSE
Sp3os	OK	negbinomial.size	0.000120757579147808	0.000855852421211851	Sp3os	651	FALSE
Gpr155	OK	negbinomial.size	1.06624322252854e-09	1.55278550318195e-08	Gpr155	253	FALSE
Wipf1	OK	negbinomial.size	0.000697967230693617	0.00410299107879688	Wipf1	1933	FALSE
Hnrnpa3	OK	negbinomial.size	3.15291424364978e-13	6.10440154776332e-12	Hnrnpa3	5015	FALSE
Agps	OK	negbinomial.size	8.07481087652757e-06	7.350496305996e-05	Agps	961	FALSE
Sestd1	OK	negbinomial.size	5.97468981012791e-05	0.000455303149080196	Sestd1	487	FALSE
Dusp19	OK	negbinomial.size	0.0031153143907295	0.0153463969247784	Dusp19	339	FALSE
Itgav	OK	negbinomial.size	1.43781997144126e-12	2.63360930832923e-11	Itgav	1400	FALSE
Ctnnd1	OK	negbinomial.size	1.41360105093686e-17	3.66596538457247e-16	Ctnnd1	729	FALSE
Tmx2	OK	negbinomial.size	0.000379430097300546	0.00239149220832091	Tmx2	783	FALSE
Zdhhc5	OK	negbinomial.size	0.00322552516008254	0.0157766027750291	Zdhhc5	277	FALSE
Serping1	OK	negbinomial.size	0.00233823855914711	0.0120054897737223	Serping1	275	FALSE
Ube2l6	OK	negbinomial.size	4.49360949969756e-06	4.26892902471268e-05	Ube2l6	1241	FALSE
Slc43a3	OK	negbinomial.size	0.00975720961910625	0.0403378665989432	Slc43a3	243	FALSE
Prg2	OK	negbinomial.size	1.37793461264966e-05	0.000120364131124019	Prg2	48	TRUE
Aplnr	OK	negbinomial.size	7.12895770056002e-06	6.57161585921408e-05	Aplnr	30	FALSE
Ptprj	OK	negbinomial.size	3.75138429044427e-18	1.01747974800733e-16	Ptprj	2020	FALSE
Celf1	OK	negbinomial.size	0.000755283045508672	0.00438509013280605	Celf1	1571	FALSE
Psmc3	OK	negbinomial.size	2.69323901684207e-05	0.000221835298175199	Psmc3	3044	FALSE
Spi1	OK	negbinomial.size	5.11940906402875e-45	3.45089577900615e-43	Spi1	4859	TRUE
Madd	OK	negbinomial.size	0.000109951642341025	0.000789644873608573	Madd	641	FALSE
Nr1h3	OK	negbinomial.size	1.80827383135355e-17	4.65002814836849e-16	Nr1h3	1141	TRUE
Dgkz	OK	negbinomial.size	0.00134930868958081	0.00737834023962543	Dgkz	1539	FALSE
Phf21a	OK	negbinomial.size	0.000259516433919774	0.00169936921997109	Phf21a	623	FALSE
Pex16	OK	negbinomial.size	5.71749283938007e-07	6.17738545727953e-06	Pex16	838	FALSE
Cd82	OK	negbinomial.size	0.00071818584300253	0.00420029902119661	Cd82	1103	FALSE
Accs	OK	negbinomial.size	0.00411927084889527	0.0195210211978534	Accs	247	FALSE
Hsd17b12	OK	negbinomial.size	0.0001611762451741	0.00110514826300192	Hsd17b12	2283	FALSE
Api5	OK	negbinomial.size	0.00237503689020282	0.0121671699865518	Api5	1448	FALSE
Gm10800	OK	negbinomial.size	1.83171152866661e-06	1.85651911985088e-05	Gm10800	87	FALSE
Traf6	OK	negbinomial.size	0.00614293227809592	0.0274708934924119	Traf6	292	FALSE
Prr5l	OK	negbinomial.size	1.53338046406812e-05	0.000132771590351964	Prr5l	200	FALSE
Commd9	OK	negbinomial.size	2.25259032910672e-05	0.000187989274848301	Commd9	926	FALSE
Ldlrad3	OK	negbinomial.size	0.00704255820837438	0.0308395760092057	Ldlrad3	266	TRUE
Cd44	OK	negbinomial.size	9.60519628500671e-12	1.66614261008134e-10	Cd44	4214	TRUE
Lmo2	OK	negbinomial.size	7.67191711681064e-08	9.30321430798433e-07	Lmo2	2351	TRUE
Nop10	OK	negbinomial.size	3.6107094659938e-09	5.00774266709503e-08	Nop10	4235	FALSE
Slc12a6	OK	negbinomial.size	4.10458108777128e-09	5.6712505082356e-08	Slc12a6	728	FALSE
Emc4	OK	negbinomial.size	1.15231040943931e-05	0.000102065755348163	Emc4	2034	FALSE
Emc7	OK	negbinomial.size	5.608300609157e-05	0.000430243479786166	Emc7	3225	FALSE
Arhgap11a	OK	negbinomial.size	0.00358746637083281	0.0172517950170565	Arhgap11a	487	FALSE
Gm29340	OK	negbinomial.size	0.00145125075408286	0.00786541016142748	Gm29340	149	FALSE
Spred1	OK	negbinomial.size	9.20331988304502e-16	2.12790504483771e-14	Spred1	1168	FALSE
Rasgrp1	OK	negbinomial.size	0.00306064307739593	0.0151095559569344	Rasgrp1	365	FALSE
Thbs1	OK	negbinomial.size	4.44607086951541e-46	3.06461313505884e-44	Thbs1	412	TRUE
Bub1b	OK	negbinomial.size	6.28822472238555e-05	0.000477015309412243	Bub1b	320	TRUE
Knstrn	OK	negbinomial.size	0.000852915397445434	0.00488846633703096	Knstrn	391	TRUE
Casc5	OK	negbinomial.size	0.00429713063250273	0.0202748044639572	Casc5	192	TRUE
Rad51	OK	negbinomial.size	0.000338387797854468	0.00215653120391438	Rad51	209	FALSE
Rhov	OK	negbinomial.size	0.00759059036341607	0.0327698314841615	Rhov	121	FALSE
Vps18	OK	negbinomial.size	4.83757114939825e-10	7.29415024870204e-09	Vps18	716	FALSE
Dll4	OK	negbinomial.size	0.0013299445901776	0.00728113886560355	Dll4	29	FALSE
Chp1	OK	negbinomial.size	0.00336775315715099	0.0163743712904703	Chp1	1507	FALSE
Nusap1	OK	negbinomial.size	1.41285076889838e-06	1.45662948837056e-05	Nusap1	298	TRUE
Mga	OK	negbinomial.size	1.5792681811704e-06	1.61674383594412e-05	Mga	679	FALSE
Mapkbp1	OK	negbinomial.size	0.00849354738375353	0.0360400812962557	Mapkbp1	67	FALSE
Ehd4	OK	negbinomial.size	3.54236525724455e-06	3.4165842709931e-05	Ehd4	3826	TRUE
Zfp106	OK	negbinomial.size	0.00252606241642873	0.0128084497802049	Zfp106	1332	FALSE
Stard9	OK	negbinomial.size	3.13796514661971e-10	4.79854803697018e-09	Stard9	442	FALSE
Map1a	OK	negbinomial.size	0.00538845303701905	0.0245581124617808	Map1a	11	FALSE
Pdia3	OK	negbinomial.size	4.70673855070873e-14	9.71824902333836e-13	Pdia3	4657	FALSE
Eif3j1	OK	negbinomial.size	2.12056801257233e-13	4.16280669277449e-12	Eif3j1	2238	FALSE
B2m	OK	negbinomial.size	4.3803797892806e-18	1.17590429628784e-16	B2m	5902	TRUE
Trim69	OK	negbinomial.size	6.33501637380877e-11	1.02667917589181e-09	Trim69	17	FALSE
Slc28a2	OK	negbinomial.size	7.06145016529054e-05	0.000529083379086738	Slc28a2	504	FALSE
Gatm	OK	negbinomial.size	4.16020995233918e-25	1.55351220929e-23	Gatm	1397	TRUE
AA467197	OK	negbinomial.size	1.82491995013603e-06	1.85065858881328e-05	AA467197	150	FALSE
Slc30a4	OK	negbinomial.size	9.87560048281894e-06	8.86724460590035e-05	Slc30a4	88	FALSE
Sema6d	OK	negbinomial.size	5.3630884204745e-10	8.020573098646e-09	Sema6d	284	FALSE
Eid1	OK	negbinomial.size	2.87121118571543e-14	5.99586071641144e-13	Eid1	1987	FALSE
Secisbp2l	OK	negbinomial.size	0.00430890793939996	0.0203199143695726	Secisbp2l	797	FALSE
Usp50	OK	negbinomial.size	2.99059986856989e-14	6.23098279434421e-13	Usp50	1739	FALSE
Trpm7	OK	negbinomial.size	0.00210829171389797	0.010922726356123	Trpm7	828	FALSE
Sppl2a	OK	negbinomial.size	0.00902530507125952	0.0378221512031287	Sppl2a	1759	FALSE
Blvra	OK	negbinomial.size	1.25276577133654e-15	2.88561060520797e-14	Blvra	3490	TRUE
Itpripl1	OK	negbinomial.size	6.78494266118277e-05	0.000511310824877871	Itpripl1	765	FALSE
Snrnp200	OK	negbinomial.size	0.000307456421583197	0.00197519743858722	Snrnp200	787	FALSE
Tmem127	OK	negbinomial.size	0.00620061548480292	0.0276883304709843	Tmem127	494	FALSE
Stard7	OK	negbinomial.size	0.00880650242479082	0.0371076758236804	Stard7	745	FALSE
Dusp2	OK	negbinomial.size	2.98148912127667e-40	1.78645761564078e-38	Dusp2	2210	TRUE
1500011K16Rik	OK	negbinomial.size	3.6945759827591e-06	3.55217884865695e-05	1500011K16Rik	1881	FALSE
Bub1	OK	negbinomial.size	0.00561893858616456	0.0254504048857034	Bub1	139	FALSE
Bcl2l11	OK	negbinomial.size	1.8173183811721e-07	2.10756056412337e-06	Bcl2l11	857	FALSE
Mertk	OK	negbinomial.size	4.71305146829095e-20	1.3848365171653e-18	Mertk	652	TRUE
Slc20a1	OK	negbinomial.size	7.17592618835709e-62	6.7472105981296e-60	Slc20a1	750	FALSE
Ckap2l	OK	negbinomial.size	0.000288263356119541	0.00186826038686878	Ckap2l	211	TRUE
Il1a	OK	negbinomial.size	0.00469406522758814	0.0218662819989402	Il1a	82	FALSE
Il1b	OK	negbinomial.size	5.91716097506388e-41	3.65290055480795e-39	Il1b	1573	TRUE
Snrpb	OK	negbinomial.size	0.000771561242756531	0.00446828028614687	Snrpb	4573	FALSE
Nop56	OK	negbinomial.size	0.00857241179797519	0.0362823569519564	Nop56	1524	FALSE
Idh3b	OK	negbinomial.size	2.54327044325237e-05	0.000210523086126556	Idh3b	2175	FALSE
Vps16	OK	negbinomial.size	0.000254014576742367	0.00166572148232164	Vps16	602	FALSE
Ptpra	OK	negbinomial.size	4.43105152988317e-12	7.85718856870483e-11	Ptpra	2059	FALSE
Oxt	OK	negbinomial.size	0.000507752750281468	0.00308777667542644	Oxt	7	FALSE
Adam33	OK	negbinomial.size	6.53734363138462e-07	7.01769294387804e-06	Adam33	113	FALSE
Siglec1	OK	negbinomial.size	0.00331511185812923	0.0161441104698006	Siglec1	281	FALSE
Rnf24	OK	negbinomial.size	0.000585840490607927	0.00351255245104524	Rnf24	57	FALSE
Smox	OK	negbinomial.size	0.000619641990096489	0.00369828642201144	Smox	633	FALSE
Tmem230	OK	negbinomial.size	0.000694714199935808	0.00408911231326582	Tmem230	1542	FALSE
Pcna	OK	negbinomial.size	0.000127463547717053	0.000897137868480681	Pcna	2265	FALSE
AU019990	OK	negbinomial.size	0.00214581525103063	0.0110983138582924	AU019990	25	FALSE
Trmt6	OK	negbinomial.size	0.00535215502876029	0.0244351998138247	Trmt6	732	FALSE
Bmp2	OK	negbinomial.size	9.80099237552079e-23	3.33397393701621e-21	Bmp2	174	FALSE
Tmx4	OK	negbinomial.size	0.00942343411104851	0.0392055058829304	Tmx4	468	FALSE
Plcb1	OK	negbinomial.size	0.00503600839409376	0.023193974856998	Plcb1	264	TRUE
Btbd3	OK	negbinomial.size	1.955566216023e-05	0.0001658432311322	Btbd3	81	FALSE
Rrbp1	OK	negbinomial.size	0.000970416008423066	0.00547801031848427	Rrbp1	4678	FALSE
Snx5	OK	negbinomial.size	2.94047830390381e-29	1.28672242725719e-27	Snx5	4454	TRUE
Mgme1	OK	negbinomial.size	0.00318086272167366	0.0156231229579123	Mgme1	315	FALSE
Rin2	OK	negbinomial.size	1.35678629382711e-20	4.13921409273212e-19	Rin2	1153	FALSE
Naa20	OK	negbinomial.size	8.10174209031167e-05	0.000599215172351208	Naa20	1966	FALSE
Ralgapa2	OK	negbinomial.size	0.00427079294717235	0.0201609136679725	Ralgapa2	192	FALSE
Cd93	OK	negbinomial.size	1.77192466716224e-05	0.000151672449917926	Cd93	2163	TRUE
Cst3	OK	negbinomial.size	2.30767549155114e-07	2.64280013351594e-06	Cst3	5886	TRUE
Apmap	OK	negbinomial.size	0.000902974138572668	0.00513843290835812	Apmap	824	FALSE
Entpd6	OK	negbinomial.size	0.000685455955555888	0.00403980551112736	Entpd6	279	FALSE
Abhd12	OK	negbinomial.size	3.04280625554591e-39	1.78242340879981e-37	Abhd12	4059	TRUE
Nsfl1c	OK	negbinomial.size	3.44545271186788e-05	0.000277925101065101	Nsfl1c	1464	FALSE
Fkbp1a	OK	negbinomial.size	3.10330089835792e-20	9.23685421613515e-19	Fkbp1a	3826	TRUE
Psmf1	OK	negbinomial.size	0.00361239977093281	0.0173535762774917	Psmf1	581	FALSE
Tcf15	OK	negbinomial.size	5.10667826963849e-14	1.04615582205387e-12	Tcf15	111	FALSE
Rbck1	OK	negbinomial.size	0.00501284921677479	0.0230989169111751	Rbck1	1505	FALSE
Defb25	OK	negbinomial.size	0.00204786416210011	0.0106578454192749	Defb25	21	FALSE
Rem1	OK	negbinomial.size	0.00202687150738827	0.0105635841637192	Rem1	252	FALSE
Id1	OK	negbinomial.size	2.04869689271624e-15	4.68949532184172e-14	Id1	168	FALSE
Bcl2l1	OK	negbinomial.size	0.00736745522871975	0.0319872819366746	Bcl2l1	819	FALSE
Tpx2	OK	negbinomial.size	0.000275986735084899	0.00179822913567222	Tpx2	357	TRUE
Pdrg1	OK	negbinomial.size	0.000297715727106408	0.00192002035050862	Pdrg1	1519	FALSE
Hck	OK	negbinomial.size	3.42953546628659e-60	3.00863793178778e-58	Hck	2669	TRUE
Kif3b	OK	negbinomial.size	6.81796680568173e-05	0.000513497941085473	Kif3b	460	FALSE
Nol4l	OK	negbinomial.size	3.27285511206581e-05	0.000265052113426354	Nol4l	193	FALSE
1700003F12Rik	OK	negbinomial.size	8.61642983374437e-05	0.000632759991842426	1700003F12Rik	73	FALSE
Chmp4b	OK	negbinomial.size	0.00040694508375524	0.00254306002408055	Chmp4b	4383	FALSE
Dynlrb1	OK	negbinomial.size	4.34008927872039e-08	5.39861173170545e-07	Dynlrb1	4149	FALSE
Ncoa6	OK	negbinomial.size	0.00154425708714155	0.00833002834254523	Ncoa6	498	FALSE
Edem2	OK	negbinomial.size	8.60671721820256e-06	7.8043600492455e-05	Edem2	1303	TRUE
Eif6	OK	negbinomial.size	5.70060765124016e-08	7.00071274517672e-07	Eif6	3055	FALSE
Ergic3	OK	negbinomial.size	0.000282119637696252	0.0018316797298728	Ergic3	2717	FALSE
Nfs1	OK	negbinomial.size	0.00146603388552763	0.00793380498558121	Nfs1	771	FALSE
Rbm39	OK	negbinomial.size	0.00222516058836066	0.011476320502839	Rbm39	5198	FALSE
Scand1	OK	negbinomial.size	1.85477261138986e-07	2.14556819115666e-06	Scand1	4049	FALSE
Dlgap4	OK	negbinomial.size	5.64498490128152e-05	0.000432514827267015	Dlgap4	1348	FALSE
Soga1	OK	negbinomial.size	5.53486613918739e-05	0.000425143572107251	Soga1	305	FALSE
Rpn2	OK	negbinomial.size	0.000300116616050718	0.0019334638634188	Rpn2	3361	FALSE
Ctnnbl1	OK	negbinomial.size	0.000114471712976152	0.00081794187740364	Ctnnbl1	1099	FALSE
Tgm2	OK	negbinomial.size	4.70051216318889e-06	4.45394783008105e-05	Tgm2	847	TRUE
Adig	OK	negbinomial.size	1.16370850459492e-05	0.000103025569443495	Adig	34	FALSE
Mafb	OK	negbinomial.size	2.45517320340625e-62	2.32039178785843e-60	Mafb	3698	TRUE
Top1	OK	negbinomial.size	1.20525784326125e-26	4.79357973019416e-25	Top1	2541	FALSE
Chd6	OK	negbinomial.size	0.00381733549463252	0.0182410336966607	Chd6	645	FALSE
Tox2	OK	negbinomial.size	0.000394322850067136	0.00247176391657468	Tox2	43	FALSE
Oser1	OK	negbinomial.size	0.000620977858695811	0.00370264358997974	Oser1	1510	FALSE
Serinc3	OK	negbinomial.size	2.7368495890884e-143	7.84064643998996e-141	Serinc3	4730	TRUE
Ywhab	OK	negbinomial.size	1.19799891862387e-14	2.58719790023187e-13	Ywhab	4125	TRUE
Tomm34	OK	negbinomial.size	0.00583076088516702	0.0262348468293343	Tomm34	1302	FALSE
Stk4	OK	negbinomial.size	2.39768809529427e-05	0.0001996440110228	Stk4	1345	FALSE
Slpi	OK	negbinomial.size	2.86176921594188e-128	6.64184032586004e-126	Slpi	765	TRUE
Matn4	OK	negbinomial.size	6.19812459653888e-20	1.81248188959394e-18	Matn4	53	FALSE
Sdc4	OK	negbinomial.size	2.77411296184286e-71	3.15921497859557e-69	Sdc4	2154	TRUE
Sys1	OK	negbinomial.size	0.000115960625582425	0.000826647772182647	Sys1	2429	FALSE
Dnttip1	OK	negbinomial.size	0.000418010310869419	0.00260687722782	Dnttip1	795	FALSE
Ube2c	OK	negbinomial.size	1.06142161409979e-22	3.59062090304792e-21	Ube2c	482	TRUE
Snx21	OK	negbinomial.size	1.37054498921934e-07	1.61393335756818e-06	Snx21	446	FALSE
Ctsa	OK	negbinomial.size	1.78627249004702e-17	4.59990254283878e-16	Ctsa	4524	TRUE
Pltp	OK	negbinomial.size	1.49033681028458e-56	1.22535091554116e-54	Pltp	5098	TRUE
Mmp9	OK	negbinomial.size	3.18958460842059e-82	4.26868859820376e-80	Mmp9	170	FALSE
Cd40	OK	negbinomial.size	2.90776599176847e-11	4.84231511889872e-10	Cd40	715	FALSE
Slc35c2	OK	negbinomial.size	2.43976886225095e-22	8.10383371184261e-21	Slc35c2	1371	TRUE
Elmo2	OK	negbinomial.size	0.00514313252233304	0.0236161619827138	Elmo2	1606	FALSE
Slc13a3	OK	negbinomial.size	2.02203055649337e-05	0.000170768909503942	Slc13a3	153	FALSE
Gm11464	OK	negbinomial.size	0.00841152337426544	0.0357587646326189	Gm11464	18	FALSE
Sulf2	OK	negbinomial.size	7.8557256595617e-49	5.73843545689497e-47	Sulf2	824	TRUE
Stau1	OK	negbinomial.size	0.00678299922714156	0.0298526862289104	Stau1	555	FALSE
Zfos1	OK	negbinomial.size	5.00183652522216e-41	3.09826596925501e-39	Zfos1	2729	FALSE
Ptgis	OK	negbinomial.size	0.00677694124779945	0.0298331855410331	Ptgis	39	FALSE
B4galt5	OK	negbinomial.size	0.00537159414608926	0.024493454033461	B4galt5	1319	FALSE
Cebpb	OK	negbinomial.size	4.60315925584173e-18	1.2321010942461e-16	Cebpb	4050	TRUE
Ptpn1	OK	negbinomial.size	2.52084038508862e-08	3.20524330517336e-07	Ptpn1	2961	FALSE
Nfatc2	OK	negbinomial.size	6.38693680819101e-13	1.19251004458434e-11	Nfatc2	422	FALSE
Tshz2	OK	negbinomial.size	0.00845388791949479	0.0358884081972533	Tshz2	89	FALSE
Zfp217	OK	negbinomial.size	0.00444716806913142	0.0208645922588343	Zfp217	599	FALSE
Bcas1	OK	negbinomial.size	0.00441297192688625	0.0207306790365	Bcas1	91	FALSE
Cass4	OK	negbinomial.size	5.24562095212586e-07	5.70439749663281e-06	Cass4	313	FALSE
Rtfdc1	OK	negbinomial.size	4.23769742360456e-11	6.98096875667472e-10	Rtfdc1	2699	FALSE
Bmp7	OK	negbinomial.size	0.00588027869971731	0.0264122758352075	Bmp7	15	FALSE
Rae1	OK	negbinomial.size	2.91302809727199e-05	0.000238332753964668	Rae1	889	FALSE
Zbp1	OK	negbinomial.size	6.37418245930941e-05	0.000482936509881975	Zbp1	1077	TRUE
Pmepa1	OK	negbinomial.size	2.42881061208281e-05	0.000201960283775684	Pmepa1	86	FALSE
Npepl1	OK	negbinomial.size	0.00427674932587014	0.020183834978077	Npepl1	1457	FALSE
Gnas	OK	negbinomial.size	2.48314076363644e-49	1.83582201214815e-47	Gnas	5091	TRUE
Ctsz	OK	negbinomial.size	9.45206331099552e-64	9.26757116615523e-62	Ctsz	5307	TRUE
Atp5e	OK	negbinomial.size	1.36993212879818e-09	1.97621601742838e-08	Atp5e	5439	TRUE
Slmo2	OK	negbinomial.size	0.000488816539003254	0.00299047422176332	Slmo2	1417	FALSE
Fam217b	OK	negbinomial.size	0.00556372071457124	0.0252377088821533	Fam217b	131	FALSE
Lsm14b	OK	negbinomial.size	0.00269883292384748	0.0135347652239451	Lsm14b	428	FALSE
Psma7	OK	negbinomial.size	1.09018505801445e-21	3.51292496286378e-20	Psma7	5099	TRUE
Adrm1	OK	negbinomial.size	5.97018073561138e-15	1.31408479936896e-13	Adrm1	2136	FALSE
Lama5	OK	negbinomial.size	0.00453972630627713	0.0212470239558341	Lama5	15	FALSE
Rps21	OK	negbinomial.size	3.38735938292099e-18	9.20107174605278e-17	Rps21	5692	FALSE
Dido1	OK	negbinomial.size	0.00526746133247018	0.0240845145962196	Dido1	597	FALSE
Ppdpf	OK	negbinomial.size	2.00643795975465e-27	8.17511999824476e-26	Ppdpf	2388	TRUE
Zgpat	OK	negbinomial.size	0.000271461641857009	0.00177252464510266	Zgpat	365	FALSE
Tpd52l2	OK	negbinomial.size	0.00330918987875726	0.0161195527170602	Tpd52l2	1810	FALSE
Clcn5	OK	negbinomial.size	4.02125157503602e-18	1.0858563715506e-16	Clcn5	409	FALSE
Usp27x	OK	negbinomial.size	0.000143320665680307	0.000996891192868785	Usp27x	16	FALSE
Plp2	OK	negbinomial.size	2.24582919538439e-22	7.50041499041399e-21	Plp2	1950	TRUE
Tfe3	OK	negbinomial.size	3.60340236555589e-07	4.01875805185324e-06	Tfe3	1103	FALSE
Was	OK	negbinomial.size	2.99770371542113e-09	4.18605465515966e-08	Was	1582	FALSE
Wdr13	OK	negbinomial.size	8.07662082829855e-05	0.0005978394949005	Wdr13	386	FALSE
Rbm3	OK	negbinomial.size	4.95579881660775e-11	8.12015829334255e-10	Rbm3	5232	TRUE
Tbc1d25	OK	negbinomial.size	0.00447489274781669	0.0209839280130995	Tbc1d25	101	FALSE
Ebp	OK	negbinomial.size	0.00478470347075357	0.0222432906025017	Ebp	2556	FALSE
B630019K06Rik	OK	negbinomial.size	0.00107434135140773	0.00601834667829535	B630019K06Rik	76	FALSE
Cybb	OK	negbinomial.size	4.44485805667801e-15	9.86640102532582e-14	Cybb	4497	TRUE
Dynlt3	OK	negbinomial.size	1.84166562492827e-05	0.000157128614393019	Dynlt3	1696	FALSE
Tspan7	OK	negbinomial.size	6.49214531278808e-05	0.000490859729113276	Tspan7	83	FALSE
Bcor	OK	negbinomial.size	1.24112648328687e-08	1.62659428670942e-07	Bcor	322	FALSE
Atp6ap2	OK	negbinomial.size	0.00125598920295408	0.00691964003490479	Atp6ap2	3504	FALSE
Ddx3x	OK	negbinomial.size	8.99148414251236e-78	1.13695766726182e-75	Ddx3x	2768	FALSE
Cask	OK	negbinomial.size	0.0081448989337723	0.034831227262211	Cask	412	FALSE
Gpr34	OK	negbinomial.size	4.15825241339474e-54	3.31485034780837e-52	Gpr34	766	TRUE
Maoa	OK	negbinomial.size	8.49047325834685e-15	1.85104431857063e-13	Maoa	290	FALSE
Kdm6a	OK	negbinomial.size	0.000551320400696432	0.00333062917521222	Kdm6a	456	FALSE
Chst7	OK	negbinomial.size	2.25338169400388e-06	2.25031336381052e-05	Chst7	216	FALSE
Timp1	OK	negbinomial.size	0.00362518753155613	0.0173999511494978	Timp1	219	FALSE
Cfp	OK	negbinomial.size	1.0232688576445e-71	1.20266887852e-69	Cfp	3801	TRUE
Dock11	OK	negbinomial.size	2.68903672933099e-05	0.000221588712055208	Dock11	830	FALSE
Il13ra1	OK	negbinomial.size	8.10999424648096e-24	2.94448999028175e-22	Il13ra1	479	FALSE
Slc25a43	OK	negbinomial.size	0.00247898211539318	0.0126080824093576	Slc25a43	175	FALSE
Slc25a5	OK	negbinomial.size	4.44324250001536e-61	4.05307717600904e-59	Slc25a5	5345	TRUE
Sept6	OK	negbinomial.size	0.000872255045112555	0.00498373208231184	Sept6	501	FALSE
Rpl39	OK	negbinomial.size	1.68337570654951e-09	2.40379233485867e-08	Rpl39	5831	FALSE
Upf3b	OK	negbinomial.size	8.58607128670596e-05	0.000630964396960937	Upf3b	850	FALSE
Lamp2	OK	negbinomial.size	1.45386197816675e-17	3.75974039064701e-16	Lamp2	4240	TRUE
Mcts1	OK	negbinomial.size	4.05265591604032e-06	3.87815481318368e-05	Mcts1	2659	FALSE
Sash3	OK	negbinomial.size	0.000385228366137172	0.00242220922260804	Sash3	1123	FALSE
Zfp280c	OK	negbinomial.size	0.000586936831835561	0.0035179754206293	Zfp280c	131	FALSE
Enox2	OK	negbinomial.size	0.00878357027026342	0.0370648471588676	Enox2	425	FALSE
Fam122b	OK	negbinomial.size	0.00302326604692678	0.0149612909501761	Fam122b	121	FALSE
Xlr	OK	negbinomial.size	9.57032728696761e-05	0.000694938419035846	Xlr	151	FALSE
Ddx26b	OK	negbinomial.size	5.69602373014575e-13	1.07004708086293e-11	Ddx26b	403	FALSE
Mtap7d3	OK	negbinomial.size	0.00884922181777758	0.0372475854060955	Mtap7d3	116	FALSE
Htatsf1	OK	negbinomial.size	0.00243589998590782	0.012430344069474	Htatsf1	897	FALSE
Arhgef6	OK	negbinomial.size	9.36036448535813e-05	0.00068104080491683	Arhgef6	1437	FALSE
Fmr1	OK	negbinomial.size	0.000435331304770792	0.00270111657291792	Fmr1	715	FALSE
Ids	OK	negbinomial.size	0.000211415676122029	0.00141213348695716	Ids	756	FALSE
Cd99l2	OK	negbinomial.size	0.000116751891333963	0.000831318806838137	Cd99l2	288	FALSE
Hmgb3	OK	negbinomial.size	0.000466065505385029	0.00286851663015593	Hmgb3	319	FALSE
Vma21	OK	negbinomial.size	0.00321640385861767	0.0157554808302845	Vma21	2626	FALSE
Bgn	OK	negbinomial.size	0.0049793704774944	0.0229735172885908	Bgn	224	FALSE
Slc6a8	OK	negbinomial.size	9.74912295969041e-05	0.000706801777247623	Slc6a8	411	FALSE
Bcap31	OK	negbinomial.size	1.40431008254597e-16	3.40582346077784e-15	Bcap31	3428	FALSE
Plxnb3	OK	negbinomial.size	7.5905733252431e-05	0.000565055468608738	Plxnb3	68	FALSE
Idh3g	OK	negbinomial.size	1.30750147671586e-07	1.5436599855496e-06	Idh3g	2394	FALSE
Ssr4	OK	negbinomial.size	9.91910673742087e-05	0.000718557179101587	Ssr4	4550	TRUE
Renbp	OK	negbinomial.size	1.0580048125445e-10	1.67372892476303e-09	Renbp	2189	TRUE
Mecp2	OK	negbinomial.size	0.00827671245879163	0.0352833115396291	Mecp2	864	FALSE
Flna	OK	negbinomial.size	2.2688150652652e-19	6.4795520594451e-18	Flna	3701	TRUE
Emd	OK	negbinomial.size	0.000111428651657262	0.000799625960131469	Emd	2167	FALSE
Rpl10	OK	negbinomial.size	0	0	Rpl10	5245	TRUE
Taz	OK	negbinomial.size	0.000758649816470168	0.00440184948891789	Taz	1135	FALSE
Atp6ap1	OK	negbinomial.size	2.11814586574337e-06	2.13034582821748e-05	Atp6ap1	3750	FALSE
G6pdx	OK	negbinomial.size	3.39785478565513e-07	3.79876021310895e-06	G6pdx	1132	FALSE
Mpp1	OK	negbinomial.size	1.3400497914676e-16	3.26292336342078e-15	Mpp1	2658	TRUE
Brcc3	OK	negbinomial.size	0.00789715609239342	0.0339380054897051	Brcc3	964	FALSE
Prkx	OK	negbinomial.size	2.03509126042353e-10	3.15947487382433e-09	Prkx	869	FALSE
Gk	OK	negbinomial.size	4.16255815773128e-33	2.0627163195136e-31	Gk	815	TRUE
5430427O19Rik	OK	negbinomial.size	1.16762187012062e-07	1.38690927317644e-06	5430427O19Rik	612	FALSE
Pola1	OK	negbinomial.size	0.00249538588520574	0.0126774453325706	Pola1	258	FALSE
Zfx	OK	negbinomial.size	1.11275953698961e-07	1.32483416303276e-06	Zfx	750	FALSE
Klhl15	OK	negbinomial.size	0.00794727019778524	0.0341088949148858	Klhl15	212	FALSE
Maged1	OK	negbinomial.size	0.000542045430731202	0.00328000098100877	Maged1	370	FALSE
Las1l	OK	negbinomial.size	0.0016010315903776	0.00858512562549026	Las1l	792	FALSE
Msn	OK	negbinomial.size	3.73104499934174e-13	7.20091684872956e-12	Msn	4263	TRUE
F630028O10Rik	OK	negbinomial.size	3.94717830310285e-05	0.000314014998008641	F630028O10Rik	302	FALSE
Vsig4	OK	negbinomial.size	3.06374302298012e-05	0.000250105647045149	Vsig4	55	FALSE
Ophn1	OK	negbinomial.size	1.87429532645975e-09	2.65984557357891e-08	Ophn1	602	FALSE
Stard8	OK	negbinomial.size	5.39513712300948e-50	4.07077527367814e-48	Stard8	1193	TRUE
Foxo4	OK	negbinomial.size	0.00342223809982995	0.0165865016020043	Foxo4	182	FALSE
Ogt	OK	negbinomial.size	2.2213494656726e-05	0.000185720211824474	Ogt	2191	FALSE
Nhsl2	OK	negbinomial.size	6.29245345412855e-09	8.53344186992951e-08	Nhsl2	253	FALSE
Rps4x	OK	negbinomial.size	2.78010745143614e-14	5.82551658538076e-13	Rps4x	5871	FALSE
Hdac8	OK	negbinomial.size	0.00301391102345757	0.0149230512058046	Hdac8	199	FALSE
Uprt	OK	negbinomial.size	0.00785662967001913	0.033791337280501	Uprt	32	FALSE
Pbdc1	OK	negbinomial.size	0.00529377714683726	0.024192772678779	Pbdc1	1641	FALSE
Atrx	OK	negbinomial.size	1.07035836962279e-05	9.53596730176569e-05	Atrx	2153	FALSE
Cox7b	OK	negbinomial.size	5.64166082008815e-09	7.70214826033627e-08	Cox7b	4448	FALSE
Atp7a	OK	negbinomial.size	0.00318694107642227	0.0156370398049202	Atp7a	711	FALSE
Pgk1	OK	negbinomial.size	7.37025282923409e-26	2.83298921643621e-24	Pgk1	1846	FALSE
Cysltr1	OK	negbinomial.size	0.000808926528733125	0.00465526299570679	Cysltr1	972	FALSE
A630033H20Rik	OK	negbinomial.size	0.000171710715760114	0.00117037768530174	A630033H20Rik	675	FALSE
Sh3bgrl	OK	negbinomial.size	0.00904248848654279	0.0378707910677336	Sh3bgrl	4053	TRUE
Gm6377	OK	negbinomial.size	0.0030417339811883	0.0150283461452675	Gm6377	1443	FALSE
Apool	OK	negbinomial.size	1.0555826586064e-05	9.42264267066622e-05	Apool	797	FALSE
Diaph2	OK	negbinomial.size	7.4185286538874e-05	0.000552921637678965	Diaph2	571	FALSE
Pcdh19	OK	negbinomial.size	0.00300766525717891	0.0149095711886699	Pcdh19	31	FALSE
Rpl36a	OK	negbinomial.size	1.48474708310961e-23	5.2962719394581e-22	Rpl36a	5733	FALSE
Tceal8	OK	negbinomial.size	6.0944678030742e-25	2.25286425744688e-23	Tceal8	1357	TRUE
Wbp5	OK	negbinomial.size	1.40599097682828e-22	4.73006322204523e-21	Wbp5	2589	TRUE
Ngfrap1	OK	negbinomial.size	0.00404355980972096	0.0192069090961746	Ngfrap1	1386	TRUE
Rnf128	OK	negbinomial.size	1.61176771242833e-23	5.72708546654523e-22	Rnf128	952	TRUE
Gm15013	OK	negbinomial.size	2.14287719269383e-159	7.27586172741505e-157	Gm15013	774	TRUE
Tsc22d3	OK	negbinomial.size	9.31169194352825e-44	6.09749542087823e-42	Tsc22d3	4056	TRUE
Acsl4	OK	negbinomial.size	1.3138931107398e-06	1.36102995397821e-05	Acsl4	684	FALSE
Alg13	OK	negbinomial.size	0.001601370582993	0.00858512562549026	Alg13	469	FALSE
Tmem29	OK	negbinomial.size	0.00892603964562208	0.0375278461138456	Tmem29	658	FALSE
Alas2	OK	negbinomial.size	8.07812929183635e-06	7.350496305996e-05	Alas2	43	FALSE
Phf8	OK	negbinomial.size	0.00416277722971695	0.0197056783774545	Phf8	413	FALSE
Hsd17b10	OK	negbinomial.size	0.000282513168449797	0.00183358546673523	Hsd17b10	2008	FALSE
Smc1a	OK	negbinomial.size	0.005628793422387	0.0254761607996706	Smc1a	1815	FALSE
Sat1	OK	negbinomial.size	3.65390689115679e-08	4.5667609304267e-07	Sat1	5282	TRUE
Sms	OK	negbinomial.size	0.000244928074529631	0.00161074470821406	Sms	1661	FALSE
Rps6ka3	OK	negbinomial.size	2.97894276625461e-10	4.5667989648226e-09	Rps6ka3	1133	FALSE
Phka2	OK	negbinomial.size	0.000382803276918167	0.00240943978108294	Phka2	778	FALSE
Reps2	OK	negbinomial.size	2.24922470392346e-28	9.50219699226649e-27	Reps2	477	TRUE
Rbbp7	OK	negbinomial.size	0.000123531453346725	0.000872812792721464	Rbbp7	2077	TRUE
Zrsr2	OK	negbinomial.size	0.000351803914532913	0.00223581447936255	Zrsr2	1237	FALSE
Car5b	OK	negbinomial.size	0.000610908418218712	0.00364972494233955	Car5b	224	FALSE
Fancb	OK	negbinomial.size	0.00332034137076161	0.0161652838642894	Fancb	16	FALSE
Tmsb4x	OK	negbinomial.size	4.0728894692245e-15	9.08472365185294e-14	Tmsb4x	5914	TRUE
Tlr7	OK	negbinomial.size	2.4310809208368e-17	6.22540065412609e-16	Tlr7	850	FALSE
Prps2	OK	negbinomial.size	0.00262215930458024	0.01320804693667	Prps2	428	FALSE
Arhgap6	OK	negbinomial.size	4.0617555484151e-07	4.49983613173358e-06	Arhgap6	438	FALSE
Mid1	OK	negbinomial.size	7.39523163883625e-07	7.88781687597805e-06	Mid1	384	FALSE
Gm15726	OK	negbinomial.size	0.00146024899648904	0.00790493862536056	Gm15726	48	FALSE
Gm15247	OK	negbinomial.size	0.0017206278564895	0.00914956837260295	Gm15247	77	FALSE
Gm8797	OK	negbinomial.size	1.84182526154365e-08	2.37648600776937e-07	Gm8797	1716	FALSE
Tpd52	OK	negbinomial.size	1.9068728788478e-14	4.02330428465759e-13	Tpd52	4565	TRUE
Zbtb10	OK	negbinomial.size	6.00141085132177e-13	1.12626272220046e-11	Zbtb10	103	FALSE
Zfp704	OK	negbinomial.size	0.000340481131541156	0.00216836455255543	Zfp704	324	FALSE
Fabp5	OK	negbinomial.size	6.74743695975738e-47	4.72191819302105e-45	Fabp5	2631	TRUE
Fabp4	OK	negbinomial.size	8.07493368830868e-64	7.95988759006128e-62	Fabp4	4895	TRUE
E2f5	OK	negbinomial.size	3.70500203625018e-05	0.000297422120554496	E2f5	240	FALSE
1810022K09Rik	OK	negbinomial.size	0.00257356006039955	0.013010550762026	1810022K09Rik	1905	FALSE
Car3	OK	negbinomial.size	2.03149853253215e-96	3.35563293639433e-94	Car3	405	FALSE
Car2	OK	negbinomial.size	0.000727828580678987	0.0042445092324266	Car2	59	FALSE
Gm9733	OK	negbinomial.size	3.73669200736212e-20	1.10325681086932e-18	Gm9733	588	TRUE
Sirpb1a	OK	negbinomial.size	6.76171187248972e-91	1.04181501833697e-88	Sirpb1a	1723	TRUE
Sirpb1b	OK	negbinomial.size	1.05473470187135e-58	8.95303738833856e-57	Sirpb1b	1753	TRUE
Sirpb1c	OK	negbinomial.size	4.80453252283827e-102	8.63638272610193e-100	Sirpb1c	2429	TRUE
Gm5150	OK	negbinomial.size	4.5347199905987e-34	2.32246064322981e-32	Gm5150	1567	TRUE
Cp	OK	negbinomial.size	1.53137837767056e-05	0.000132692923225849	Cp	330	FALSE
Hps3	OK	negbinomial.size	0.000205106013036903	0.00137298968566324	Hps3	775	FALSE
Hltf	OK	negbinomial.size	8.60317827008033e-07	9.10734835923343e-06	Hltf	523	FALSE
Gyg	OK	negbinomial.size	0.00171521608783494	0.009123436893082	Gyg	1524	FALSE
Ect2	OK	negbinomial.size	0.00962311974533259	0.0399004750182435	Ect2	125	FALSE
Nceh1	OK	negbinomial.size	1.68467327698196e-10	2.62657181407009e-09	Nceh1	2203	TRUE
Fndc3b	OK	negbinomial.size	2.73317483398172e-12	4.94696550652071e-11	Fndc3b	879	FALSE
Pld1	OK	negbinomial.size	1.88760419860208e-06	1.91000126828748e-05	Pld1	211	FALSE
Rpl22l1	OK	negbinomial.size	9.35701452143115e-13	1.73293799242869e-11	Rpl22l1	5405	TRUE
Mynn	OK	negbinomial.size	0.00420026066318483	0.0198637552900423	Mynn	272	FALSE
Gpr160	OK	negbinomial.size	9.92603880616391e-05	0.000718775361417912	Gpr160	587	FALSE
Phc3	OK	negbinomial.size	0.000305968049779301	0.00196770403111311	Phc3	598	FALSE
Prkci	OK	negbinomial.size	0.000109878795427468	0.000789430922477518	Prkci	242	FALSE
Skil	OK	negbinomial.size	4.96338301608617e-13	9.43042773056372e-12	Skil	1705	FALSE
Gnb4	OK	negbinomial.size	9.07994862347844e-06	8.20102748825011e-05	Gnb4	380	FALSE
Actl6a	OK	negbinomial.size	1.45023666618858e-05	0.000126258733497472	Actl6a	1531	FALSE
Atp11b	OK	negbinomial.size	0.0021948834389864	0.0113361092545959	Atp11b	933	FALSE
Anxa5	OK	negbinomial.size	2.55525883226533e-15	5.81273829895593e-14	Anxa5	5451	TRUE
Ccna2	OK	negbinomial.size	6.7905031686949e-09	9.14125371497951e-08	Ccna2	333	TRUE
4932438A13Rik	OK	negbinomial.size	0.00901001510707119	0.0377769556341528	4932438A13Rik	708	FALSE
Il2	OK	negbinomial.size	0.000177049953611099	0.00120162772762571	Il2	152	FALSE
Nudt6	OK	negbinomial.size	0.000486990304963811	0.00298228698781279	Nudt6	278	FALSE
Gm5148	OK	negbinomial.size	1.37984857814337e-08	1.8019603760868e-07	Gm5148	22	FALSE
Intu	OK	negbinomial.size	0.000421734022350847	0.00262652625672649	Intu	52	FALSE
Plk4	OK	negbinomial.size	7.0593521782061e-05	0.000529083379086738	Plk4	293	FALSE
Larp1b	OK	negbinomial.size	1.58045816491087e-05	0.000136429851476652	Larp1b	223	FALSE
Pgrmc2	OK	negbinomial.size	0.000193143913858229	0.00130290421655284	Pgrmc2	527	FALSE
Jade1	OK	negbinomial.size	1.86302045852923e-07	2.15375032201346e-06	Jade1	283	FALSE
Noct	OK	negbinomial.size	6.7315454304719e-23	2.31997905014478e-21	Noct	1905	FALSE
Rab33b	OK	negbinomial.size	0.000114464059011317	0.00081794187740364	Rab33b	272	FALSE
Maml3	OK	negbinomial.size	0.00155192256627165	0.00836159278653853	Maml3	385	FALSE
Gm37170	OK	negbinomial.size	2.7259493094306e-06	2.68566795209082e-05	Gm37170	31	FALSE
Nhlrc3	OK	negbinomial.size	0.00194872027477328	0.01021434712349	Nhlrc3	735	FALSE
Exosc8	OK	negbinomial.size	2.39035972700505e-05	0.000199124241683951	Exosc8	1605	FALSE
Alg5	OK	negbinomial.size	0.000892956357722757	0.00509248983478904	Alg5	2122	FALSE
Rfxap	OK	negbinomial.size	0.00914710119267821	0.0382642255002863	Rfxap	874	FALSE
Spg20	OK	negbinomial.size	7.73674247468238e-05	0.000575340330176842	Spg20	427	FALSE
Tm4sf1	OK	negbinomial.size	6.97386582852989e-14	1.41601140604757e-12	Tm4sf1	182	FALSE
Rnf13	OK	negbinomial.size	0.00054775636170074	0.00331018882392323	Rnf13	2454	FALSE
Tsc22d2	OK	negbinomial.size	3.37367061956869e-08	4.23382962421573e-07	Tsc22d2	846	FALSE
P2ry14	OK	negbinomial.size	6.8261324173713e-07	7.31058048320693e-06	P2ry14	608	FALSE
P2ry13	OK	negbinomial.size	1.35405829140415e-05	0.000118504337818115	P2ry13	56	FALSE
P2ry12	OK	negbinomial.size	2.75033897079477e-20	8.21294218721858e-19	P2ry12	267	FALSE
Mbnl1	OK	negbinomial.size	5.9010351667386e-08	7.22748695939561e-07	Mbnl1	4251	FALSE
Rap2b	OK	negbinomial.size	1.22157909325173e-14	2.62883247356461e-13	Rap2b	2257	TRUE
Dhx36	OK	negbinomial.size	9.63506217879559e-06	8.66399534321811e-05	Dhx36	708	FALSE
Ssr3	OK	negbinomial.size	0.00208319605213072	0.010814099551477	Ssr3	3099	FALSE
Tiparp	OK	negbinomial.size	1.8621623914057e-08	2.39934978541275e-07	Tiparp	1739	FALSE
Ccnl1	OK	negbinomial.size	9.85650227154818e-62	9.17355173344344e-60	Ccnl1	4066	FALSE
Ptx3	OK	negbinomial.size	0.00434646488997176	0.0204631377073331	Ptx3	15	FALSE
Rarres1	OK	negbinomial.size	4.94642832022309e-08	6.10725678459868e-07	Rarres1	185	TRUE
Smc4	OK	negbinomial.size	1.2147744855097e-09	1.76209574302375e-08	Smc4	1513	TRUE
Trim59	OK	negbinomial.size	4.17087533680307e-06	3.98712196560398e-05	Trim59	232	FALSE
Kpna4	OK	negbinomial.size	7.08208261595777e-05	0.000529999937810554	Kpna4	1430	FALSE
B3galnt1	OK	negbinomial.size	1.17274836503507e-17	3.05865451961851e-16	B3galnt1	654	TRUE
Nmd3	OK	negbinomial.size	3.06679006005233e-05	0.000250242971744813	Nmd3	937	FALSE
Pdcd10	OK	negbinomial.size	0.000459549961909816	0.00283539971845267	Pdcd10	2847	FALSE
4930589L23Rik	OK	negbinomial.size	0.00259722579815127	0.0131040547630995	4930589L23Rik	154	FALSE
Pdgfc	OK	negbinomial.size	1.22203364807653e-07	1.44835080397435e-06	Pdgfc	252	FALSE
Ctso	OK	negbinomial.size	0.00303312913924325	0.0149939128519884	Ctso	1059	FALSE
Plrg1	OK	negbinomial.size	0.00365588288146106	0.0175335110205568	Plrg1	559	FALSE
Tlr2	OK	negbinomial.size	0.000104736248642274	0.000755444185230566	Tlr2	1820	FALSE
D930015E06Rik	OK	negbinomial.size	0.00382292971132246	0.0182630057991395	D930015E06Rik	408	FALSE
Trim2	OK	negbinomial.size	0.000704168305961023	0.00413414213570136	Trim2	100	FALSE
Gm6525	OK	negbinomial.size	6.37037651838607e-13	1.19063051442007e-11	Gm6525	40	FALSE
Tmem154	OK	negbinomial.size	0.000572994757174731	0.00344341490422769	Tmem154	135	FALSE
Rps3a1	OK	negbinomial.size	2.62924574048337e-29	1.15882741951353e-27	Rps3a1	5858	TRUE
Lrba	OK	negbinomial.size	0.000185534885719601	0.0012538820971872	Lrba	111	FALSE
Cd1d1	OK	negbinomial.size	6.09090689356334e-10	9.0290058557125e-09	Cd1d1	179	FALSE
Fcrls	OK	negbinomial.size	2.33705827708367e-103	4.32827914245749e-101	Fcrls	1704	TRUE
Cd5l	OK	negbinomial.size	2.34548643281744e-17	6.0146145098892e-16	Cd5l	319	TRUE
Fcrl1	OK	negbinomial.size	7.77052474396951e-05	0.000577513462426757	Fcrl1	154	FALSE
Etv3	OK	negbinomial.size	7.8797684312802e-08	9.51749368824259e-07	Etv3	1715	FALSE
Crabp2	OK	negbinomial.size	0.00844088931973578	0.0358664439576722	Crabp2	4	FALSE
Gpatch4	OK	negbinomial.size	0.00226948609077881	0.0116950611226614	Gpatch4	595	FALSE
Apoa1bp	OK	negbinomial.size	3.67124534459291e-05	0.000294970567016262	Apoa1bp	2279	FALSE
Cct3	OK	negbinomial.size	3.70545644703848e-07	4.12755431084146e-06	Cct3	2626	FALSE
Glmp	OK	negbinomial.size	2.46703831031814e-16	5.88207378669481e-15	Glmp	2908	FALSE
Sema4a	OK	negbinomial.size	5.61777376424121e-40	3.34421694699229e-38	Sema4a	768	FALSE
Lmna	OK	negbinomial.size	4.56516548165312e-15	1.01211981990459e-13	Lmna	3559	TRUE
Ssr2	OK	negbinomial.size	2.56888916763454e-08	3.25955590924424e-07	Ssr2	2723	FALSE
Dap3	OK	negbinomial.size	0.00279727926590743	0.0139597483234656	Dap3	1072	FALSE
Rusc1	OK	negbinomial.size	0.00150034322395674	0.00811229519647505	Rusc1	425	FALSE
Fdps	OK	negbinomial.size	9.84215416912207e-12	1.7056322938644e-10	Fdps	1050	FALSE
Scamp3	OK	negbinomial.size	8.47987473212302e-11	1.35552313176526e-09	Scamp3	1732	FALSE
Mtx1	OK	negbinomial.size	0.000544908379233049	0.00329515010990698	Mtx1	1390	FALSE
Efna1	OK	negbinomial.size	0.00335292469729209	0.0163109244693156	Efna1	33	FALSE
Adam15	OK	negbinomial.size	3.80935678333272e-13	7.34432772054736e-12	Adam15	2176	TRUE
Flad1	OK	negbinomial.size	3.15559815041733e-05	0.000256235128821531	Flad1	551	FALSE
Cks1b	OK	negbinomial.size	3.49545527853742e-20	1.03704162673113e-18	Cks1b	1180	TRUE
Pmvk	OK	negbinomial.size	0.00432293946340959	0.0203756028436028	Pmvk	1038	FALSE
Il6ra	OK	negbinomial.size	1.86212264506512e-08	2.39934978541275e-07	Il6ra	2079	FALSE
Gm42809	OK	negbinomial.size	1.33914899623282e-06	1.38562623284023e-05	Gm42809	30	FALSE
Ubap2l	OK	negbinomial.size	1.21831165048562e-28	5.17077409991987e-27	Ubap2l	2467	FALSE
Tpm3	OK	negbinomial.size	1.03888412563535e-34	5.42676365912371e-33	Tpm3	4786	FALSE
Nup210l	OK	negbinomial.size	0.00322331325639358	0.0157726972697459	Nup210l	24	FALSE
Rps27	OK	negbinomial.size	2.02972048624501e-319	2.06749585620787e-316	Rps27	5195	TRUE
Rab13	OK	negbinomial.size	5.12734915551468e-10	7.69942233958736e-09	Rab13	398	FALSE
Jtb	OK	negbinomial.size	0.00711042167656648	0.0310773734063996	Jtb	2447	FALSE
Slc39a1	OK	negbinomial.size	0.00365203112001004	0.0175196207706395	Slc39a1	2030	FALSE
Gatad2b	OK	negbinomial.size	2.78768912082249e-10	4.28076047154776e-09	Gatad2b	1450	FALSE
Ilf2	OK	negbinomial.size	4.89075133081081e-06	4.62226420878434e-05	Ilf2	1227	FALSE
Snapin	OK	negbinomial.size	0.000691043002171009	0.00406963408603721	Snapin	1446	FALSE
S100a13	OK	negbinomial.size	6.95961435959064e-08	8.47307631361849e-07	S100a13	4617	FALSE
S100a4	OK	negbinomial.size	4.71674927555448e-25	1.75775605624576e-23	S100a4	4490	TRUE
S100a6	OK	negbinomial.size	9.98568087650122e-23	3.38424138393068e-21	S100a6	5509	TRUE
S100a8	OK	negbinomial.size	5.827384062298e-18	1.5484795185831e-16	S100a8	376	TRUE
S100a9	OK	negbinomial.size	1.22336948437781e-12	2.24529324284956e-11	S100a9	248	TRUE
S100a11	OK	negbinomial.size	9.55794746876373e-12	1.65951673143734e-10	S100a11	4517	TRUE
S100a10	OK	negbinomial.size	4.36588358355815e-11	7.17923547125907e-10	S100a10	4929	TRUE
Tuft1	OK	negbinomial.size	0.000160350658398689	0.00110202190849998	Tuft1	123	FALSE
Selenbp1	OK	negbinomial.size	1.95011444632452e-14	4.10981015785747e-13	Selenbp1	910	TRUE
Psmd4	OK	negbinomial.size	7.59924420558602e-06	6.96660712547098e-05	Psmd4	3147	FALSE
Pip5k1a	OK	negbinomial.size	0.000468501346625971	0.00288254100348563	Pip5k1a	632	FALSE
Vps72	OK	negbinomial.size	1.64651489325816e-08	2.12897394695969e-07	Vps72	1125	FALSE
Tnfaip8l2	OK	negbinomial.size	1.3136402038839e-16	3.20287142795364e-15	Tnfaip8l2	2713	FALSE
Fam63a	OK	negbinomial.size	7.4720789242866e-06	6.85345508138043e-05	Fam63a	836	FALSE
Cers2	OK	negbinomial.size	2.89315769106402e-09	4.04314377024839e-08	Cers2	2501	FALSE
Setdb1	OK	negbinomial.size	0.00657079643417199	0.0290722858640307	Setdb1	459	FALSE
Ctsk	OK	negbinomial.size	3.50396273673003e-27	1.42135302606073e-25	Ctsk	574	TRUE
Ctss	OK	negbinomial.size	3.56034174548963e-87	4.98311953462231e-85	Ctss	5716	TRUE
Mcl1	OK	negbinomial.size	2.92299788836254e-85	3.99949002112889e-83	Mcl1	4616	TRUE
Ecm1	OK	negbinomial.size	3.60839719881132e-12	6.49263617666395e-11	Ecm1	1901	TRUE
Ciart	OK	negbinomial.size	0.00358732855231675	0.0172517950170565	Ciart	198	FALSE
Anp32e	OK	negbinomial.size	0.00437225686918989	0.0205552127427171	Anp32e	2256	TRUE
Plekho1	OK	negbinomial.size	8.65086264631016e-07	9.15254279400443e-06	Plekho1	2519	TRUE
Sf3b4	OK	negbinomial.size	2.56305328507865e-06	2.54156744088248e-05	Sf3b4	1716	FALSE
Hist2h2aa1	OK	negbinomial.size	1.44378019553966e-09	2.07947446073995e-08	Hist2h2aa1	465	FALSE
Fcgr1	OK	negbinomial.size	1.34799477660523e-21	4.32088885123372e-20	Fcgr1	2341	TRUE
Txnip	OK	negbinomial.size	1.91618098396432e-18	5.25945783547692e-17	Txnip	3294	TRUE
Rbm8a	OK	negbinomial.size	6.57791393508986e-06	6.09737371081257e-05	Rbm8a	3738	FALSE
Bcl9	OK	negbinomial.size	9.28460720397699e-06	8.3693841241356e-05	Bcl9	147	FALSE
Chd1l	OK	negbinomial.size	3.91678511603483e-05	0.000312100196012597	Chd1l	231	FALSE
Fmo5	OK	negbinomial.size	0.000965493437108405	0.00545358045883629	Fmo5	289	FALSE
Pde4dip	OK	negbinomial.size	0.0019473390876502	0.0102116075332356	Pde4dip	271	FALSE
Gm5544	OK	negbinomial.size	0.00771141981915404	0.0332523241731395	Gm5544	19	FALSE
Notch2	OK	negbinomial.size	0.00505441421357228	0.0232728991978523	Notch2	1709	FALSE
Adam30	OK	negbinomial.size	1.40066142397584e-10	2.20438860159631e-09	Adam30	58	FALSE
Fam46c	OK	negbinomial.size	4.67259664674805e-05	0.000364872485170892	Fam46c	226	TRUE
Ptgfrn	OK	negbinomial.size	3.34652886236697e-05	0.000270659932472424	Ptgfrn	179	FALSE
Atp1a1	OK	negbinomial.size	5.86068610322084e-06	5.48523122524524e-05	Atp1a1	3707	FALSE
Trim33	OK	negbinomial.size	0.00665072483338118	0.0293692292437486	Trim33	407	FALSE
Olfml3	OK	negbinomial.size	0.00707668085830393	0.0309594234161304	Olfml3	155	FALSE
Hipk1	OK	negbinomial.size	0.000184205789724351	0.00124581820531021	Hipk1	1196	FALSE
Bcl2l15	OK	negbinomial.size	0.00674405563343792	0.0297380474012094	Bcl2l15	56	FALSE
Ptpn22	OK	negbinomial.size	1.50711253043646e-14	3.20567381038892e-13	Ptpn22	1719	TRUE
Lrig2	OK	negbinomial.size	0.000727080935168613	0.00424149823299921	Lrig2	225	FALSE
Slc16a1	OK	negbinomial.size	0.00898653747428254	0.037695759458012	Slc16a1	212	FALSE
Rhoc	OK	negbinomial.size	3.90153840838037e-25	1.46287743798884e-23	Rhoc	2909	TRUE
Ddx20	OK	negbinomial.size	0.00306217772500845	0.0151130628769932	Ddx20	225	FALSE
Gm43848	OK	negbinomial.size	4.34134990817383e-06	4.13070319493343e-05	Gm43848	176	FALSE
Gm5547	OK	negbinomial.size	0.000683851466441424	0.00403294198687794	Gm5547	686	FALSE
Adora3	OK	negbinomial.size	0.00493238144409913	0.0228198874028659	Adora3	35	FALSE
Ovgp1	OK	negbinomial.size	0.00245765663059881	0.0125139307258808	Ovgp1	14	FALSE
Chil3	OK	negbinomial.size	6.15675816963033e-31	2.84342974912272e-29	Chil3	579	TRUE
Cept1	OK	negbinomial.size	0.00513591332964814	0.0235948310947378	Cept1	1716	FALSE
Dram2	OK	negbinomial.size	0.000966753313065735	0.00545901508933177	Dram2	2311	FALSE
Lrif1	OK	negbinomial.size	0.00332459951045926	0.0161817180844891	Lrif1	456	FALSE
Cd53	OK	negbinomial.size	9.45853891905294e-27	3.77005024088773e-25	Cd53	5202	TRUE
AI504432	OK	negbinomial.size	1.01894152377724e-05	9.12666968170773e-05	AI504432	321	FALSE
Lamtor5	OK	negbinomial.size	8.74517821231179e-05	0.000641371370090947	Lamtor5	3778	FALSE
Rbm15	OK	negbinomial.size	0.00956482002094552	0.0396716992802337	Rbm15	450	FALSE
Gstm1	OK	negbinomial.size	1.62088128334765e-09	2.31816367630103e-08	Gstm1	1446	TRUE
Sort1	OK	negbinomial.size	9.07700931724954e-08	1.09132436610997e-06	Sort1	524	FALSE
Sars	OK	negbinomial.size	1.01175835323108e-07	1.21008411001251e-06	Sars	1636	FALSE
Taf13	OK	negbinomial.size	1.18573611582258e-08	1.55957472622718e-07	Taf13	1580	FALSE
Stxbp3	OK	negbinomial.size	0.000736561017101119	0.00428997657196602	Stxbp3	2318	FALSE
Fndc7	OK	negbinomial.size	0.00254037898730179	0.0128703643913176	Fndc7	414	FALSE
Prpf38b	OK	negbinomial.size	6.03747220739528e-10	8.96332412328684e-09	Prpf38b	2711	FALSE
Fam102b	OK	negbinomial.size	8.40561785041886e-06	7.63333349615799e-05	Fam102b	804	FALSE
S1pr1	OK	negbinomial.size	6.11947165861712e-07	6.58840357373722e-06	S1pr1	375	FALSE
Dph5	OK	negbinomial.size	7.80718024102148e-06	7.13582501092368e-05	Dph5	719	FALSE
Extl2	OK	negbinomial.size	0.00689353464731574	0.0302665128732122	Extl2	172	FALSE
Vcam1	OK	negbinomial.size	8.97462634568831e-18	2.36762264817547e-16	Vcam1	559	TRUE
Cdc14a	OK	negbinomial.size	0.00310738246561415	0.0153155530932891	Cdc14a	169	FALSE
Dbt	OK	negbinomial.size	0.00544967037195499	0.0247761001024184	Dbt	297	FALSE
Alg14	OK	negbinomial.size	0.00302761425867701	0.0149778792286744	Alg14	353	FALSE
Cnn3	OK	negbinomial.size	0.000745273525277844	0.00433521259072629	Cnn3	194	FALSE
F3	OK	negbinomial.size	0.000658660555851245	0.0038994321251316	F3	123	FALSE
Arhgap29	OK	negbinomial.size	0.00322727079512007	0.0157792026742737	Arhgap29	55	FALSE
Gm42835	OK	negbinomial.size	0.00203301836515623	0.0105895999219146	Gm42835	258	FALSE
1810037I17Rik	OK	negbinomial.size	1.55583436394998e-06	1.59542634580664e-05	1810037I17Rik	3878	FALSE
Usp53	OK	negbinomial.size	0.00470643803791925	0.0219183493587121	Usp53	275	FALSE
Camk2d	OK	negbinomial.size	2.6302135646576e-09	3.69823356656419e-08	Camk2d	2045	TRUE
Ank2	OK	negbinomial.size	1.46870730785141e-05	0.000127745486192863	Ank2	43	FALSE
Gm43653	OK	negbinomial.size	0.00912032555598188	0.0381609240230324	Gm43653	8	FALSE
5730508B09Rik	OK	negbinomial.size	0.00524673526101986	0.0240077092614921	5730508B09Rik	496	FALSE
Enpep	OK	negbinomial.size	6.01270874650967e-05	0.000457819829182952	Enpep	34	FALSE
Elovl6	OK	negbinomial.size	0.000931969038036058	0.00528211818002817	Elovl6	71	FALSE
Gar1	OK	negbinomial.size	0.0030314354336377	0.0149895816277635	Gar1	1180	FALSE
Ccdc109b	OK	negbinomial.size	0.000135400247661241	0.000947905132061418	Ccdc109b	3273	TRUE
Rpl34	OK	negbinomial.size	5.0931063287285e-19	1.42786092564583e-17	Rpl34	5850	FALSE
Aimp1	OK	negbinomial.size	2.66399627524276e-07	3.03192872169932e-06	Aimp1	2042	FALSE
Cxxc4	OK	negbinomial.size	0.000112918104827551	0.000808731817192634	Cxxc4	9	FALSE
Cenpe	OK	negbinomial.size	0.000639319345860942	0.00379718827546498	Cenpe	295	TRUE
Manba	OK	negbinomial.size	0.00330383769944543	0.0161020372725497	Manba	624	FALSE
Nfkb1	OK	negbinomial.size	6.29521256018005e-14	1.28105130178581e-12	Nfkb1	2415	TRUE
Slc39a8	OK	negbinomial.size	0.000403095262267882	0.00252266874032701	Slc39a8	47	FALSE
Gm43603	OK	negbinomial.size	7.31832541387247e-05	0.000546119236725078	Gm43603	165	FALSE
Bank1	OK	negbinomial.size	1.37754562731954e-17	3.57752111570875e-16	Bank1	349	FALSE
Ppp3ca	OK	negbinomial.size	4.48006703042889e-19	1.25984707059683e-17	Ppp3ca	2555	FALSE
Emcn	OK	negbinomial.size	0.00628348547943799	0.0279766163830732	Emcn	41	FALSE
H2afz	OK	negbinomial.size	1.55676376560635e-08	2.01719177684753e-07	H2afz	5554	TRUE
Dnajb14	OK	negbinomial.size	3.33074328440235e-18	9.06070891980966e-17	Dnajb14	1805	FALSE
Mttp	OK	negbinomial.size	1.18156064233131e-05	0.0001044547462736	Mttp	72	FALSE
Adh5	OK	negbinomial.size	0.00835758750563206	0.0355867085266521	Adh5	1833	FALSE
Eif4e	OK	negbinomial.size	9.31158090441498e-10	1.3625525609134e-08	Eif4e	2547	FALSE
Pdlim5	OK	negbinomial.size	0.00259954885141205	0.0131121673151692	Pdlim5	1052	FALSE
Gbp3	OK	negbinomial.size	0.000857199879498389	0.00491148743456343	Gbp3	584	FALSE
Gbp2	OK	negbinomial.size	1.30708963712291e-14	2.80298111071913e-13	Gbp2	613	FALSE
Gtf2b	OK	negbinomial.size	0.00479528337296972	0.0222811760373542	Gtf2b	1756	FALSE
Pkn2	OK	negbinomial.size	7.4549856354648e-06	6.84462501884061e-05	Pkn2	1243	FALSE
Lmo4	OK	negbinomial.size	2.6532841707937e-08	3.3596661099104e-07	Lmo4	1513	FALSE
Sep15	OK	negbinomial.size	0.000726349017828864	0.00423992653355371	Sep15	4491	FALSE
Sh3glb1	OK	negbinomial.size	0.000503692024901538	0.0030732756328019	Sh3glb1	4532	FALSE
Bcl10	OK	negbinomial.size	1.56966746067889e-05	0.000135690018347702	Bcl10	2589	FALSE
Gng5	OK	negbinomial.size	0.000391592337345798	0.00245716820849939	Gng5	5575	FALSE
4930555A03Rik	OK	negbinomial.size	4.36686949530413e-05	0.000344076287908901	4930555A03Rik	207	FALSE
Adgrl4	OK	negbinomial.size	9.19194847037383e-06	8.29401452777088e-05	Adgrl4	63	FALSE
Fubp1	OK	negbinomial.size	6.74988003263766e-11	1.09231288965941e-09	Fubp1	2199	FALSE
Usp33	OK	negbinomial.size	0.00464918621188152	0.0216792546273773	Usp33	322	FALSE
4930570G19Rik	OK	negbinomial.size	0.00177022013271281	0.00939148904319715	4930570G19Rik	99	FALSE
Negr1	OK	negbinomial.size	4.18945269216406e-15	9.32204066878981e-14	Negr1	548	TRUE
Srsf11	OK	negbinomial.size	0.00954230707668728	0.0395922607492784	Srsf11	2786	FALSE
Lrrc40	OK	negbinomial.size	0.00800077387374953	0.0342743432185041	Lrrc40	238	FALSE
Wls	OK	negbinomial.size	0.00137293212805627	0.00748964908298476	Wls	1366	FALSE
Tmem68	OK	negbinomial.size	3.93651395819022e-05	0.000313470131148493	Tmem68	841	FALSE
Tgs1	OK	negbinomial.size	4.5378037683455e-06	4.30598809032476e-05	Tgs1	1555	FALSE
Lyn	OK	negbinomial.size	1.0375297345769e-12	1.9137935295239e-11	Lyn	3406	TRUE
Rps20	OK	negbinomial.size	6.24697716615266e-29	2.67612912012638e-27	Rps20	5810	FALSE
Chchd7	OK	negbinomial.size	0.00330867498358845	0.0161195527170602	Chchd7	1314	FALSE
Penk	OK	negbinomial.size	2.18914167855172e-06	2.19332856154348e-05	Penk	55	FALSE
Impad1	OK	negbinomial.size	1.67495897072799e-06	1.70802962893758e-05	Impad1	484	FALSE
Fam110b	OK	negbinomial.size	2.81502936363099e-05	0.000230933169495187	Fam110b	129	FALSE
Sdcbp	OK	negbinomial.size	1.08600961207383e-09	1.58031636804553e-08	Sdcbp	5089	TRUE
Nsmaf	OK	negbinomial.size	0.00373457988626196	0.0178875449881434	Nsmaf	581	FALSE
Chd7	OK	negbinomial.size	0.00277912193162961	0.0138956096581481	Chd7	661	FALSE
Asph	OK	negbinomial.size	2.52938778572906e-17	6.45909819656577e-16	Asph	2158	TRUE
Plekhf2	OK	negbinomial.size	5.77290015085712e-09	7.86375366017573e-08	Plekhf2	1668	FALSE
Dpy19l4	OK	negbinomial.size	1.22086441784389e-05	0.000107669788846406	Dpy19l4	365	FALSE
1110037F02Rik	OK	negbinomial.size	3.6539904976982e-06	3.51684597245651e-05	1110037F02Rik	413	FALSE
Gem	OK	negbinomial.size	0.00329733839100597	0.0160746342459703	Gem	235	FALSE
Tmem64	OK	negbinomial.size	0.00631607564426553	0.0280944315714722	Tmem64	305	FALSE
Osgin2	OK	negbinomial.size	0.000566881217363663	0.00341226760353341	Osgin2	523	FALSE
Cpne3	OK	negbinomial.size	3.11778070780888e-06	3.03595896877193e-05	Cpne3	1499	TRUE
Rmdn1	OK	negbinomial.size	0.00131191242161753	0.0071931561753461	Rmdn1	577	FALSE
Wwp1	OK	negbinomial.size	7.86688038170523e-68	8.24224295991803e-66	Wwp1	2653	TRUE
Atp6v0d2	OK	negbinomial.size	1.81453071772804e-56	1.48524199596177e-54	Atp6v0d2	1284	TRUE
Ggh	OK	negbinomial.size	0.00116118934365226	0.00644773065289651	Ggh	2886	FALSE
Tstd3	OK	negbinomial.size	0.00152819136607641	0.00825070338545673	Tstd3	765	FALSE
Usp45	OK	negbinomial.size	0.00495320539297532	0.0228931234888335	Usp45	367	FALSE
Pnisr	OK	negbinomial.size	1.11154339815041e-07	1.32424614717919e-06	Pnisr	2161	FALSE
Manea	OK	negbinomial.size	0.00095630959218705	0.00541003899190051	Manea	286	FALSE
Casp8ap2	OK	negbinomial.size	0.000151867230840845	0.00105114597110868	Casp8ap2	497	FALSE
Ube2j1	OK	negbinomial.size	7.82027372200129e-05	0.00058097535937153	Ube2j1	1219	FALSE
Pnrc1	OK	negbinomial.size	6.2103604378353e-22	2.01891770616507e-20	Pnrc1	3819	FALSE
Zfp292	OK	negbinomial.size	0.00257372607656768	0.013010550762026	Zfp292	908	FALSE
3110043O21Rik	OK	negbinomial.size	0.002227422644954	0.0114847565228435	3110043O21Rik	506	FALSE
Topors	OK	negbinomial.size	2.41792497605183e-10	3.73170491884767e-09	Topors	956	FALSE
Dnaja1	OK	negbinomial.size	4.64362986045811e-07	5.07740901251088e-06	Dnaja1	4194	FALSE
Bag1	OK	negbinomial.size	0.00407890763055513	0.0193558064330207	Bag1	3436	FALSE
Nudt2	OK	negbinomial.size	0.00451612086950426	0.02115021101976	Nudt2	825	FALSE
Il11ra1	OK	negbinomial.size	4.35924896877935e-08	5.41143059191398e-07	Il11ra1	1265	FALSE
Dctn3	OK	negbinomial.size	2.74177841315389e-06	2.69836324236052e-05	Dctn3	3589	FALSE
Sigmar1	OK	negbinomial.size	0.00120752365532209	0.00668476637087272	Sigmar1	1515	FALSE
Ccl21a	OK	negbinomial.size	3.75811085873926e-41	2.35170520801994e-39	Ccl21a	178	TRUE
Vcp	OK	negbinomial.size	0.000682645353945768	0.0040282344000051	Vcp	3685	FALSE
Cd72	OK	negbinomial.size	1.72358499050966e-173	5.96262845301786e-171	Cd72	2425	TRUE
Ccdc107	OK	negbinomial.size	1.7788135320822e-11	3.01428337437404e-10	Ccdc107	1571	TRUE
Arhgef39	OK	negbinomial.size	1.87541219873015e-05	0.000159636409766561	Arhgef39	147	FALSE
Car9	OK	negbinomial.size	0.00450989118257588	0.0211264319960472	Car9	284	FALSE
Tln1	OK	negbinomial.size	1.14299456134616e-20	3.50448248867588e-19	Tln1	4190	TRUE
Creb3	OK	negbinomial.size	0.000927325191806405	0.00525907435956707	Creb3	1654	FALSE
Fam221b	OK	negbinomial.size	0.000473863447808078	0.00291162410038911	Fam221b	103	FALSE
Glipr2	OK	negbinomial.size	4.92306156262586e-07	5.36648833238675e-06	Glipr2	647	TRUE
Clta	OK	negbinomial.size	3.46015622619901e-15	7.80343965650171e-14	Clta	5429	TRUE
Rnf38	OK	negbinomial.size	4.25298504729594e-05	0.000336114141561082	Rnf38	472	FALSE
Melk	OK	negbinomial.size	1.26417942340526e-07	1.49581294120827e-06	Melk	150	FALSE
Zcchc7	OK	negbinomial.size	1.01394074049862e-05	9.09075964647541e-05	Zcchc7	1098	FALSE
Tomm5	OK	negbinomial.size	0.00160055291940317	0.00858512562549026	Tomm5	2820	FALSE
Ccdc180	OK	negbinomial.size	0.000371841660029998	0.00235012645179249	Ccdc180	417	FALSE
Tmod1	OK	negbinomial.size	1.43197198594784e-08	1.86471636096261e-07	Tmod1	259	FALSE
Ncbp1	OK	negbinomial.size	0.00986257061536244	0.040727529782133	Ncbp1	478	FALSE
Xpa	OK	negbinomial.size	0.00161935918379177	0.00866632482151231	Xpa	1098	FALSE
Anp32b	OK	negbinomial.size	1.31536339801921e-13	2.61008527085305e-12	Anp32b	3948	TRUE
Nans	OK	negbinomial.size	0.00036769661424167	0.00232794109879869	Nans	2000	FALSE
Coro2a	OK	negbinomial.size	0.00614923225726905	0.0274923612379976	Coro2a	601	FALSE
Gm568	OK	negbinomial.size	0.00712924009205324	0.0311299397684678	Gm568	51	FALSE
Anks6	OK	negbinomial.size	0.000244832174827479	0.00161069175653456	Anks6	23	FALSE
Tgfbr1	OK	negbinomial.size	4.92667882788629e-07	5.36724042241801e-06	Tgfbr1	1246	FALSE
Sec61b	OK	negbinomial.size	1.28497028526971e-09	1.85950514446884e-08	Sec61b	5049	TRUE
Nr4a3	OK	negbinomial.size	2.60082434508429e-08	3.29551585121773e-07	Nr4a3	367	FALSE
Erp44	OK	negbinomial.size	3.54357286407102e-05	0.000285087356133138	Erp44	2566	FALSE
Smc2	OK	negbinomial.size	7.64897329660647e-09	1.02742802485919e-07	Smc2	964	TRUE
Abca1	OK	negbinomial.size	1.99418953501827e-45	1.36430840017015e-43	Abca1	1246	TRUE
Slc44a1	OK	negbinomial.size	3.05228537967212e-07	3.4396836162439e-06	Slc44a1	672	FALSE
Tmem38b	OK	negbinomial.size	0.00111142316084205	0.00619955693764494	Tmem38b	999	FALSE
Klf4	OK	negbinomial.size	6.04874032616491e-153	1.9121319634523e-150	Klf4	3159	TRUE
Ikbkap	OK	negbinomial.size	2.6718323668833e-05	0.000220369079832683	Ikbkap	312	FALSE
Txn1	OK	negbinomial.size	6.65403913328725e-24	2.42067078390519e-22	Txn1	5218	TRUE
Lpar1	OK	negbinomial.size	1.61692090818832e-07	1.88589343839904e-06	Lpar1	166	FALSE
Ptgr1	OK	negbinomial.size	0.000312675992044043	0.00200451549445018	Ptgr1	750	FALSE
Susd1	OK	negbinomial.size	0.000129209463457425	0.000908032009387463	Susd1	188	FALSE
Ptbp3	OK	negbinomial.size	2.09058699881861e-07	2.40772064216955e-06	Ptbp3	3227	FALSE
Snx30	OK	negbinomial.size	0.00197918565961467	0.0103562697114826	Snx30	842	FALSE
Slc46a2	OK	negbinomial.size	0.00642165322689014	0.028494920598991	Slc46a2	27	FALSE
Slc31a2	OK	negbinomial.size	0.000880707188915975	0.00503045679401072	Slc31a2	1075	FALSE
Bspry	OK	negbinomial.size	0.00801768671504035	0.0343374066355994	Bspry	28	FALSE
Rgs3	OK	negbinomial.size	6.13404756368857e-06	5.72063896644099e-05	Rgs3	380	FALSE
Orm1	OK	negbinomial.size	0.000204252207975381	0.0013682733771387	Orm1	24	FALSE
A230083N12Rik	OK	negbinomial.size	0.00205476161037257	0.0106846438247819	A230083N12Rik	11	FALSE
Tmem261	OK	negbinomial.size	1.81715747148606e-15	4.1699101676717e-14	Tmem261	2644	FALSE
Zdhhc21	OK	negbinomial.size	5.1035217093508e-06	4.81095478359624e-05	Zdhhc21	504	FALSE
Ttc39b	OK	negbinomial.size	0.00010871427898184	0.00078198364265674	Ttc39b	651	FALSE
Psip1	OK	negbinomial.size	3.29232020401034e-09	4.58349969176382e-08	Psip1	982	TRUE
Plin2	OK	negbinomial.size	6.42497545811516e-193	2.80480773867956e-190	Plin2	5122	TRUE
Rps6	OK	negbinomial.size	7.93537154660845e-14	1.60767997024382e-12	Rps6	5860	TRUE
Mllt3	OK	negbinomial.size	0.00932782762970009	0.0388783177064222	Mllt3	283	FALSE
Hacd4	OK	negbinomial.size	2.32885406667098e-52	1.81700167286861e-50	Hacd4	2099	TRUE
Klhl9	OK	negbinomial.size	4.7998537833248e-15	1.0615840665532e-13	Klhl9	1015	FALSE
Cdkn2a	OK	negbinomial.size	1.0279344296175e-40	6.32455629766335e-39	Cdkn2a	674	TRUE
Cdkn2b	OK	negbinomial.size	0.00184913245480345	0.00976493190058216	Cdkn2b	181	FALSE
Plaa	OK	negbinomial.size	0.00543763617653546	0.0247453609572543	Plaa	1081	FALSE
Tek	OK	negbinomial.size	0.000626226264495764	0.00373151074407859	Tek	41	FALSE
Jun	OK	negbinomial.size	3.38619440064064e-77	4.25245714628398e-75	Jun	3986	TRUE
Junos	OK	negbinomial.size	0.00011623297688786	0.000828267248829737	Junos	41	FALSE
Cyp2j9	OK	negbinomial.size	0.00339727268353493	0.0164829305775636	Cyp2j9	9	FALSE
Nfia	OK	negbinomial.size	1.21927489753939e-14	2.62695713823558e-13	Nfia	336	FALSE
Tm2d1	OK	negbinomial.size	0.00334317537320218	0.0162678132875961	Tm2d1	2139	FALSE
Atg4c	OK	negbinomial.size	3.09817726926703e-05	0.000252467023253382	Atg4c	589	FALSE
Jak1	OK	negbinomial.size	2.69533728828772e-16	6.40972881721859e-15	Jak1	2674	FALSE
Pde4b	OK	negbinomial.size	1.94015586000017e-07	2.24009809150523e-06	Pde4b	1415	FALSE
Plpp3	OK	negbinomial.size	0.00232047198107141	0.0119276293167772	Plpp3	155	FALSE
Magoh	OK	negbinomial.size	3.51253110263571e-05	0.000282962468219796	Magoh	2414	FALSE
Scp2	OK	negbinomial.size	5.64004590492581e-17	1.41464078887571e-15	Scp2	4525	TRUE
Zfyve9	OK	negbinomial.size	0.00717174134152011	0.0312931645637247	Zfyve9	164	FALSE
Eps15	OK	negbinomial.size	4.76380277442833e-23	1.66687640971648e-21	Eps15	1434	FALSE
Cmpk1	OK	negbinomial.size	1.00272938331624e-17	2.63773934621281e-16	Cmpk1	4198	FALSE
Stil	OK	negbinomial.size	0.00796195935671955	0.0341486024956786	Stil	58	FALSE
Tal1	OK	negbinomial.size	0.0084801221453628	0.0359914443368581	Tal1	34	FALSE
Cyp4b1	OK	negbinomial.size	0.000545336267762533	0.00329665033611146	Cyp4b1	128	FALSE
Mob3c	OK	negbinomial.size	6.93781242625121e-14	1.41025267001459e-12	Mob3c	668	FALSE
Mknk1	OK	negbinomial.size	4.53966456427476e-06	4.30598809032476e-05	Mknk1	1032	FALSE
Uqcrh	OK	negbinomial.size	1.13558117630912e-14	2.45819136571756e-13	Uqcrh	5533	FALSE
Gpbp1l1	OK	negbinomial.size	0.00571844133203766	0.0258118222114501	Gpbp1l1	782	FALSE
Nasp	OK	negbinomial.size	4.36354025795629e-12	7.74496714710828e-11	Nasp	1142	FALSE
Akr1a1	OK	negbinomial.size	7.36410744422923e-27	2.95450568905783e-25	Akr1a1	5112	TRUE
Prdx1	OK	negbinomial.size	2.71678790019132e-16	6.45237126295439e-15	Prdx1	5541	TRUE
Ccdc163	OK	negbinomial.size	0.00135134669267268	0.00738287890648199	Ccdc163	451	FALSE
Urod	OK	negbinomial.size	0.00556628996271545	0.0252431180970536	Urod	997	FALSE
Plk3	OK	negbinomial.size	0.00175405004147822	0.00931378728945938	Plk3	581	FALSE
Rps8	OK	negbinomial.size	1.45287551602629e-06	1.49486378150067e-05	Rps8	5881	FALSE
Eri3	OK	negbinomial.size	0.00950172062448942	0.0394774637774787	Eri3	786	FALSE
Gm12840	OK	negbinomial.size	0.000419018620155196	0.00261227691280024	Gm12840	407	FALSE
Elovl1	OK	negbinomial.size	9.93997923155104e-14	1.9874538627098e-12	Elovl1	1999	FALSE
Cdc20	OK	negbinomial.size	1.79642788198314e-06	1.82479253275129e-05	Cdc20	289	TRUE
Svbp	OK	negbinomial.size	6.21914605322473e-07	6.68786175283726e-06	Svbp	1593	FALSE
P3h1	OK	negbinomial.size	0.0097079816479338	0.040179648648954	P3h1	109	FALSE
Ybx1	OK	negbinomial.size	9.39008942226556e-31	4.30418223893098e-29	Ybx1	5411	FALSE
Smap2	OK	negbinomial.size	0.000720307050574882	0.00420961282191199	Smap2	1946	FALSE
Ppt1	OK	negbinomial.size	0.000116870608398434	0.000831841073363853	Ppt1	2683	TRUE
Cap1	OK	negbinomial.size	8.02831238140766e-09	1.07366234509927e-07	Cap1	2155	FALSE
Trit1	OK	negbinomial.size	0.00121297146543449	0.00671289822479367	Trit1	305	FALSE
Macf1	OK	negbinomial.size	1.2082030829486e-05	0.000106604444301552	Macf1	1864	FALSE
Ndufs5	OK	negbinomial.size	0.00137979505739577	0.00752261147111251	Ndufs5	3681	FALSE
Akirin1	OK	negbinomial.size	4.02417071757708e-07	4.46915003072036e-06	Akirin1	1640	FALSE
Mycbp	OK	negbinomial.size	6.17200231711376e-07	6.64106000494605e-06	Mycbp	838	FALSE
Rragc	OK	negbinomial.size	1.55102936562933e-08	2.01118270288641e-07	Rragc	2195	FALSE
Cdca8	OK	negbinomial.size	3.17045557774952e-09	4.4205553625884e-08	Cdca8	574	TRUE
Gnl2	OK	negbinomial.size	0.00364817796576423	0.0175057165669425	Gnl2	726	FALSE
Zc3h12a	OK	negbinomial.size	1.70469990049669e-09	2.43234806814061e-08	Zc3h12a	1412	FALSE
Csf3r	OK	negbinomial.size	0.000117028249950048	0.000832639876924384	Csf3r	538	TRUE
Mrps15	OK	negbinomial.size	2.83474049297621e-09	3.96452837061165e-08	Mrps15	2395	FALSE
Stk40	OK	negbinomial.size	1.02186314274889e-05	9.14836949331101e-05	Stk40	619	FALSE
Trappc3	OK	negbinomial.size	0.000139738932677543	0.000975300087797011	Trappc3	1887	FALSE
Psmb2	OK	negbinomial.size	2.34332479756979e-11	3.93811733853731e-10	Psmb2	4321	FALSE
Sfpq	OK	negbinomial.size	3.13909832798809e-06	3.05171621652501e-05	Sfpq	3175	FALSE
Gm12942	OK	negbinomial.size	0.00554306760227744	0.0251626997989	Gm12942	636	FALSE
Gja4	OK	negbinomial.size	0.00542902428207989	0.0247123039255052	Gja4	17	FALSE
Zfp362	OK	negbinomial.size	0.00717743704538782	0.0313031180369138	Zfp362	443	FALSE
Azin2	OK	negbinomial.size	0.00407912931863604	0.0193558064330207	Azin2	57	FALSE
Ak2	OK	negbinomial.size	0.00431142324075301	0.0203265479864249	Ak2	2275	FALSE
Zbtb8b	OK	negbinomial.size	6.87800518038701e-25	2.53738883264378e-23	Zbtb8b	75	FALSE
Marcksl1	OK	negbinomial.size	3.98059981659074e-138	1.04263282338845e-135	Marcksl1	2232	TRUE
Hdac1	OK	negbinomial.size	0.001786144885102	0.00946501921050437	Hdac1	1390	FALSE
Fam167b	OK	negbinomial.size	0.00944964430453412	0.0392967176964466	Fam167b	16	FALSE
Eif3i	OK	negbinomial.size	0.00545789245247227	0.0248067570937231	Eif3i	3503	FALSE
Ptp4a2	OK	negbinomial.size	9.26402816363842e-08	1.11162275118004e-06	Ptp4a2	4560	FALSE
Tinagl1	OK	negbinomial.size	0.00140211969921473	0.00763071079997094	Tinagl1	89	FALSE
Snrnp40	OK	negbinomial.size	0.000230812082005229	0.00153164658833365	Snrnp40	1323	FALSE
Pum1	OK	negbinomial.size	3.45876725981813e-06	3.34122748729006e-05	Pum1	1066	FALSE
Sdc3	OK	negbinomial.size	1.69878819911275e-17	4.38077097478653e-16	Sdc3	2579	FALSE
Laptm5	OK	negbinomial.size	1.62041027595042e-07	1.8887617552162e-06	Laptm5	5512	TRUE
Epb41	OK	negbinomial.size	0.000552855365962266	0.00333880208660018	Epb41	442	FALSE
Ythdf2	OK	negbinomial.size	0.00188471306397728	0.00991285542972558	Ythdf2	1274	FALSE
Taf12	OK	negbinomial.size	0.00028887625761821	0.0018715710895512	Taf12	1334	FALSE
Snhg12	OK	negbinomial.size	1.99623988511716e-05	0.000168824069620033	Snhg12	708	FALSE
Rcc1	OK	negbinomial.size	0.00741510076006629	0.032140868188136	Rcc1	331	FALSE
Sesn2	OK	negbinomial.size	0.00209123115722166	0.0108496670253705	Sesn2	172	FALSE
Atpif1	OK	negbinomial.size	6.11623517167031e-16	1.4321988744901e-14	Atpif1	4963	TRUE
Dnajc8	OK	negbinomial.size	0.000227388057480647	0.00151111273429056	Dnajc8	3289	FALSE
Ptafr	OK	negbinomial.size	1.41193603142188e-99	2.44224972982266e-97	Ptafr	2516	TRUE
Smpdl3b	OK	negbinomial.size	2.33236104265324e-09	3.29205848476114e-08	Smpdl3b	1119	TRUE
Rpa2	OK	negbinomial.size	3.86781282025531e-05	0.000308869111756886	Rpa2	845	FALSE
Themis2	OK	negbinomial.size	1.14338330699619e-07	1.36041096260708e-06	Themis2	1291	FALSE
Fgr	OK	negbinomial.size	4.65748136718647e-42	2.96510141900569e-40	Fgr	1721	TRUE
Nudc	OK	negbinomial.size	4.15507326289563e-07	4.59766253923907e-06	Nudc	2763	FALSE
Sfn	OK	negbinomial.size	0.00114303182085693	0.00635846129715167	Sfn	62	FALSE
Arid1a	OK	negbinomial.size	0.000313266201917397	0.00200759727792921	Arid1a	1582	FALSE
Hmgn2	OK	negbinomial.size	3.23338127967803e-22	1.06818100473688e-20	Hmgn2	2270	TRUE
Cd52	OK	negbinomial.size	4.16152824227022e-192	1.77445628655871e-189	Cd52	5545	TRUE
Sh3bgrl3	OK	negbinomial.size	3.59055995874291e-82	4.77050122054719e-80	Sh3bgrl3	5799	TRUE
Stmn1	OK	negbinomial.size	1.40350569933618e-35	7.54641554173867e-34	Stmn1	2046	TRUE
Mtfr1l	OK	negbinomial.size	0.00419885731546015	0.0198622417128385	Mtfr1l	1391	FALSE
Man1c1	OK	negbinomial.size	2.12690546521881e-25	8.07387405896208e-24	Man1c1	1397	TRUE
Ldlrap1	OK	negbinomial.size	1.19756171441053e-11	2.05592640765141e-10	Ldlrap1	833	FALSE
Tmem50a	OK	negbinomial.size	0.00122804966323716	0.00678405862472233	Tmem50a	4991	FALSE
Rsrp1	OK	negbinomial.size	4.26915116583453e-67	4.37289869416627e-65	Rsrp1	4056	FALSE
Syf2	OK	negbinomial.size	5.59740517142974e-05	0.000429587374709771	Syf2	3000	FALSE
Runx3	OK	negbinomial.size	5.68115606814323e-05	0.000434922741166622	Runx3	352	FALSE
Clic4	OK	negbinomial.size	0.000274591676390224	0.00179104887464061	Clic4	2211	FALSE
Srrm1	OK	negbinomial.size	0.00012255550235064	0.000866919419598376	Srrm1	2557	FALSE
Srsf10	OK	negbinomial.size	8.45733407681335e-06	7.67269768918222e-05	Srsf10	1893	FALSE
Pnrc2	OK	negbinomial.size	0.000126872667193382	0.000893321948153095	Pnrc2	1602	FALSE
Fuca1	OK	negbinomial.size	1.40045355422239e-18	3.86706565010054e-17	Fuca1	3636	FALSE
Tcea3	OK	negbinomial.size	0.00312831572185129	0.0153938992915038	Tcea3	291	FALSE
Kdm1a	OK	negbinomial.size	0.00790004949168592	0.0339380054897051	Kdm1a	676	FALSE
C1qb	OK	negbinomial.size	5.65556338288176e-90	8.49957005124075e-88	C1qb	5073	TRUE
C1qc	OK	negbinomial.size	1.69068016860972e-91	2.6494547770478e-89	C1qc	4761	TRUE
C1qa	OK	negbinomial.size	1.75123471428101e-85	2.41420214183024e-83	C1qa	4868	TRUE
Cdc42	OK	negbinomial.size	7.57552201434492e-13	1.41012381860928e-11	Cdc42	5570	FALSE
Hspg2	OK	negbinomial.size	0.000506248296260575	0.00308374169831815	Hspg2	107	FALSE
Ece1	OK	negbinomial.size	8.69789526825056e-05	0.00063815890253451	Ece1	275	FALSE
Hp1bp3	OK	negbinomial.size	3.18111558350146e-06	3.0892878296345e-05	Hp1bp3	1674	FALSE
Ddost	OK	negbinomial.size	0.00123695469347482	0.00682331513576218	Ddost	2955	FALSE
Pink1	OK	negbinomial.size	0.000294967568674897	0.00190497723552456	Pink1	1339	FALSE
Cda	OK	negbinomial.size	0.00598417502333111	0.0268329295800381	Cda	9	FALSE
Pla2g2d	OK	negbinomial.size	1.51114429360607e-51	1.15928161603629e-49	Pla2g2d	72	FALSE
Nbl1	OK	negbinomial.size	0.00633744315177606	0.0281689745909852	Nbl1	90	FALSE
Capzb	OK	negbinomial.size	1.29545921338812e-17	3.36911272020867e-16	Capzb	5359	FALSE
Mrto4	OK	negbinomial.size	0.00114981949867055	0.00638653150806562	Mrto4	1236	FALSE
Emc1	OK	negbinomial.size	2.91300408191671e-06	2.8592039529948e-05	Emc1	651	FALSE
Padi4	OK	negbinomial.size	3.71844581577611e-05	0.000298370695983611	Padi4	117	TRUE
Sdhb	OK	negbinomial.size	3.16994024441642e-15	7.16656650818435e-14	Sdhb	4233	FALSE
Atp13a2	OK	negbinomial.size	4.20645253336422e-06	4.01276312170827e-05	Atp13a2	1878	FALSE
Necap2	OK	negbinomial.size	0.00718594457257352	0.0313327690221487	Necap2	2910	FALSE
Epha2	OK	negbinomial.size	5.72339413936516e-05	0.000437425725490872	Epha2	35	FALSE
Plekhm2	OK	negbinomial.size	0.00562749590705708	0.0254761607996706	Plekhm2	792	FALSE
Efhd2	OK	negbinomial.size	1.16509794537652e-27	4.78970197947948e-26	Efhd2	4823	TRUE
Gm29367	OK	negbinomial.size	0.00855295053282468	0.0362167085495013	Gm29367	61	FALSE
Fhad1	OK	negbinomial.size	6.48816792230975e-06	6.0172260422635e-05	Fhad1	103	FALSE
Tmem51	OK	negbinomial.size	8.11824604611957e-17	2.00603829185448e-15	Tmem51	1797	TRUE
Dhrs3	OK	negbinomial.size	1.0793663718104e-28	4.59168965827e-27	Dhrs3	3913	TRUE
Vps13d	OK	negbinomial.size	0.000137554534867108	0.000961884972077962	Vps13d	808	FALSE
Tnfrsf1b	OK	negbinomial.size	4.98389803651445e-06	4.70544647268241e-05	Tnfrsf1b	1808	FALSE
Zfp933	OK	negbinomial.size	0.00972042782217165	0.0402130063446564	Zfp933	66	FALSE
Plod1	OK	negbinomial.size	0.0011463804418804	0.00637322177133935	Plod1	1401	FALSE
Mthfr	OK	negbinomial.size	2.67862753938927e-05	0.000220830197548122	Mthfr	196	FALSE
Agtrap	OK	negbinomial.size	1.54870631081149e-12	2.82542589141578e-11	Agtrap	812	FALSE
Mad2l2	OK	negbinomial.size	0.00108605460887803	0.00607283051350371	Mad2l2	793	FALSE
Fbxo6	OK	negbinomial.size	9.29890188984365e-05	0.000677375312476294	Fbxo6	1359	FALSE
Srm	OK	negbinomial.size	0.000902746004953927	0.00513843290835812	Srm	1029	FALSE
Apitd1	OK	negbinomial.size	0.00111087160031921	0.00619836603525645	Apitd1	319	FALSE
Kif1b	OK	negbinomial.size	2.90896324575846e-13	5.63803817240818e-12	Kif1b	1053	FALSE
Rbp7	OK	negbinomial.size	1.99371808935912e-22	6.67058780445244e-21	Rbp7	259	FALSE
Pik3cd	OK	negbinomial.size	0.000571108628444407	0.00343320547623875	Pik3cd	1118	FALSE
Car6	OK	negbinomial.size	0.00673729566613608	0.0297157363576149	Car6	86	FALSE
Eno1	OK	negbinomial.size	2.30929323368299e-88	3.30788214371701e-86	Eno1	4518	TRUE
Rere	OK	negbinomial.size	0.00234616803455838	0.0120360914699574	Rere	802	FALSE
Errfi1	OK	negbinomial.size	1.44843156034745e-14	3.08802240220586e-13	Errfi1	619	FALSE
Park7	OK	negbinomial.size	0.00198078373115005	0.0103616746677992	Park7	4239	FALSE
Tnfrsf9	OK	negbinomial.size	4.005561897941e-05	0.000318068330007571	Tnfrsf9	25	FALSE
Per3	OK	negbinomial.size	0.000796870188672113	0.00459597826653136	Per3	129	FALSE
Vamp3	OK	negbinomial.size	0.000621743768988368	0.00370600520299146	Vamp3	1693	FALSE
Plekhg5	OK	negbinomial.size	5.82570156406163e-08	7.14954740141031e-07	Plekhg5	159	FALSE
Tnfrsf25	OK	negbinomial.size	0.00655508448858468	0.0290097692730389	Tnfrsf25	42	FALSE
Acot7	OK	negbinomial.size	4.03816064813611e-11	6.67024103455636e-10	Acot7	1009	FALSE
Rpl22	OK	negbinomial.size	2.18958883201218e-25	8.29465108159986e-24	Rpl22	5592	FALSE
Smim1	OK	negbinomial.size	9.68640938712543e-07	1.02127841353045e-05	Smim1	37	FALSE
Fam213b	OK	negbinomial.size	7.49759129038123e-05	0.000558360423676441	Fam213b	1551	TRUE
Pex10	OK	negbinomial.size	0.00437157848757435	0.0205552127427171	Pex10	139	FALSE
Rer1	OK	negbinomial.size	0.00516813777409703	0.0237072319459768	Rer1	3469	FALSE
Ski	OK	negbinomial.size	4.46052109543266e-09	6.13991398534218e-08	Ski	1087	FALSE
Gnb1	OK	negbinomial.size	9.33395650774203e-14	1.87445884522947e-12	Gnb1	4406	FALSE
Nadk	OK	negbinomial.size	2.64074529050719e-14	5.53982435943356e-13	Nadk	2799	FALSE
Ssu72	OK	negbinomial.size	0.000793015251370332	0.00457662405850647	Ssu72	3654	FALSE
Ccnl2	OK	negbinomial.size	3.20573065826761e-06	3.1115442890067e-05	Ccnl2	2069	FALSE
Aurkaip1	OK	negbinomial.size	4.19643111300039e-06	4.00946140994591e-05	Aurkaip1	3216	FALSE
Fam132a	OK	negbinomial.size	0.000726900576618448	0.00424149823299921	Fam132a	642	FALSE
Tnfrsf4	OK	negbinomial.size	1.20766211214242e-09	1.75455505753814e-08	Tnfrsf4	110	FALSE
Isg15	OK	negbinomial.size	5.17398900131398e-08	6.36678445228804e-07	Isg15	1366	TRUE
Noc2l	OK	negbinomial.size	0.00466463259951569	0.0217457510074041	Noc2l	1176	FALSE
Cdk6	OK	negbinomial.size	2.21802405165606e-08	2.83990719183756e-07	Cdk6	1729	TRUE
2510017J16Rik	OK	negbinomial.size	3.93739684775009e-05	0.000313470131148493	2510017J16Rik	36	FALSE
4833413G10Rik	OK	negbinomial.size	0.0010839043567908	0.0060626560041975	4833413G10Rik	13	FALSE
Krit1	OK	negbinomial.size	0.000377187775606983	0.00237899479386103	Krit1	1376	FALSE
Sri	OK	negbinomial.size	2.90695692061595e-05	0.000237942210444168	Sri	4203	FALSE
Abcb1b	OK	negbinomial.size	0.00278246625188505	0.0139085383664974	Abcb1b	712	FALSE
Tmem243	OK	negbinomial.size	0.00523521245353442	0.0239682092615991	Tmem243	1459	FALSE
Cd36	OK	negbinomial.size	2.60098766764064e-129	6.11398831874245e-127	Cd36	4354	TRUE
Magi2	OK	negbinomial.size	0.00515996232607044	0.0236815792862332	Magi2	29	FALSE
Rsbn1l	OK	negbinomial.size	0.00992912091382582	0.0409470157343672	Rsbn1l	1771	FALSE
Ptpn12	OK	negbinomial.size	3.04587760327764e-29	1.32967061562132e-27	Ptpn12	840	FALSE
Gsap	OK	negbinomial.size	6.99884173636221e-05	0.00052548633593858	Gsap	954	FALSE
Pmpcb	OK	negbinomial.size	0.00653341771441813	0.0289348342497238	Pmpcb	1075	FALSE
Psmc2	OK	negbinomial.size	5.90894508262004e-09	8.03117183764555e-08	Psmc2	2377	FALSE
5031425E22Rik	OK	negbinomial.size	0.000717645030110844	0.00419847531176845	5031425E22Rik	1069	FALSE
Kmt2e	OK	negbinomial.size	2.13330932478473e-06	2.14324528602345e-05	Kmt2e	2033	FALSE
Srpk2	OK	negbinomial.size	8.83374001344769e-06	7.98258369376853e-05	Srpk2	1243	FALSE
Tomm7	OK	negbinomial.size	1.76435938958529e-05	0.000151095419934826	Tomm7	4647	FALSE
Fam126a	OK	negbinomial.size	0.00158832805245855	0.00853016837780535	Fam126a	709	FALSE
Tmub1	OK	negbinomial.size	0.000786716969507235	0.00454456699304195	Tmub1	389	FALSE
Rheb	OK	negbinomial.size	0.00183558301480747	0.00970735926636717	Rheb	3372	FALSE
1700096K18Rik	OK	negbinomial.size	0.00185151121520729	0.00976905269951817	1700096K18Rik	231	FALSE
Insig1	OK	negbinomial.size	1.04676187879514e-08	1.38473153302373e-07	Insig1	1203	FALSE
Dnajb6	OK	negbinomial.size	0.00201622284849065	0.0105170543178026	Dnajb6	2836	FALSE
Il6	OK	negbinomial.size	1.08703064517793e-17	2.84318215111801e-16	Il6	297	TRUE
Tyms	OK	negbinomial.size	0.00266931992480757	0.0134303384228554	Tyms	506	TRUE
Hadha	OK	negbinomial.size	8.02512056900551e-06	7.31678695339214e-05	Hadha	1972	FALSE
Hadhb	OK	negbinomial.size	3.95385580526252e-09	5.47124122184818e-08	Hadhb	2410	FALSE
Cenpa	OK	negbinomial.size	3.97496041284972e-07	4.41970279985443e-06	Cenpa	1253	TRUE
Fndc4	OK	negbinomial.size	0.00484952742526817	0.0224683212551596	Fndc4	18	FALSE
Zfp512	OK	negbinomial.size	0.000790683428351337	0.00456460348199677	Zfp512	571	FALSE
Gm43660	OK	negbinomial.size	0.0074413971614666	0.0322396070310704	Gm43660	30	FALSE
Mrpl33	OK	negbinomial.size	1.00135553626252e-08	1.32798630277791e-07	Mrpl33	4683	TRUE
Bre	OK	negbinomial.size	0.000153097372869546	0.00105809398252004	Bre	1516	FALSE
Fosl2	OK	negbinomial.size	2.53170656682494e-19	7.20789439483467e-18	Fosl2	1717	TRUE
Ywhah	OK	negbinomial.size	3.84100053109995e-58	3.2453799418303e-56	Ywhah	4390	TRUE
Fam53a	OK	negbinomial.size	0.00981189652871642	0.0405273987055678	Fam53a	635	FALSE
Slbp	OK	negbinomial.size	0.000160678000784282	0.00110296935394227	Slbp	1853	FALSE
Tacc3	OK	negbinomial.size	9.39835129852745e-07	9.9376453897636e-06	Tacc3	521	TRUE
Nelfa	OK	negbinomial.size	0.000554979667059075	0.0033494246858223	Nelfa	578	FALSE
Gm1673	OK	negbinomial.size	0.00497906746540609	0.0229735172885908	Gm1673	313	FALSE
Mxd4	OK	negbinomial.size	0.00319599283867342	0.015672246241529	Mxd4	1813	FALSE
Fam193a	OK	negbinomial.size	0.00361834422484913	0.0173762025569955	Fam193a	521	FALSE
Tnip2	OK	negbinomial.size	0.00980580918731633	0.0405113815794152	Tnip2	858	FALSE
Sh3bp2	OK	negbinomial.size	3.44301108655953e-05	0.00027785038852143	Sh3bp2	876	FALSE
Add1	OK	negbinomial.size	0.000430072301508821	0.00267210289670086	Add1	1236	FALSE
Mfsd10	OK	negbinomial.size	5.13344102164758e-09	7.03976373462292e-08	Mfsd10	1176	FALSE
Sh3tc1	OK	negbinomial.size	0.00641518330897803	0.0284731023892792	Sh3tc1	619	FALSE
Grpel1	OK	negbinomial.size	9.2812778136774e-09	1.23671677844313e-07	Grpel1	2465	FALSE
Tbc1d14	OK	negbinomial.size	1.14461678483274e-10	1.80918523706106e-09	Tbc1d14	853	FALSE
Mrfap1	OK	negbinomial.size	3.80032985106451e-18	1.02923261180602e-16	Mrfap1	4132	FALSE
Slc2a9	OK	negbinomial.size	4.38202926222067e-05	0.000345122450699382	Slc2a9	111	FALSE
Wdr1	OK	negbinomial.size	0.00731357882843107	0.0317965327296475	Wdr1	3907	FALSE
Cpeb2	OK	negbinomial.size	3.30549469346815e-08	4.15395786187379e-07	Cpeb2	463	FALSE
Fbxl5	OK	negbinomial.size	0.00447781259527553	0.0209868849525503	Fbxl5	1184	FALSE
Bst1	OK	negbinomial.size	0.000200948251486811	0.00135107671104168	Bst1	1008	TRUE
Cd38	OK	negbinomial.size	7.90245427691304e-30	3.52534061234065e-28	Cd38	432	FALSE
Med28	OK	negbinomial.size	0.000147072974726931	0.00102027354960964	Med28	3570	FALSE
Ncapg	OK	negbinomial.size	6.77817605438152e-06	6.2703258303272e-05	Ncapg	155	FALSE
Lcorl	OK	negbinomial.size	2.12969406937559e-05	0.000178545682496577	Lcorl	416	FALSE
Dhx15	OK	negbinomial.size	0.000203667153720988	0.00136485280097746	Dhx15	1670	FALSE
Rbpj	OK	negbinomial.size	1.80185144950738e-87	2.54130356359367e-85	Rbpj	2295	TRUE
Pcdh7	OK	negbinomial.size	2.71419222165102e-06	2.67696150532391e-05	Pcdh7	270	FALSE
Rell1	OK	negbinomial.size	9.19551844467844e-15	1.99999799149679e-13	Rell1	979	FALSE
Pgm1	OK	negbinomial.size	0.00348325960576627	0.0168377444955773	Pgm1	607	FALSE
Klf3	OK	negbinomial.size	0.000202452120342703	0.0013577028626494	Klf3	2013	TRUE
Tmem156	OK	negbinomial.size	0.000179227890884959	0.00121528971130759	Tmem156	199	FALSE
Klhl5	OK	negbinomial.size	0.00629351486465173	0.0280076686998518	Klhl5	945	FALSE
Rpl9	OK	negbinomial.size	5.13515719997085e-190	2.13984334685149e-187	Rpl9	5377	FALSE
Smim14	OK	negbinomial.size	3.10108486251136e-09	4.32712259925006e-08	Smim14	3620	FALSE
Ube2k	OK	negbinomial.size	0.00206171719743701	0.0107147349248888	Ube2k	2806	FALSE
Gm42726	OK	negbinomial.size	0.00156055261465243	0.00840315189123417	Gm42726	285	FALSE
Pds5a	OK	negbinomial.size	3.20627338596324e-07	3.59994014278236e-06	Pds5a	1082	FALSE
Rhoh	OK	negbinomial.size	0.00938852736272372	0.0390957640689392	Rhoh	1360	FALSE
9130230L23Rik	OK	negbinomial.size	1.83004592274746e-07	2.12097926634479e-06	9130230L23Rik	119	FALSE
Gm42670	OK	negbinomial.size	2.1170861606864e-08	2.72207396607189e-07	Gm42670	66	FALSE
Tmem33	OK	negbinomial.size	0.000281215852967919	0.00182710583421927	Tmem33	2107	FALSE
Atp8a1	OK	negbinomial.size	0.00196236136872957	0.0102799701987591	Atp8a1	606	FALSE
Nfxl1	OK	negbinomial.size	1.27253445797203e-40	7.77730642897236e-39	Nfxl1	455	FALSE
Tec	OK	negbinomial.size	5.48642845523432e-13	1.03598007957488e-11	Tec	484	FALSE
Fryl	OK	negbinomial.size	0.000199753555487082	0.00134402988618556	Fryl	534	FALSE
Ociad1	OK	negbinomial.size	2.98019173011586e-06	2.91578523861656e-05	Ociad1	2767	FALSE
Ociad2	OK	negbinomial.size	0.00507124726667762	0.0233445439705082	Ociad2	110	FALSE
Rasl11b	OK	negbinomial.size	5.25240964352275e-05	0.000406341480227805	Rasl11b	29	FALSE
Scfd2	OK	negbinomial.size	0.00950872223336289	0.0394969539732845	Scfd2	149	FALSE
Kdr	OK	negbinomial.size	2.055330038905e-10	3.18819596136406e-09	Kdr	149	FALSE
Tmem165	OK	negbinomial.size	1.24029534075034e-05	0.000109278304049291	Tmem165	2021	FALSE
Clock	OK	negbinomial.size	0.00161437800024242	0.00864474901706916	Clock	855	FALSE
Hopx	OK	negbinomial.size	3.92947209192251e-12	7.04270486856298e-11	Hopx	384	TRUE
Spink2	OK	negbinomial.size	1.7253468940622e-09	2.45989388045337e-08	Spink2	197	TRUE
Igfbp7	OK	negbinomial.size	1.5142927568713e-09	2.1759057756454e-08	Igfbp7	684	FALSE
Stap1	OK	negbinomial.size	1.92490979243816e-26	7.54128654793883e-25	Stap1	2030	TRUE
Uba6	OK	negbinomial.size	0.00654172391161692	0.0289646239844232	Uba6	515	FALSE
Ythdc1	OK	negbinomial.size	3.9998791323893e-08	4.98218640573083e-07	Ythdc1	2008	FALSE
Jchain	OK	negbinomial.size	1.1667304596705e-89	1.7391872339885e-87	Jchain	690	TRUE
Dck	OK	negbinomial.size	0.00345712758249922	0.0167379018286568	Dck	854	FALSE
Ankrd17	OK	negbinomial.size	1.87924106790109e-05	0.000159864806212092	Ankrd17	1306	FALSE
Alb	OK	negbinomial.size	0.00185426504115374	0.00977928817782465	Alb	8	FALSE
Ppbp	OK	negbinomial.size	0.00462076184201704	0.0215631632408711	Ppbp	82	FALSE
Pf4	OK	negbinomial.size	0	0	Pf4	3672	TRUE
Cxcl3	OK	negbinomial.size	1.52141851681789e-05	0.000131892238798374	Cxcl3	113	FALSE
Cxcl1	OK	negbinomial.size	5.83780342751771e-19	1.62916477691838e-17	Cxcl1	1740	TRUE
Cxcl2	OK	negbinomial.size	3.16123317132046e-64	3.15006577153047e-62	Cxcl2	5052	TRUE
Areg	OK	negbinomial.size	0.00154470119250907	0.00833002834254523	Areg	122	FALSE
Rchy1	OK	negbinomial.size	0.000656556870729369	0.00389074667899902	Rchy1	1687	FALSE
G3bp2	OK	negbinomial.size	0.000120621204908794	0.000855216470225344	G3bp2	2354	FALSE
Naaa	OK	negbinomial.size	6.17772560191803e-23	2.1452386157418e-21	Naaa	2483	TRUE
Cxcl10	OK	negbinomial.size	1.4481841081441e-17	3.75034683938165e-16	Cxcl10	437	TRUE
Scarb2	OK	negbinomial.size	0.00321095544135205	0.015737200753058	Scarb2	2254	FALSE
Sept11	OK	negbinomial.size	3.13207177492317e-15	7.09845933167074e-14	Sept11	1664	TRUE
Ccni	OK	negbinomial.size	0.00896716930644102	0.0376374769045047	Ccni	1734	FALSE
2010109A12Rik	OK	negbinomial.size	3.45541964253368e-07	3.85841164103867e-06	2010109A12Rik	66	FALSE
Ccng2	OK	negbinomial.size	6.16348506620126e-08	7.5288140365623e-07	Ccng2	747	FALSE
Cxcl13	OK	negbinomial.size	4.50153568265653e-26	1.7449398888268e-24	Cxcl13	201	TRUE
Cnot6l	OK	negbinomial.size	0.00347455259093145	0.0168000848509304	Cnot6l	1245	FALSE
Anxa3	OK	negbinomial.size	4.18421078022699e-10	6.34028964094726e-09	Anxa3	2163	TRUE
Bmp2k	OK	negbinomial.size	6.32254708814209e-28	2.61089866804246e-26	Bmp2k	1014	FALSE
Hnrnpd	OK	negbinomial.size	8.4256267312834e-08	1.01500569065756e-06	Hnrnpd	1949	FALSE
Hnrnpdl	OK	negbinomial.size	1.40727829048085e-08	1.83516695988381e-07	Hnrnpdl	2528	FALSE
Enoph1	OK	negbinomial.size	7.99981735338183e-05	0.000592872478473144	Enoph1	722	FALSE
5430416N02Rik	OK	negbinomial.size	1.19702048140637e-05	0.000105719511207061	5430416N02Rik	207	FALSE
Plac8	OK	negbinomial.size	3.38320230354985e-42	2.16135938103089e-40	Plac8	1180	TRUE
Helq	OK	negbinomial.size	0.00221252711337037	0.0114208008512516	Helq	43	FALSE
Aff1	OK	negbinomial.size	5.9018747468215e-11	9.59316254281668e-10	Aff1	383	FALSE
Sparcl1	OK	negbinomial.size	4.35746838729236e-05	0.000343483159419628	Sparcl1	219	FALSE
Spp1	OK	negbinomial.size	6.71133073634231e-66	6.79846679838874e-64	Spp1	958	TRUE
Lrrc8c	OK	negbinomial.size	0.0030556969921445	0.01508920127955	Lrrc8c	566	FALSE
Zfp326	OK	negbinomial.size	0.00589972124104497	0.0264801441749228	Zfp326	945	FALSE
Evi5	OK	negbinomial.size	7.55734739717054e-08	9.17034841344287e-07	Evi5	849	FALSE
Rpl5	OK	negbinomial.size	2.26451319468311e-11	3.80916049766192e-10	Rpl5	5523	FALSE
Fam69a	OK	negbinomial.size	1.24558169281808e-05	0.000109691356089431	Fam69a	1386	TRUE
Tmed5	OK	negbinomial.size	8.47371016200551e-14	1.70543881251779e-12	Tmed5	2958	FALSE
Dr1	OK	negbinomial.size	1.98123250059914e-05	0.000167864592876549	Dr1	1063	FALSE
Atp5k	OK	negbinomial.size	0.0060191767651604	0.0269700894401799	Atp5k	4276	FALSE
Mfsd7a	OK	negbinomial.size	0.00751117240413968	0.0325188538441325	Mfsd7a	155	FALSE
Crlf2	OK	negbinomial.size	1.68787697914309e-06	1.71949969090085e-05	Crlf2	3380	FALSE
5430403G16Rik	OK	negbinomial.size	0.000145830510197532	0.00101242044849366	5430403G16Rik	62	FALSE
Ulk1	OK	negbinomial.size	0.000459602288696009	0.00283539971845267	Ulk1	344	FALSE
Ttc28	OK	negbinomial.size	8.17300853898333e-08	9.85220983315314e-07	Ttc28	136	FALSE
Pitpnb	OK	negbinomial.size	0.00352550569013148	0.0169926496684475	Pitpnb	723	FALSE
Tpst2	OK	negbinomial.size	0.000181103952961917	0.00122619681593676	Tpst2	1658	FALSE
Srrd	OK	negbinomial.size	2.48288112935283e-05	0.000205896090034754	Srrd	662	FALSE
Adrbk2	OK	negbinomial.size	2.46357652943548e-27	1.00154491501551e-25	Adrbk2	1497	TRUE
Cmklr1	OK	negbinomial.size	6.93953617955219e-16	1.6229132123991e-14	Cmklr1	851	TRUE
Iscu	OK	negbinomial.size	4.8523210061435e-07	5.29567295521673e-06	Iscu	3152	FALSE
Selplg	OK	negbinomial.size	8.80526293721015e-33	4.32827066900129e-31	Selplg	3977	TRUE
Fam222a	OK	negbinomial.size	1.91906325421593e-05	0.000162898262805783	Fam222a	42	FALSE
Trpv4	OK	negbinomial.size	1.43521600857924e-05	0.00012501038250499	Trpv4	118	FALSE
Gltp	OK	negbinomial.size	2.53120086388002e-23	8.94211326382276e-22	Gltp	4375	TRUE
2610524H06Rik	OK	negbinomial.size	1.94496409911269e-05	0.000165020438487881	2610524H06Rik	644	FALSE
Oasl2	OK	negbinomial.size	0.000923391175891119	0.00524485043679172	Oasl2	769	FALSE
Oasl1	OK	negbinomial.size	7.43781566979828e-05	0.000554133889905532	Oasl1	495	FALSE
Sppl3	OK	negbinomial.size	3.83987061393553e-06	3.68607474903183e-05	Sppl3	714	FALSE
Acads	OK	negbinomial.size	2.34964506581018e-06	2.3426178510946e-05	Acads	1477	FALSE
Mlec	OK	negbinomial.size	0.00247104833746775	0.0125747075402362	Mlec	1194	FALSE
Dynll1	OK	negbinomial.size	2.54242072346178e-05	0.000210523086126556	Dynll1	5402	FALSE
Cox6a1	OK	negbinomial.size	0.000128680011677865	0.000905004991988357	Cox6a1	5374	FALSE
Pxn	OK	negbinomial.size	0.00110658112499169	0.00617818664029312	Pxn	1573	FALSE
Rplp0	OK	negbinomial.size	6.36134069712412e-75	7.77567877878472e-73	Rplp0	5772	TRUE
Pebp1	OK	negbinomial.size	5.75800605922263e-05	0.000439887671232696	Pebp1	3313	FALSE
Med13l	OK	negbinomial.size	7.0102386600403e-05	0.000526126589569541	Med13l	1121	FALSE
Plbd2	OK	negbinomial.size	0.000488151004206151	0.00298839688217689	Plbd2	1678	FALSE
Tpcn1	OK	negbinomial.size	5.17779291979433e-10	7.76880795289926e-09	Tpcn1	827	FALSE
Rita1	OK	negbinomial.size	0.00660104449357238	0.0291611954460992	Rita1	119	FALSE
Oas2	OK	negbinomial.size	0.00379822378199063	0.0181680082703328	Oas2	257	FALSE
Oas1a	OK	negbinomial.size	1.15521846617367e-12	2.12233773319582e-11	Oas1a	1710	FALSE
Ptpn11	OK	negbinomial.size	0.00134678112789837	0.00736671598449185	Ptpn11	846	FALSE
Rpl6	OK	negbinomial.size	3.93286695082816e-126	9.01363944292929e-124	Rpl6	5639	FALSE
Trafd1	OK	negbinomial.size	0.000285045413205473	0.00184805786814793	Trafd1	1736	FALSE
Aldh2	OK	negbinomial.size	5.191892853436e-12	9.16201688813754e-11	Aldh2	3303	TRUE
Brap	OK	negbinomial.size	0.000165615786099718	0.00113135821093082	Brap	870	FALSE
Atxn2	OK	negbinomial.size	0.000501408125540892	0.00306137794931477	Atxn2	621	FALSE
Fam109a	OK	negbinomial.size	0.00523679554414869	0.0239682092615991	Fam109a	109	FALSE
